# Supplementary material for: GDF15 promotes weight loss by enhancing energy expenditure in muscle
Source: Nature. 2023 Jun 28;619(7968):143–50. doi: 10.1038/s41586-023-06249-4 (PMC10322716; doi:10.1038/s41586-023-06249-4)
Supplement: Supplementary file 4 — Source Data Fig. 2 [file 41586_2023_6249_MOESM4_ESM.xlsx]

## Sheet: Fig.2b
Mice in 21 degree
Time, day	Vehicle										GDF15 (5 nmol/kg)										Pair-fed
0	0	0	0	0	0	0	0	0	0	0	0	0	0	0	0	0	0	0	0	0	0	0	0	0	0	0	0	0	0	0
1	2.6	2.2	3.1	3	3	3.4	2.5	3.2	2.6	2.8	1.7	2.2	3	1.6	2.3	2.3	1.8	3.1	2.1	1.7	2.2	2.2	2.2	2.2	2.2	2.2	2.2	2.2	2.2	2.2
2	5.2	4.5	6.4	5.6	6	7.1	5.3	6.2	5.4	6.3	3.7	4.4	6.7	3.8	4.4	4.6	4	5.8	4.1	4.1	4.6	4.6	4.6	4.6	4.6	4.6	4.6	4.6	4.6	4.6
3	8.9	7.1	9.6	7.9	9.1	10.5	8	9.6	8.1	9.8	6.1	6.7	9.9	6	6.7	7.5	6.2	8.6	6.1	6.6	7.08	7.08	7.08	7.08	7.08	7.08	7.08	7.08	7.08	7.08
4	11.8	9.2	12.3	11.4	12.5	14.1	10.7	12.8	11	12.8	8.4	8.7	12.6	8.4	8.7	10.3	8.6	11.3	8.2	9	9.46	9.46	9.46	9.46	9.46	9.46	9.46	9.46	9.46	9.46
5	15.4	13.1	16.2	14.5	15.9	18.5	14.1	16.6	14.3	16.7	11.2	11.7	16.3	11.3	11.8	13.1	11.7	13.6	10.8	12.2	12.41	12.41	12.41	12.41	12.41	12.41	12.41	12.41	12.41	12.41
6	18.3	15.9	20.1	17.3	19	22.2	17	20.3	16.8	19.9	14	13.9	20.1	13.9	13.9	16.4	14	16.4	13.1	15.2	15.13	15.13	15.13	15.13	15.13	15.13	15.13	15.13	15.13	15.13
7	20.8	19	24	20.6	22.3	26.1	20.5	23.8	19.3	23	16.6	16.7	22.6	16	16	19.4	16	19.4	15.5	18	17.66	17.66	17.66	17.66	17.66	17.66	17.66	17.66	17.66	17.66
8	23.4	21.9	28.2	23.6	25.4	30	23.6	27.6	22.2	26	19.9	19	25.4	18.5	18.3	22.1	18.3	21.5	17.7	21	20.21	20.19	20.19	20.19	20.19	20.19	20.19	20.19	20.19	20.19
9	26.4	24.9	32.4	26.9	28.8	34.2	27.1	31.2	25.4	29.8	22.5	21.4	28.5	21.2	20.8	25.2	20.4	23.2	20.1	23.9	22.76	22.72	22.72	22.72	22.72	22.72	22.72	22.72	22.72	22.72
10	29.2	27.3	36.1	29.6	32.1	38.4	30.3	34.4	27.8	33.1	25.2	23.6	31.2	23.7	23.3	27.8	22.4	25.8	22.4	26.4	25.22	25.25	25.25	25.25	25.25	25.25	25.25	25.25	25.25	25.25
11	31.4	29.7	39.9	32.1	35.2	42.3	32.3	37.1	31.4	35.9	27.2	25.9	34.1	25.5	25.8	30.3	24.5	28.3	24.7	28.9	27.56	27.55	27.55	27.55	27.55	27.55	27.55	27.55	27.55	27.55
12	34.3	32.3	43.2	35	38.5	46.2	35.6	40.5	33.9	39.1	29.5	27.9	36.5	28	28	32.7	26.6	30.8	26.7	31.4	29.85	29.85	29.85	29.85	29.85	29.85	29.85	29.85	29.85	29.85
13	36.9	35.2	46.6	38.5	41.7	50	38.6	43.9	36.8	43	32.3	30.8	39.3	30.2	30.9	35.3	28.8	32.7	29.2	34	32.39	32.35	32.35	32.35	32.35	32.35	32.35	32.35	32.35	32.35
14	39.5	38	50.1	40.5	45.2	53.5	41.6	47.4	39.2	46.7	34.8	33.4	42.6	32.7	33.3	37.9	31	35.5	31.1	36.7	34.94	34.85	34.85	34.85	34.85	34.85	34.85	34.85	34.85	34.85
15	42.1	40.6	53.7	43.3	48.2	56.8	44	50.1	42.2	49.8	37.3	36.2	45.3	35.1	35.7	40.3	33.5	37.9	32.9	38.8	37.34	37.25	37.25	37.25	37.25	37.25	37.25	37.25	37.25	37.25
16	44.6	43.7	57.4	46	51.5	60.8	46.7	53.5	44.5	53.8	39.9	38.5	47.8	37.7	38.1	42.9	35	40	34.9	41.4	39.66	39.55	39.55	39.55	39.55	39.55	39.55	39.55	39.55	39.55
Mice in 29 degree
Time, day	Vehicle								GDF15 (5 nmol/kg)								Pair-fed
0	0	0	0	0	0	0	0		0	0	0	0	0	0	0	0	0	0	0	0	0	0	0	0
1	2.8	2.8	3.1	3.8	4.1	3.6	2.8		2.3	3.1	1.7	2.2	2.1	2.3	1.4	1.9	2.125	2.125	2.125	2.125	2.125	2.125	2.125	2.125
2	6.6	5.5	6.2	6.3	7.2	7	5.5		5.4	5	4.6	5.1	5	4.7	4.6	3.6	4.75	4.725	4.725	4.725	4.725	4.725	4.725	4.725
3	9.8	8.7	9.6	9.6	10.5	10.3	8.6		8.3	7.1	7.2	7.9	7.6	6.8	6.2	5.5	7.075	7.05	7.05	7.05	7.05	7.05	7.05	7.05
4	12.7	11.4	13.4	12.8	13.2	13.1	11.6		10.6	10.3	10.3	11	10.5	9.4	9.1	7.8	9.875	9.85	9.85	9.85	9.85	9.85	9.85	9.85
5	16	13.7	16.7	16.5	16	16.6	14.8		13	12.4	12.8	13.9	12.9	11.6	10.7	10	12.1625	12.1375	12.1375	12.1375	12.1375	12.1375	12.1375	12.1375
6	19	16.5	19.5	19.9	18.9	20	18.1		15.9	15	15.7	16.8	15.9	14.1	12.5	12	14.7375	14.7125	14.7125	14.7125	14.7125	14.7125	14.7125	14.7125
7	22.3	19.1	22.5	23.5	22.4	23.1	20.9		18.4	17.4	18.6	19.8	19	15.6	14.7	14.1	17.2	17.175	17.175	17.175	17.175	17.175	17.175	17.175
8	25.6	21.9	26.1	29.1	25.5	26.5	23.9		21.2	20	21.5	22.4	21.4	17.6	16.8	16	19.6125	19.5875	19.5875	19.5875	19.5875	19.5875	19.5875	19.5875
9	29.4	24.4	29	33.1	27.6	29.7	26.9		24.4	22.2	24.5	25.6	24.1	19.7	18.7	18.4	22.2	22.175	22.175	22.175	22.175	22.175	22.175	22.175
10	32.5	26.6	32.3	36	30.3	33	29		27.1	24.9	27.4	27.9	26.9	22	20.8	20.1	24.6375	24.6125	24.6125	24.6125	24.6125	24.6125	24.6125	24.6125
11	35.4	28.9	35.5	36.3	33.2	36.9	31.8		29.9	27.3	29.6	31.2	29.9	23.7	23	22.2	27.1	27.075	27.075	27.075	27.075	27.075	27.075	27.075
12	38.4	31	37.9	39.5	36	40.2	34.2		32.6	30.1	31.8	34	32.2	25.4	24.9	24.4	29.425	29.4	29.4	29.4	29.4	29.4	29.4	29.4
13	41.1	33	40.7	43.9	38.6	42.2	37.4		34.8	32.3	33.5	36.3	34.3	27.3	26.6	26.2	31.4125	31.3875	31.3875	31.3875	31.3875	31.3875	31.3875	31.3875
14	43.3	35.5	43.6	47.3	41	45.7	39.7		36.9	34.4	35.3	38	36.9	29.6	28.7	28.4	33.525	33.5	33.5	33.5	33.5	33.5	33.5	33.5
15	45.2	37.2	45.7	49.2	42.9	48.5	42.2		39.3	36.5	37.8	40.7	39.4	31.2	31.5	30.6	35.875	35.85	35.85	35.85	35.85	35.85	35.85	35.85
16	47.6	39.3	48.3	52	45.2	51.6	44.6		41.3	38.9	40.2	42.7	42	32.7	33.4	32.2	37.925	37.9	37.9	37.9	37.9	37.9	37.9	37.9
17
18
19
20

## Sheet: Fig.2c
days	5	5	5	5	5	5	10	10	10	10	10	10	15	15	15	15	15	15	20	20	20	20	20	20
	RT	RT	RT	TN	TN	TN	RT	RT	RT	TN	TN	TN	RT	RT	RT	TN	TN	TN	RT	RT	RT	TN	TN	TN
#	Vehicle	GDF15	Pair-fed	Vehicle	GDF15	Pair-fed	Vehicle	GDF15	Pair-fed	Vehicle	GDF15	Pair-fed	Vehicle	GDF15	Pair-fed	Vehicle	GDF15	Pair-fed	Vehicle	GDF15	Pair-fed	Vehicle	GDF15	Pair-fed
1	3.22581	-5.47945	1.04167	0.194553	-3.16832	-6.33397	6.20347	-7.30594	0	0.389105	-7.92079	-7.67754	5.45906	-10.7306	-0.26042	-0.38911	-9.90099	-8.63724	4.71464	-13.9269	-3.38542	0.194553	-13.0693	-6.52591
2	-2.73632	-3.28947	-0.24631	-2.8	-5.20231	-8.31643	2.48756	-4.82456	-0.73892	-2.6	-9.05588	-10.7505	2.73632	-7.01754	-1.23153	-2.4	-10.4046	-13.3874	4.47761	-10.0877	0.985222	-0.2	-10.79	-11.1562
3	3.87812	0	-0.27778	-5.13347	-3.68098	-2.85132	7.75623	1.08933	0.555556	-4.31211	-6.33947	-3.46232	10.5263	-3.05011	-1.38889	-3.49076	-6.33947	-3.05499	9.69529	-4.13943	-0.27778	-2.87474	-8.99796	-3.05499
4	1.87793	-3.32542	-3.16742	-1.67364	-0.86207	-2.32558	5.86855	-8.07601	-3.61991	-3.13808	4.31034	-1.47992	5.39906	-11.4014	-5.65611	-2.71967	-3.87931	-1.90275	4.92958	-14.0143	-6.1086	-2.51046	-7.5431	0.634249
5	4.28571	-3.94089	-0.74257	-2.31092	-7.17391	-7.91667	6.90476	-6.40394	-0.74257	-1.89076	-11.7391	-9.375	9.04762	-9.1133	-1.9802	-1.05042	-11.9565	-8.95833	7.38095	-9.85222	-0.9901	-2.31092	-15.8696	-6.875
6	1.34831	-2.05011	-2.52874	-1.52838	0	-9.76139	5.61798	-1.82232	-2.98851	-3.93013	-9.21044	-6.94143	7.64045	-4.55581	-6.66667	-4.14847	-11.1024	-4.55531	9.21348	-7.97267	-6.66667	-3.49345	-14.1585	0
7	0.726392	-2.63852	-1.65485	-1.78174	-6.2635	-6.05381	4.60048	-5.80475	0	-3.11804	-11.4471	-4.4843	5.08475	-8.97098	-1.89125	-1.55902	-12.311	-3.58744	7.26392	-13.7203	-1.65485	0.668151	-13.6069	-1.34529
8	2.55319	0	-2.34742	-0.45977	-7.23982	-8.17757	5.53191	-4.80769	-1.17371	-1.6092	-13.1222	-12.3832	6.38298	-7.69231	-2.11268	-0.91954	-16.5158	-14.486	7.44681	-9.85577	-2.8169	1.14942	-21.0407	-16.5888
9	0.925926	-2.95699	-3.41686	-2.69608	-8.06452	-7.88288	2.08333	-3.49462	-3.18907	-3.92157	-13.3641	-9.68468	3.00926	-3.76344	-5.46697	-2.69608	-17.5115	-11.4865	2.31481	-7.52688	-5.23918	-2.94118	-22.3502	-9.00901
10	0.911162	-4.64037	-3.42742	-1.75879	-5.39216	-3.78251	4.32802	-4.64037	-4.03226	-1.25628	-14.2157	-3.5461	5.01139	-8.35267	-6.45161	0.251256	-16.4216	-5.43735	6.15034	-10.9049	-8.66935	4.27136	-18.8725	-0.47281

## Sheet: Fig.2d,e
	light	light	light	light	light	light	dark	dark	dark	dark	dark	dark
#	RT	RT	RT	TN	TN	TN	RT	RT	RT	TN	TN	TN
1	Vehicle	GDF15	Pair-fed	Vehicle	GDF15	Pair-fed	Vehicle	GDF15	Pair-fed	Vehicle	GDF15	Pair-fed
2	0.353037	0.350279	0.310645	0.303726	0.350714	0.321897	0.425601	0.429946	0.353661	0.370032	0.41685	0.315804
3	0.337637	0.3187	0.30331	0.289804	0.297963	0.27989	0.388995	0.39567	0.354569	0.334575	0.342791	0.29361
4	0.326352	0.328802	0.267492	0.275281	0.292285	0.250352	0.43403	0.421744	0.386676	0.371076	0.36216	0.334111
5	0.3317	0.327766	0.291617	0.258701	0.276182	0.207726	0.426871	0.421418	0.366201	0.340364	0.314013	0.27897
6	0.345438	0.364939	0.327629	0.379732	0.278462	0.244244	0.436416	0.439453	0.339354	0.448344	0.344753	0.286
7	0.452036	0.33181	0.314795	0.274953	0.232533	0.223035	0.521298	0.416296	0.350189	0.371501	0.304811	0.218251
8	0.314449	0.270108	0.277932				0.394828	0.395395	0.351862
9	0.340957	0.319908	0.294829				0.4493	0.405839	0.337546
10	0.31141	0.310531	0.295843				0.40568	0.401572	0.343763
	0.33721	0.349508	0.313583				0.42982	0.424511	0.361545

## Sheet: Fig.2g
time, day	WT-Vehicle										WT-GDF15										WT-pair-fed										GFRAL KO-vehicle										GFRAL KO-GDF15
0	0	0	0	0	0	0	0	0	0	0	0	0	0	0	0	0	0	0	0	0	0	0	0	0	0	0	0	0	0	0	0	0	0	0	0	0	0	0	0	0	0	0	0	0	0	0	0	0	0
1	2.2	2.5	2.8	3.3	3.1	2.4	2.9	3.4	3.3	2.8	2.1	1.8	1.9	2.5	2.4	2.8	2.1	2.6	2.3	2.3	1.93333	1.93333	1.93333	2.42857	2.42857	2.42857	2.42857	2.42857	2.42857	2.42857	2.9	2.9	2	2.6	3.1	2.6	3.5	3.1	3.2	2.9	3.4	2.8	3.5	2.8	2.6	3.2	2.9	3.4	2.6
2	4.9	4.9	6	6.4	5.5	5	5.6	6.6	6.7	5.3	4.5	3.7	4.9	5.8	4.4	6.4	5.3	5.1	4.6	4.8	4.36667	4.36667	4.36667	5.2	5.2	5.2	5.2	5.2	5.2	5.2	5.8	6.1	4.8	5.5	6.6	5	7	6.1	6.9	5.5	6.6	5.7	7	5.2	5.1	6.7	6.7	6.4	5.8
3	7.3	7.5	8.7	9.2	8	7.9	8.2	10.2	9.5	8	6.6	5.9	6.7	7.2	6.4	9.2	8.1	7.7	7.1	6.6	6.4	6.4	6.4	7.47143	7.47143	7.47143	7.47143	7.47143	7.47143	7.47143	9	9.1	7.6	8.6	10.1	7.8	10.1	8.7	10	8.3	9.7	8.4	10.3	7.8	8.3	9.7	10	9.6	9.3
4	9.6	10.3	11.7	11.9	10.3	11.2	11.2	12.8	12.3	11.3	9.6	8.2	9.1	9.4	8.5	11.8	11.1	10.5	9.5	8.9	8.96667	8.96667	8.96667	9.95714	9.95714	9.95714	9.95714	9.95714	9.95714	9.95714	12.5	12.1	10.6	11.9	13.5	10.7	13.7	12	13.5	11	12.6	11.6	13.7	10.2	11.4	13	13.5	13.3	12.4
5	12.2	13.3	15.1	14.5	13.3	14.1	14.4	15.6	14.9	13.2	12	10.7	11.8	11.6	10	13.9	13.7	13.1	11.9	10.7	11.5	11.5	11.5	12.1286	12.1286	12.1286	12.1286	12.1286	12.1286	12.1286	15.4	15.1	13.8	15	16.9	13.5	17	15.1	16.8	13.8	16.2	14.7	17.9	13	14	16.7	17	16.4	15.7
6	14.4	16.3	18	16.8	15.5	17	17	18	17.4	15.5	14.5	13.3	13.5	13.6	11.6	16.8	16.3	15.7	13.9	12.3	13.7667	13.7667	13.7667	14.3143	14.3	14.3	14.3	14.3	14.3	14.3	18.5	18.4	16.9	18.3	20.6	15.9	20.4	18	19.8	16.4	18.9	17.4	21.4	15.4	16.7	19.8	20.4	19	19.2
7	16.9	18.4	21.4	19.3	17.8	19.9	19.6	20.4	19.7	18.3	16.9	15.5	15.6	15.8	12.7	19.6	18.7	18.3	16.2	13.7	16	16	16	16.4286	16.4143	16.4143	16.4143	16.4143	16.4143	16.4143	21.6	21.1	20.1	21.6	24	19.3	23	21	23.1	19.1	22.1	20.3	25	18	19.7	23.8	23.6	21.7	22.4
8	20.1	21.2	25	21.8	20.5	22.6	22.6	22.9	21.7	20.3	19.4	18.4	18.2	17.5	14.2	23.1	21	21	18.7	15.6	18.6667	18.6667	18.6667	18.7286	18.7143	18.7143	18.7143	18.7143	18.7143	18.7143	25.2	24.3	23.6	24.9	27.6	22.8	26	23.8	26	21.8	26.2	23.3	28.9	21	23.3	27.5	26.8	24.9	25.3
9	22.1	23.8	28.1	24.9	23	25.4	26	25.2	24.6	22.3	21.7	20.8	19.9	19.7	16.1	26.1	23.2	23.7	21	17.6	20.8	20.8	20.8	21.0571	21.0143	21.0143	21.0143	21.0143	21.0143	21.0143	28.2	27.7	26.7	27.8	30.4	25.6	29.2	26.7	29.2	23.9	28.5	26	31.9	23.3	26.1	30.8	30.1	27.5	28.7
10	24.9	25.9	31.4	27.6	25.5	28	28.6	28.4	27.7	24.9	24	23.2	22.1	21.9	17.9	29	25.8	26.3	23	19.3	23.1	23.1	23.1	23.3143	23.3143	23.3143	23.3143	23.3143	23.3143	23.3143	31.5	30.6	29.9	30.7	33.4	28.5	32.4	28.7	32.7	27.2	31.8	29.1	35.3	25.7	28.8	33.9	32.7	30.9	31.9
11	27.7	28.5	35	29.9	28.2	30.9	31.9	30.6	30.1	27.2	26.4	25.7	24	24.5	19.8	32.4	28.5	28.9	25.6	21.2	25.3667	25.4	25.4	25.8429	25.8429	25.8429	25.8429	25.8429	25.8429	25.8429	34.5	33.6	33.1	33.7	36.5	31.8	35.7	31.4	35.7	30.1	34.9	31.8	38.3	28	31.5	37	35.7	34	34.8
12	30.9	30.9	38.1	32.4	30.5	33.7	35.2	33.3	32.4	29.9	29.6	29.1	26.1	26.8	22.2	35.4	30.7	31.6	27.8	23.3	28.2667	28.3	28.3	28.2571	28.2571	28.2571	28.2571	28.2571	28.2571	28.2571	37.9	36.5	36.2	36.7	40	34.7	40	34.5	39.8	32.6	38.4	34.6	42	30.6	34.6	40.5	39.3	37.4	37.9
13	33.7	33.7	41	34.9	32.4	36.4	37.7	36.1	34.6	32.1	32	31.4	28.2	28.9	24.2	38.5	33.1	33.7	30	24.9	30.5333	30.5667	30.5667	30.4714	30.4714	30.4714	30.4714	30.4714	30.4714	30.4714	41	40.1	39.4	40.1	43.1	37.9	43.1	37.3	42.9	34.9	41.5	37.4	45	32.7	37.8	43.5	42.2	40	40.8
14	35.8	36.2	44.1	37.3	34.6	39	40.3	38.2	36.4	34.3	33.9	34	30.1	31.3	26.1	41.1	35.2	36.3	32.1	26.5	32.6667	32.7	32.7	32.6571	32.6857	32.6857	32.6857	32.6857	32.6857	32.6857	44.4	43.2	42.7	43	46.4	41.1	45.9	39.5	46.1	37.7	44.5	39.9	48.2	35.1	40.8	47	45.5	42.6	43.7
15	38.3	38.7	46.4	40.1	36.6	41.4	43.1	41.1	39	37	36.4	36.3	31.9	33.7	27.9	44.1	37.3	39	34	28	34.8667	34.9	34.9	34.8571	34.9	34.9	34.9	34.9	34.9	34.9	47.8	46.1	45.9	46.1	49.6	43.9	49.4	42.5	49.3	40.1	48	42.6	52	37.4	43.7	50.3	48.5	45.2	46.7
16	40.6	41.1	49.9	42.7	39	43.8	46	43.3	41.3	39.4	39.1	38.8	33.9	35.8	29.7	46.6	39.6	40.9	35.2	29.1	37.2667	37.3	37.3	36.7	36.7429	36.7429	36.7429	36.7429	36.7429	36.7429	50.7	49.4	49.1	49.1	52.8	46.7	52.5	45.6	52.3	42.9	51	45.4	55.2	39.9	46.7	53.7	52	48.2	49.7
17	42.8	43.3	52.9	44.9	41.4	46.6	48.8	46	43.4	41.3	41	41.2	35.5	38.1	31.6	49	41.4	43.1	37.1	30.3	39.2333	39.2667	39.2667	38.6571	38.7	38.7	38.7	38.7	38.7	38.7	53.6	52.3	52.3	52	56.1	49.5	55.5	48.6	55.4	45.6	54	48.1	58.2	42	50.1	56.8	55.2	51.1	52.7
18	45.2	45.4	55.7	46.9	42.7	48.2	50.7	47.6	45.5	43.5	43.6	43.8	37.3	40.4	33.6	51.6	44	45.3	38.6	31.5	41.5667	41.6	41.6	40.7143	40.7571	40.7571	40.7571	40.7571	40.7571	40.7571	57	55.6	55.6	55	59.4	52.5	58.5	51.3	58.5	47.9	57.1	50.9	61.4	45.1	52.7	60.3	58.6	54.5	55.7
19	47.9	47.7	58	49.6	45	50.2	53.1	48.6	47.7	45.4	46.4	46.3	39.1	42.9	36.1	54.3	46.4	47.4	40.4	32.7	43.9333	43.9667	43.9667	42.8857	42.9286	42.9286	42.9286	42.9286	42.9286	42.9286	59.7	58.8	59.2	57.9	62.4	55.6	60.5	53.7	61.9	50.6	60.5	53.6	64.9	47.9	55.5	63.7	61.9	57	59.2
20	50.1	49.5	59.7	51.4	46.7	52.7	55.9	50.5	49.4	47.8	48.9	48.6	40.8	44.2	37.3	57.2	49.2	49.5	42.2	34.1	46.1	46.1333	46.1333	44.8143	44.8571	44.8571	44.8571	44.8571	44.8571	44.8571	63	61.7	62.5	60.9	65.9	58.1	62.1	55.8	65.2	53.3	63.8	56.6	68.1	49.9	58.1	67	63.9	58.9	61.4
21	52.1	51.9	62.8	53.3	48.1	55.4	57.5	52.1	51.5	50	50.9	50.7	41.9	46	39.3	59.3	51.2	52	44.1	35.5	47.8333	47.8667	47.8667	46.7714	46.8143	46.8143	46.8143	46.8143	46.8143	46.8143	65.6	65	65.9	63.3	68.8	60.9	64.8	58.5	67.7	55.3	67	59	71.4	52	61.3	70.4	66.6	61.4	63.3
22	54.6	54.4	65.5	55.5	50	57.4	58.7	53.9	53.8	51.6	53	53.5	43.6	48.2	41.3	61.2	52.2	54.5	45.7	37	50.0333	50.0667	50.0667	48.5857	48.6286	48.6286	48.6286	48.6286	48.6286	48.6286	68.9	68	69	66.6	72	63.6	67.3	61.5	69.6	56.2	70.2	62	74.7	54.5	64.4	73.4	69.6	64	64.3
23	56.8	56.6	69	57.5	51.7	59.9	61.2	56.4	55.9	54.1	55.3	55.7	46.6	50.4	43.1	63.6	54.2	56.8	47.4	39.5	52.5333	52.5667	52.5667	50.7143	50.7571	50.7571	50.7571	50.7571	50.7571	50.7571	71.6	70.9	71.7	69.4	75.1	66.6	70.4	64.8	72.3	58.4	73.8	64.4	77.8	57.1	67.6	76.2	72.8	66.8	66.4
24	59.2	59.2	72	59.9	53.7	62.1	63.6	58.7	57.6	56	57.9	58.3	48.1	52.3	45.2	65.5	56	58.1	48.5	41	54.7667	54.8	54.8	52.3714	52.4143	52.4143	52.4143	52.4143	52.4143	52.4143	74.1	72.9	74.8	72.4	78	69.5	73.3	66.9	75.1	61.2	75.9	66.4	79.8	59.6	71.3	79.1	75.6	69.4	68.9
25	61.3	61.1	74.4	62.1	55.9	64.7	65.9	60.2	59.8	57.4	59.5	59.7	49.3	54.6	47.3	67.9	58.5	59.8	50	42.3	56.1667	56.2	56.2	54.3429	54.3857	54.3857	54.3857	54.3857	54.3857	54.3857	75.4	74.4	76.8	75.7	81.4	71.9	76.3	69.1	78.5	63.6	77.6	67.7	81.6	62	74.7	82.2	79	72	72.3
26	63.4	63.3	77.2	64.9	58.6	67.9	68.5	62.9	62	59.7	60.9	62.2	50.4	56.9	49.3	69.9	60.7	61.6	51.7	44.2	57.8333	57.8667	57.8667	56.3286	56.3571	56.3571	56.3571	56.3571	56.3571	56.3571	77.8	77.1	79.8	77.3	82.9	73.4	79.1	72.3	81.8	65.9	80.1	70.3	83.6	64.3	76.6	83.9	82.2	74.7	75.8
27	66.1	65.3	80.5	67.5	60.5	69.9	70.8	63.5	63.7	61	62.9	64.9	52.5	59.1	50.9	71.9	62.8	63.1	53.3	44.9	60.1	60.1333	60.1333	58	58.0286	58.0286	58.0286	58.0286	58.0286	58.0286	80.4	80.1	82.6	78.5	85	74.5	82.3	75.3	84.2	68.4	83.6	72.5	86.6	66.7	78.1	85.9	85.5	77	78.6
28	68	67.9	83.4	69.2	62.9	72.6	73.5	65.1	65.7	63.2	65.2	67.6	54.6	61.8	53.4	74.7	64.8	65	54.9	46.3	62.4667	62.5	62.5	60.1286	60.1571	60.1571	60.1571	60.1571	60.1571	60.1571	83.9	83.4	86.3	81.6	87.8	76.7	85.1	78.1	87.6	71.3	87	75.5	89.8	68.8	80.6	88.5	87.9	80.5	81.9
29	70.1	70.1	86.6	72	65.4	74.6	76	66.8	67.6	65.1	67.3	70.1	56.5	63.8	55.8	76.9	66.5	67.2	56.5	48	64.6333	64.6667	64.6667	62.1	62.1286	62.1286	62.1286	62.1286	62.1286	62.1286	87.2	86.7	89.6	84.5	90.4	79.2	88.6	81.2	90.1	73.8	90.3	78.1	92.4	72	83.2	90.8	90.5	83.5	84.5
30	72.6	72.5	89.6	74.7	67.6	77	78.7	68.6	69.4	66.8	69.3	72.6	60.7	66.1	58.1	79.2	68.8	69.2	57.9	49.7	67.5333	67.5667	67.5667	64.1429	64.1	64.1	64.1	64.1	64.1	64.1	90.5	89.8	92.8	88.1	93.2	82.3	92.6	84.3	93.2	76.3	93.7	80.9	95.4	74.9	86.2	93.9	93.3	86.3	87.8
31	75	74.5	92	76.8	69.4	79.1	80.7	70.8	71.2	68.3	71.9	74.5	61.5	67.8	60.3	81.6	70.3	70.8	59.9	51.3	69.3	69.3333	69.3333	66	65.9571	65.9571	65.9571	65.9571	65.9571	65.9571	93	92.6	95.8	91	95.6	84.7	94.5	86.6	95.2	78.2	96.3	83.2	97.6	76.8	88.5	95.9	95.7	88.4	90.3
32	77.5	77.3	95	79.7	71.6	81.8	83.4	72.3	73.3	69.6	73.8	76.8	63.5	70.2	62.7	84.5	72.7	73	61.5	52.9	71.3667	71.4	71.4	68.2143	68.1714	68.1714	68.1714	68.1714	68.1714	68.1714	95.8	95.7	99.1	94	98.7	87.7	97.7	89.8	98.1	80.7	99.4	85.8	100.7	79.3	91.6	99.3	99.1	91	93.9
33	79.8	80.5	98.2	81.8	74	84.6	86.1	74.4	75.4	71.6	76.5	79.5	65.1	73	65.4	87.3	75.1	75.2	63.4	54.5	73.7	73.7333	73.7333	70.5571	70.5143	70.5143	70.5143	70.5143	70.5143	70.5143	98.6	98.9	102.6	97.1	101.8	90.6	100.9	92.8	101.1	83.5	102.6	88.7	103.6	81.5	94.5	101.8	102.4	94.3	97.4
34	82.2	82.8	101.3	83.7	75.9	87.3	88.5	76.5	77.7	73.4	79	82.5	66.5	75	67.5	89.2	76.9	77.5	65.4	56.3	76	76.0667	76.0667	72.5429	72.5	72.5	72.5	72.5	72.5	72.5	101.5	102.2	105.6	100.4	105.1	93.4	104.1	96.1	104.3	86.1	105.8	91.2	106.3	83.9	97.3	104.3	105.5	97.2	100.4
35	84.7	85.3	104.7	86.3	78.1	89.6	91.6	78.9	80.3	75.7	81.2	85.5	68.2	77.6	69.9	91.5	78.9	79.4	67.5	58	78.3	78.4	78.4	74.6857	74.6429	74.6429	74.6429	74.6429	74.6429	74.6429	104.5	105.4	108.8	103.2	107.9	96.5	107.4	99.3	107.4	89	109.3	94	109.7	86.7	100	107.5	108.8	100.5	103.7
36	86.8	87.9	107.6	88.4	79.1	91.9	94.2	80.7	82.6	78.1	83.2	88.8	70	79.8	72.5	95	81.2	81.1	68.9	59.5	80.6667	80.7667	80.7667	76.8571	76.8143	76.8143	76.8143	76.8143	76.8143	76.8143	107.7	109	112.4	106.3	111.6	99.7	110.4	102.3	110.5	92	113.1	97.2	113.1	89.4	103.2	111	112	103.3	106.6
37	89.3	90.3	109.9	91	80.1	94.4	97.1	82.8	84.4	79.7	85	91.1	72.5	81.5	74.7	97.3	84.1	83.2	70.9	61.2	82.8667	82.9667	82.9667	78.9857	78.9429	78.9429	78.9429	78.9429	78.9429	78.9429	110.4	111.7	115.3	109	114.3	102.6	114	105.8	113.6	94.4	115.9	99.8	115.8	91.9	106	114.1	115.2	106.6	109.9
38	92	91.6	112.3	93.7	81.8	96.2	99.4	84.9	86.5	82	86.3	93.2	73.9	83.8	77.7	99.6	86.2	85.6	72.8	63.3	84.4667	84.5667	84.5667	81.2857	81.2429	81.2429	81.2429	81.2429	81.2429	81.2429	112.9	114.5	118.2	111.5	116.9	105.1	117.3	108.7	115.7	96.1	118.6	102.2	118.4	93.8	108.7	115.3	117.2	109.1	113
39	94.1	93.8	115.3	96.2	83.6	99	101.9	86.9	89	84	88.5	95.9	76.4	86.1	79.8	102.4	88	88.5	74.4	65.4	86.9333	87.0333	87.0333	83.5143	83.4714	83.4714	83.4714	83.4714	83.4714	83.4714	115.5	117.1	121.3	114.3	119.3	107.3	120.3	111.2	119.1	99.1	121.5	105.3	121.8	96.6	112	117.6	119.9	112.3	115.7
40	96.3	95.5	118.7	98.3	85.5	101.4	104.5	89.3	90.9	86.1	90.2	98.3	78	88.1	81.7	105.3	90.5	90.4	76.2	67.4	88.8333	88.9333	88.9333	85.6571	85.6143	85.6143	85.6143	85.6143	85.6143	85.6143	118.2	119.9	124.5	115.5	122.3	109.5	123.2	115	122	101.6	124.3	107.8	124.6	99.6	114.7	120.1	122.8	114.7	118.5
41	98.5	97.7	121.2	100.7	88.3	103.4	106.9	91.1	92.7	87.9	92.3	100.4	79.9	90.4	83.7	107.3	92.5	92.7	77.8	69.2	90.8667	90.9667	90.9667	87.6571	87.6143	87.6143	87.6143	87.6143	87.6143	87.6143	121.4	122.9	128	118.4	124.9	112	126	116.8	124.6	103.7	127.08	110.4	127.8	102.1	117.9	122.5	125.8	117.8	121.3
42
43
[truncated: 1 more columns]

## Sheet: Fig.2h
body weight
Time, day	WT-Vehicle										WT-GDF15 (1nmol/kg)										WT-pair-fed										GFRAL KO-vehicle										GFRAL KO-GDF15 (1nmol/kg)
1	47.6	49.2	53.1	48.8	47.6	46.4	49.3	40.2	43.8	37.1	49.1	45.5	44.9	47.2	48.1	50.1	46.6	48.1	40	40.1	45.3	44.3	47.5	49.3	48.1	44.1	45.8	47.3	41.9	36.3	52.5	53.5	56.3	53.6	46.7	50.8	54.2	53.9	52	48.6	53.3	51.4	53.9	43.8	55	51.8	54.5	49.2	53.9
2	47.4	49.4	52.6	49.3	48	46.2	49.7	40.4	44.2	36.6	49.2	44.8	44.6	47.2	48	49.7	46.2	48.2	39.4	39.8	45.4	44.2	47.7	48.7	48.3	44.1	45.6	47.7	42.6	36.2	52.4	54.2	56.5	53.7	46.9	51.2	54.6	53.6	52.2	48.4	53.9	51.5	54.2	43.9	55	51.9	55	50.1	53.6
3	47.2	48.9	52.6	49.8	47.7	46.3	49.1	41.2	44.9	36.7	48.7	44.2	44.4	47.1	47.4	49.5	46.9	48	39	40.3	44.8	44.2	47.2	47.4	48.6	44.1	45.8	47.8	42.1	36.3	52	54.1	55.9	53.3	46.9	50	55	53.2	52.1	48.5	53.3	51	53.5	43.9	54.5	51.5	54.9	49.8	53.5
4	47.6	49.5	52.7	49.9	48.1	47	49.3	41.9	44.5	37.4	48.6	44.2	44.6	47.4	47	50	46.5	48.2	39.4	39.5	44.8	44.4	47.5	47.6	48.4	44.1	46.4	48.1	42.5	36.6	52.1	54	56.4	53.7	46.7	50.8	55.1	53.4	52.5	48.7	53.8	51.5	53	44.6	54.9	51.8	55	50.1	54.2
5	47.4	50	53	50.2	47.4	47.2	48.8	41.8	44.4	37.8	49	44	44.6	46.7	46.6	49.1	46.8	48	39.3	39.5	44.6	44.4	46.9	47	47.7	44	46	47.2	42.1	36.9	52.4	54.3	56.4	54.1	47.1	50.9	55.3	53.8	52.4	48.9	53.3	51.8	53.9	44.7	55.2	52.2	54.8	50.4	53.8
6	47.1	49.9	53.4	50	48.1	47.3	49.4	42.4	44.7	37.5	48.6	43.5	44	46.2	46.4	48.9	46.7	47.8	38.8	39.6	44.3	44.9	47.4	47	48.6	45	45.6	47.2	42.1	36.6	52.6	54.4	56.7	54	47.2	50.7	55.8	53.8	52.5	48.9	53.5	51.7	54.6	45	54.4	52.2	54.9	50.2	54.6
7	47.1	50.7	52.9	49.8	48.5	47.4	49.1	42.3	44.7	37.5	48.1	43.6	43.8	46.3	45.7	49.6	46.4	47.6	39	39.4	44.4	45	47.6	46.6	48.2	44.6	45.7	47.3	42.3	36.5	52	54.3	56.7	54.5	47.8	50.7	55.3	53.9	52.8	48.5	53.1	51.8	54.2	45.2	54.3	52.2	55.6	50.5	54.5
8	47.3	49.7	53.4	50.3	48.2	47.7	49.2	42.1	44.5	38.3	48.3	43.7	43.8	45.6	44.5	49	46.2	47.7	38.5	38.7	44	45.2	47.8	46.3	48	44.9	45.6	47.2	42.4	36.1	52.4	54.3	56.6	54.6	47.9	51.2	55.8	53.8	52.4	49	53.7	51.5	54.8	45.5	54.6	52.4	55.6	50.3	54.4
9	47	50	53.8	50.3	48.3	47.6	49	42.7	44.5	37.8	48.2	43.6	43.3	45.2	44.5	49.7	45.9	47.7	38.4	39	43.9	44.7	47.6	45.8	48.4	44.9	46.4	47.1	42	36.1	52.3	54.1	56.6	54.1	48.2	50.9	55.5	53.9	52.7	49	53.9	51.5	54.5	45.6	55.1	52.1	55.2	50.1	54
10	47	50.5	53.8	51	48.6	47.8	49.7	42.8	45.4	37.7	47.7	43.3	43.4	45.4	43.8	49.9	45.7	47.8	38	39.1	44.5	45.2	47.3	45.7	48.4	44.9	46.3	47.1	42.4	36.6	52.5	54.6	56.9	54.5	48.3	51.6	55.9	54.1	52.7	48.7	53.3	51.9	54.6	45.7	54.7	52.7	56.1	50.4	54.9
11	47.3	50.1	54	50.5	48.2	47.3	49.5	43.5	45.9	37.7	47.7	43.4	43.3	44.8	43.5	49.4	46	47.7	37.8	38.6	44.2	45.4	47.5	45.2	47.4	44.6	46.3	46.9	42.1	37.1	53.1	54.6	57.3	54.8	48.4	51.4	55.6	53.4	52.7	49.7	53.8	51.9	55	46.5	55.1	52.6	55.3	50.6	55.2
12	47.8	50.2	53.8	50.3	48.8	47.7	50.2	43.3	45.4	38.1	47.7	43.2	43.3	45.1	43.2	49.6	45.9	47.4	37.6	38.4	44.4	45.4	47.8	44.9	47.9	44.9	46.1	47.4	42.8	37.2	53	54.8	57	54.6	48.2	51.6	55.4	53.3	52.7	49.5	53.9	52	54.5	46	54.8	52.5	55.2	50.4	54.4
13	48	49.9	53.5	50.1	48.4	47.8	50.2	43.2	45.4	38.4	48.1	43.7	42.8	44.5	43.1	49.4	45.3	47.5	37.6	38.7	44.4	45.4	47.8	44.7	48.1	44.8	46.2	47.4	42.5	37.2	53.3	54.4	57.2	54.5	48.7	51.6	56.1	53	53.1	49.5	54	52.2	55.3	46.5	54.8	52.4	55.2	51.1	54.7
14	48	50	53.8	50.9	48.1	48	50.5	43.9	45.5	38.8	47.6	43.3	42.7	45.2	43.2	49.7	45.4	47.3	37.7	38.3	44.5	45.2	47.5	44.6	48.2	45	46.7	47.8	43.1	38	52.6	54.8	57.3	55	48	51.8	55.8	53.6	53.1	49.1	53.6	51.8	54.8	46.2	55.3	52.7	55.6	50.7	54.6
15	47.7	50.1	54.7	50.7	48.9	47.8	50.6	44.2	45.4	38.4	47.1	43.1	42.5	45.3	43	49.6	45.6	47.6	37.1	38.3	44.7	44.8	47.4	44.5	48	45.4	47.2	47.6	43	37.3	53.1	55.1	58.1	55	48.1	51.5	55.5	52.9	53.2	49.3	54	51.6	54.6	46.3	55.4	52.6	56.2	51.1	54.3
16	47.6	50	53.6	51.1	48.7	47.8	50.3	44.4	45.3	38.9	47.2	43	41.9	44.8	42.1	49.7	44.9	47.5	36.8	37.8	44.4	45	47.7	43.6	48	45.2	47.5	47.5	43	37.9	53.5	54.8	57.8	55.1	48.5	51.9	55.6	53.3	53.2	49.1	53.8	51.5	54.9	46.5	55.1	52.4	55.7	50.5	54.4
17	47.8	49.8	54.3	50.6	48.9	48	49.8	44.1	45.7	38.7	47	42.5	41.5	44.8	42.3	49	44.9	47	36.2	37.5	44.4	45.4	47.7	43.4	47.9	45.5	46.9	47.8	43.4	38.6	53.3	54.8	57.4	54.7	48.6	51.6	55.8	52.7	53.3	49.5	53.4	51.6	55	46.8	55.7	52.9	56.3	50.7	54.3
18	47.9	50.3	54.2	51.1	48.9	48.2	50	44.9	45.3	38.7	47.4	42.6	41.6	44.5	41.7	49.1	44.3	46.3	36.2	36.9	44.6	44.8	48	43.1	47.2	45.5	46.7	47.4	43	38.5	53.2	55.2	58.2	55.1	49	51.5	56.1	53.4	53.5	50	53.8	51.9	55	46.8	56.7	52.8	55.9	51.1	54.7
19	47.9	50	54.2	50.7	48	46.8	50	43.9	45.6	38.7	47.3	42.4	40.7	44.7	41.7	49.4	44.7	46.8	35.6	37	44.2	44.6	48.2	42.5	46.8	45.7	46.9	47.1	43	37.9	53.4	55.7	57.8	55	48.7	51.7	55.5	53.2	53.3	49.1	54	51.6	54.8	47.9	55.2	52.9	55.8	51.3	54.2
20	47.8	49.5	53.5	51.1	47.9	46.9	49.9	43	45.6	38.3	47.3	42.2	40	44.2	42	49.1	44.4	46.3	35.7	36.7	45	44.5	47.8	42.9	47.1	45.5	46.6	47.2	43	38.3	52.8	54.9	57.8	54.4	49.1	52.4	54.1	53.1	54	50	54.1	52.1	56.4	47.8	55.5	53.3	56.5	51.3	54.3
22	47.6	50.6	53.2	50.2	47.2	48.2	49.1	43.7	45	39.2	47.7	42.2	38	43.6	41	48.5	44.6	46	35.2	36.2	44.7	44.7	47.9	42.7	47.6	45	46.1	46.8	43.2	38.3	53.1	55.5	57.9	54.4	49.6	52.1	54.1	53.1	53.6	49.3	54.5	51.5	55.9	47.3	55.2	53.2	55.7	50.6	52.9
24	47.8	50	53.6	50	46.5	46.9	48.6	44.1	45.6	39.8	47	42.2	37.3	42.9	40.4	48	43.5	46.2	34.7	37.4	44.5	44.4	47.7	42.1	46.5	44.7	46.2	46.4	43	38.4	53.4	55.8	58.1	55	49.9	51.7	54.5	53	53.2	49	54.8	52.3	56.2	48.1	55.9	53.4	55.2	50.3	51.4
26	47.1	49	53.8	49.8	46.4	46.6	48.4	43.3	44.7	38.4	46.1	41.4	36.4	42.9	40.5	47.5	43.4	44.9	33.4	35.5	43.9	43.7	47.3	42.1	46	44.8	46.4	46.8	43.3	39.1	50.8	52.9	55.6	54.9	50.1	51.9	54.3	52.6	53.8	49.2	52.1	49.9	53.4	48.4	56	52.3	55.6	50.1	52.3
28	47	48.5	54	50.8	47	47	48.5	43	44.5	38.5	46	41.9	35.4	42.6	40.2	47	43.1	44.9	33.2	35.1	43.9	43.7	46.7	41.7	46	45	46.4	46.3	43.3	39.4	51.4	54.4	56.8	52.2	47.8	50.2	54	53.5	53.2	49.5	53.6	50.8	54.5	48.8	54.2	50.8	56	50.1	52.7
30	46.9	48.4	54.1	50.1	47.5	46.3	48.3	42.4	44.4	39.2	45.8	41.5	35.3	42.5	40.8	46.7	42.4	44.1	32.5	34.6	44.4	44.3	47	41.1	45.8	44.8	46.1	46.1	43.2	39.3	51.8	54.7	57.3	53.8	47.9	50.3	54.8	53.8	52.8	50	53.8	50.8	54.3	49.3	55.1	50.4	55.3	50.9	52.8
32	47.8	48.7	54.6	50.1	46.5	46.1	48.3	42.7	44.2	37.9	45.8	41.5	34.3	42.3	40.2	46.8	41.7	43.4	32	34.5	44.8	44.1	47.3	41.1	45.9	44.9	46.3	46.1	43.6	39.2	52.5	55	58	54.7	47.7	50.5	54.7	53.5	52.8	49.1	54.4	51.4	53.7	48.8	54.7	50.1	55	50.5	53.7
34	46.9	49.4	54.2	50	46.9	47.1	47.9	42.3	43.9	38.1	45.4	41.4	33.4	42.1	40.2	46.7	41.9	43.3	31.4	33.9	44.8	44.3	46.6	40.6	45.9	44.8	46.2	46	43.4	39.3	52	55.1	58.3	54.4	47.9	50.8	55.4	54.2	53.3	49.7	54	51.5	53.7	48.7	54.6	49.5	55.5	50.7	54.2
36	47.4	49.6	55.1	50.9	47.3	46.7	48.3	42.9	44.3	38.2	45.6	41.7	32.8	41.8	40	46.3	41.6	42.9	31.4	33.8	44.9	44.1	46.8	40.7	45.8	45.2	46.1	46.2	43.3	39.4	52.9	56	58.7	55	48.8	51.6	55.6	54.8	53.9	50.1	54.8	52	54.4	49.2	54.6	50.5	55.6	51.1	54.4
38	47.1	49.5	54.1	50.1	45.7	46.6	47.9	42.4	44.2	38	44.8	41.6	32.5	41.2	40	46.4	41.8	41.7	30.7	33.1	44.8	44.6	47	40.7	45.7	45.9	46.4	45.9	43.5	39.9	52.7	56.5	58.8	55.2	48.5	51.8	55.9	55	53.9	50.1	54.9	52.2	54.1	49.1	54.9	50.6	55.8	51.6	54.2
40	46.2	49.3	54.5	50.8	45.6	46.6	47.6	42.9	44.5	38.1	43.8	41.1	32.1	41	40.4	46.6	41.1	42.1	30.6	33.6	44.8	44.6	46.8	40.5	45.6	45.7	46.5	46.3	43.6	39.9	52.7	55.8	58.5	54.8	48.5	50.9	55.5	54.9	54	49.5	55.1	52.7	54.8	49.3	55.5	48.4	55.7	51.5	54.3
42	46.2	48.8	55.2	51.3	46.4	46.3	48.1	43	44.4	38.2	43.8	41.2	31.7	41.4	40.1	47.1	41.6	42.5	30.4	34.1	45	44.3	46.8	40.6	46.2	46.3	47	47.1	43.8	40.1	52.9	56.1	59.5	53.9	48.2	50.9	56	54.7	54.1	49.7	54.9	53	54.8	49.5	55.2	48.2	56.2	51.4	54.9
body weight percentage
Time, day	WT-Vehicle										WT-GDF15 (1nmol/kg)										WT-pair-fed										GFRAL KO-vehicle										GFRAL KO-GDF15 (1nmol/kg)
1	100	100	100	100	100	100	100	100	100	100	100	100	100	100	100	100	100	100	100	100	100	100	100	100	100	100	100	100	100	100	100	100	100	100	100	100	100	100	100	100	100	100	100	100	100	100	100	100	100
2	99.5798	100.406	99.0584	101.025	100.84	99.569	100.811	100.498	100.913	98.6523	100.204	98.4615	99.3319	100	99.7921	99.2016	99.1416	100.208	98.5	99.2519	100.221	99.7743	100.421	98.783	100.416	100	99.5633	100.846	101.671	99.7245	99.8095	101.308	100.355	100.187	100.428	100.787	100.738	99.4434	100.385	99.5885	101.126	100.195	100.557	100.228	100	100.193	100.917	101.829	99.4434
3	99.1597	99.3902	99.0584	102.049	100.21	99.7845	99.5943	102.488	102.511	98.9218	99.1853	97.1429	98.8864	99.7881	98.5447	98.8024	100.644	99.7921	97.5	100.499	98.8962	99.7743	99.3684	96.146	101.04	100	100	101.057	100.477	100	99.0476	101.121	99.2895	99.4403	100.428	98.4252	101.476	98.7013	100.192	99.7942	100	99.2218	99.2579	100.228	99.0909	99.4209	100.734	101.219	99.2579
4	100	100.61	99.2467	102.254	101.05	101.293	100	104.229	101.598	100.809	98.9817	97.1429	99.3319	100.424	97.7131	99.8004	99.7854	100.208	98.5	98.5037	98.8962	100.226	100	96.5517	100.624	100	101.31	101.691	101.432	100.826	99.2381	100.935	100.178	100.187	100	100	101.66	99.0724	100.962	100.206	100.938	100.195	98.3302	101.826	99.8182	100	100.917	101.829	100.557
5	99.5798	101.626	99.8117	102.869	99.5798	101.724	98.9858	103.98	101.37	101.887	99.7963	96.7033	99.3319	98.9407	96.8815	98.004	100.429	99.7921	98.25	98.5037	98.4548	100.226	98.7368	95.3347	99.1684	99.7732	100.437	99.7886	100.477	101.653	99.8095	101.495	100.178	100.933	100.856	100.197	102.029	99.8145	100.769	100.617	100	100.778	100	102.055	100.364	100.772	100.55	102.439	99.8145
6	98.9496	101.423	100.565	102.459	101.05	101.94	100.203	105.473	102.055	101.078	98.9817	95.6044	97.9955	97.8814	96.4657	97.6048	100.215	99.3763	97	98.7531	97.7925	101.354	99.7895	95.3347	101.04	102.041	99.5633	99.7886	100.477	100.826	100.191	101.682	100.71	100.746	101.071	99.8032	102.952	99.8145	100.962	100.617	100.375	100.584	101.299	102.74	98.9091	100.772	100.734	102.032	101.299
7	98.9496	103.049	99.6234	102.049	101.891	102.155	99.5943	105.224	102.055	101.078	97.9633	95.8242	97.5501	98.0932	95.0104	99.002	99.5708	98.9605	97.5	98.2544	98.0132	101.58	100.21	94.5233	100.208	101.134	99.7817	100	100.955	100.551	99.0476	101.495	100.71	101.679	102.356	99.8032	102.029	100	101.538	99.7942	99.6248	100.778	100.557	103.196	98.7273	100.772	102.018	102.642	101.113
8	99.3697	101.016	100.565	103.074	101.26	102.802	99.7972	104.726	101.598	103.234	98.3707	96.044	97.5501	96.6102	92.5156	97.8044	99.1416	99.1684	96.25	96.5087	97.1302	102.032	100.632	93.9148	99.7921	101.814	99.5633	99.7886	101.193	99.449	99.8095	101.495	100.533	101.866	102.57	100.787	102.952	99.8145	100.769	100.823	100.751	100.195	101.67	103.881	99.2727	101.158	102.018	102.236	100.928
9	98.7395	101.626	101.318	103.074	101.471	102.586	99.3915	106.219	101.598	101.887	98.167	95.8242	96.4365	95.7627	92.5156	99.2016	98.4978	99.1684	96	97.2569	96.9095	100.903	100.21	92.9006	100.624	101.814	101.31	99.5772	100.239	99.449	99.6191	101.121	100.533	100.933	103.212	100.197	102.398	100	101.346	100.823	101.126	100.195	101.113	104.11	100.182	100.579	101.284	101.829	100.186
10	98.7395	102.642	101.318	104.508	102.101	103.017	100.811	106.468	103.653	101.617	97.1487	95.1648	96.6592	96.1864	91.0603	99.6008	98.0687	99.3763	95	97.5062	98.234	102.032	99.579	92.6978	100.624	101.814	101.092	99.5772	101.193	100.826	100	102.056	101.066	101.679	103.426	101.575	103.136	100.371	101.346	100.206	100	100.973	101.299	104.338	99.4545	101.737	102.936	102.439	101.855
11	99.3697	101.829	101.695	103.484	101.26	101.94	100.406	108.209	104.794	101.617	97.1487	95.3846	96.4365	94.9153	90.4366	98.6028	98.7125	99.1684	94.5	96.2593	97.5717	102.483	100	91.6836	98.5447	101.134	101.092	99.1543	100.477	102.204	101.143	102.056	101.776	102.239	103.64	101.181	102.583	99.0724	101.346	102.263	100.938	100.973	102.041	106.164	100.182	101.544	101.468	102.846	102.412
12	100.42	102.032	101.318	103.074	102.521	102.802	101.826	107.711	103.653	102.695	97.1487	94.945	96.4365	95.5508	89.8129	99.002	98.4978	98.5447	94	95.7606	98.0132	102.483	100.632	91.0751	99.5842	101.814	100.655	100.211	102.148	102.479	100.952	102.43	101.243	101.866	103.212	101.575	102.214	98.8868	101.346	101.852	101.126	101.167	101.113	105.023	99.6364	101.351	101.284	102.439	100.928
13	100.84	101.423	100.753	102.664	101.681	103.017	101.826	107.463	103.653	103.504	97.9633	96.044	95.3229	94.2797	89.605	98.6028	97.2103	98.7526	94	96.5087	98.0132	102.483	100.632	90.6694	100	101.587	100.873	100.211	101.432	102.479	101.524	101.682	101.599	101.679	104.283	101.575	103.505	98.3302	102.115	101.852	101.313	101.556	102.597	106.164	99.6364	101.158	101.284	103.862	101.484
14	100.84	101.626	101.318	104.303	101.05	103.448	102.434	109.204	103.881	104.582	96.945	95.1648	95.1002	95.7627	89.8129	99.2016	97.4249	98.3368	94.25	95.5112	98.234	102.032	100	90.4665	100.208	102.041	101.965	101.057	102.864	104.683	100.191	102.43	101.776	102.612	102.784	101.969	102.952	99.4434	102.115	101.029	100.563	100.778	101.67	105.48	100.546	101.737	102.018	103.049	101.299
15	100.21	101.829	103.013	103.893	102.731	103.017	102.637	109.95	103.653	103.504	95.9267	94.7253	94.6548	95.9746	89.3971	99.002	97.8541	98.9605	92.75	95.5112	98.6755	101.129	99.7895	90.2637	99.7921	102.948	103.057	100.634	102.625	102.755	101.143	102.991	103.197	102.612	102.998	101.378	102.398	98.1447	102.308	101.44	101.313	100.389	101.299	105.708	100.727	101.544	103.119	103.862	100.742
16	100	101.626	100.942	104.713	102.311	103.017	102.028	110.448	103.425	104.852	96.1304	94.5055	93.3185	94.9153	87.526	99.2016	96.3519	98.7526	92	94.2643	98.0132	101.58	100.421	88.4381	99.7921	102.494	103.712	100.423	102.625	104.408	101.905	102.43	102.664	102.799	103.854	102.165	102.583	98.8868	102.308	101.029	100.938	100.195	101.855	106.164	100.182	101.158	102.202	102.642	100.928
17	100.42	101.219	102.26	103.689	102.731	103.448	101.014	109.701	104.338	104.313	95.723	93.4066	92.4276	94.9153	87.9418	97.8044	96.3519	97.7131	90.5	93.5162	98.0132	102.483	100.421	88.0324	99.5842	103.175	102.402	101.057	103.58	106.336	101.524	102.43	101.954	102.052	104.069	101.575	102.952	97.7737	102.5	101.852	100.188	100.389	102.041	106.849	101.273	102.124	103.303	103.049	100.742
18	100.63	102.236	102.072	104.713	102.731	103.879	101.42	111.692	103.425	104.313	96.5377	93.6264	92.6503	94.2797	86.6944	98.004	95.0644	96.2578	90.5	92.0199	98.4548	101.129	101.053	87.4239	98.1289	103.175	101.965	100.211	102.625	106.061	101.333	103.178	103.375	102.799	104.925	101.378	103.505	99.0724	102.885	102.881	100.938	100.973	102.041	106.849	103.091	101.93	102.569	103.862	101.484
19	100.63	101.626	102.072	103.893	100.84	100.862	101.42	109.204	104.11	104.313	96.334	93.1868	90.6459	94.7034	86.6944	98.6028	95.9227	97.2973	89	92.2693	97.5717	100.677	101.474	86.2069	97.2973	103.628	102.402	99.5772	102.625	104.408	101.714	104.112	102.664	102.612	104.283	101.772	102.398	98.7013	102.5	101.029	101.313	100.389	101.67	109.361	100.364	102.124	102.385	104.268	100.557
20	100.42	100.61	100.753	104.713	100.63	101.078	101.217	106.965	104.11	103.234	96.334	92.7472	89.0869	93.6441	87.3181	98.004	95.279	96.2578	89.25	91.5212	99.3377	100.451	100.632	87.0183	97.921	103.175	101.747	99.7886	102.625	105.51	100.571	102.617	102.664	101.493	105.139	103.15	99.8155	98.5158	103.846	102.881	101.501	101.362	104.638	109.132	100.909	102.896	103.67	104.268	100.742
22	100	102.846	100.188	102.869	99.1597	103.879	99.5943	108.707	102.74	105.66	97.1487	92.7472	84.6325	92.3729	85.2391	96.8064	95.7082	95.6341	88	90.2743	98.6755	100.903	100.842	86.6126	98.9605	102.041	100.655	98.9429	103.103	105.51	101.143	103.738	102.842	101.493	106.21	102.559	99.8155	98.5158	103.077	101.44	102.251	100.195	103.711	107.991	100.364	102.703	102.202	102.846	98.1447
24	100.42	101.626	100.942	102.459	97.6891	101.078	98.5801	109.701	104.11	107.278	95.723	92.7472	83.0735	90.8898	83.9917	95.8084	93.3476	96.0499	86.75	93.2668	98.234	100.226	100.421	85.3955	96.6736	101.361	100.873	98.0973	102.625	105.785	101.714	104.299	103.197	102.612	106.852	101.772	100.553	98.3302	102.308	100.823	102.814	101.751	104.267	109.817	101.636	103.089	101.284	102.236	95.3618
26	98.9496	99.5935	101.318	102.049	97.479	100.431	98.1744	107.711	102.055	103.504	93.89	90.989	81.069	90.8898	84.1996	94.8104	93.133	93.3472	83.5	88.5287	96.9095	98.6456	99.579	85.3955	95.6341	101.587	101.31	98.9429	103.341	107.713	96.7619	98.8785	98.7567	102.425	107.281	102.165	100.184	97.5881	103.462	101.235	97.7486	97.0817	99.0724	110.502	101.818	100.965	102.018	101.829	97.0315
28	98.7395	98.5772	101.695	104.098	98.7395	101.293	98.3773	106.965	101.598	103.774	93.6864	92.0879	78.8419	90.2542	83.5759	93.8124	92.4893	93.3472	83	87.5312	96.9095	98.6456	98.3158	84.5842	95.6341	102.041	101.31	97.8858	103.341	108.54	97.9048	101.682	100.888	97.3881	102.356	98.8189	99.631	99.2579	102.308	101.852	100.563	98.8327	101.113	111.415	98.5455	98.0695	102.752	101.829	97.7737
30	98.5294	98.374	101.883	102.664	99.7899	99.7845	97.9716	105.473	101.37	105.66	93.279	91.2088	78.6192	90.0424	84.8233	93.2136	90.9871	91.684	81.25	86.2843	98.0132	100	98.9474	83.3671	95.2183	101.587	100.655	97.463	103.103	108.264	98.6667	102.243	101.776	100.373	102.57	99.0157	101.107	99.8145	101.538	102.881	100.938	98.8327	100.742	112.557	100.182	97.2973	101.468	103.455	97.9592
32	100.42	98.9837	102.825	102.664	97.6891	99.3534	97.9716	106.219	100.913	102.156	93.279	91.2088	76.392	89.6186	83.5759	93.4132	89.485	90.2287	80	86.0349	98.8962	99.5485	99.579	83.3671	95.4262	101.814	101.092	97.463	104.057	107.989	100	102.804	103.019	102.052	102.141	99.4095	100.922	99.2579	101.538	101.029	102.064	100	99.6289	111.415	99.4545	96.7181	100.917	102.642	99.6289
34	98.5294	100.406	102.072	102.459	98.5294	101.509	97.1602	105.224	100.228	102.695	92.4644	90.989	74.3875	89.1949	83.5759	93.2136	89.9142	90.0208	78.5	84.5387	98.8962	100	98.1053	82.3529	95.4262	101.587	100.873	97.2516	103.58	108.264	99.0476	102.991	103.552	101.493	102.57	100	102.214	100.557	102.5	102.263	101.313	100.195	99.6289	111.187	99.2727	95.5598	101.835	103.049	100.557
36	99.5798	100.813	103.766	104.303	99.3697	100.647	97.9716	106.716	101.142	102.965	92.8717	91.6483	73.0512	88.5593	83.1601	92.4152	89.2704	89.1892	78.5	84.2893	99.117	99.5485	98.5263	82.5558	95.2183	102.494	100.655	97.6744	103.341	108.54	100.762	104.673	104.263	102.612	104.497	101.575	102.583	101.67	103.654	103.086	102.814	101.167	100.928	112.329	99.2727	97.4904	102.018	103.862	100.928
38	98.9496	100.61	101.883	102.664	96.0084	100.431	97.1602	105.473	100.913	102.426	91.2424	91.4286	72.3831	87.2881	83.1601	92.6148	89.6996	86.6944	76.75	82.5436	98.8962	100.677	98.9474	82.5558	95.0104	104.082	101.31	97.0402	103.819	109.917	100.381	105.608	104.441	102.985	103.854	101.969	103.136	102.041	103.654	103.086	103.002	101.556	100.371	112.1	99.8182	97.6834	102.385	104.878	100.557
40	97.0588	100.203	102.636	104.098	95.7983	100.431	96.5517	106.716	101.598	102.695	89.2057	90.3297	71.4922	86.8644	83.9917	93.014	88.1974	87.526	76.5	83.7905	98.8962	100.677	98.5263	82.1501	94.8025	103.628	101.528	97.8858	104.057	109.917	100.381	104.299	103.908	102.239	103.854	100.197	102.398	101.855	103.846	101.852	103.377	102.529	101.67	112.557	100.909	93.4363	102.202	104.675	100.742
42	97.0588	99.187	103.955	105.123	97.479	99.7845	97.5659	106.965	101.37	102.965	89.2057	90.5494	70.6013	87.7119	83.368	94.012	89.2704	88.3576	76	85.0374	99.3377	100	98.5263	82.3529	96.0499	104.989	102.62	99.5772	104.535	110.468	100.762	104.86	105.684	100.56	103.212	100.197	103.321	101.484	104.038	102.263	103.002	103.113	101.67	113.014	100.364	93.0502	103.119	104.472	101.855
[truncated: 1 more columns]

## Sheet: Fig.2j,k
light
	WT-Vehicle												WT-GDF15												WT-pair-fed												GFRAL KO-PF-vehicle												GFRAL KO-PF--GDF15
	0.29321	0.303805	0.305398	0.302067	0.302586	0.291864	0.327459	0.28938	0.310207	0.301569			0.268722	0.268854	0.213938	0.2975	0.267656	0.292126	0.274048	0.294177	0.237634	0.261681			0.269517	0.27249	0.264719	0.3083	0.263865	0.242791	0.267676	0.25971	0.25722	0.242252			0.258842	0.23931	0.308842	0.325822	0.276793	0.274439	0.289429						0.279705
dark
	WT-Vehicle												WT-GDF15												WT-pair-fed												GFRAL KO-PF-vehicle												GFRAL KO-PF--GDF15
	0.366935	0.400556	0.414056	0.423691	0.411772	0.37388	0.408613	0.377334	0.384443	0.377114			0.380827	0.343504	0.347115	0.367874	0.35716	0.415171	0.378529	0.377278	0.317153	0.33274			0.346765	0.2988	0.323348	0.343917	0.323764	0.333636	0.340267	0.315062	0.325463	0.295954			0.315072	0.293784	0.376073	0.316157	0.347435	0.336353	0.35668						0.353901
[truncated: 5 more columns]
