# Supplementary material for: GDF15 promotes weight loss by enhancing energy expenditure in muscle
Source: Nature. 2023 Jun 28;619(7968):143–50. doi: 10.1038/s41586-023-06249-4 (PMC10322716; doi:10.1038/s41586-023-06249-4)
Supplement: Supplementary file 5 — Source Data Fig. 3 [file 41586_2023_6249_MOESM5_ESM.xlsx]

## Sheet: Fig.3b
Time, day	Beta less-Vehicle						Beta less-GDF15						Beta less-Pair-fed						WT-Vehicle						WT-GDF15						WT-Pair-fed
0	0	0	0	0	0	0	0	0	0	0	0	0	0	0	0	0	0	0	0	0	0	0	0	0	0	0	0	0	0	0	0	0	0	0	0	0
1	4	2.6	3.6	4.7	5	4.4	3.5	3.8	4.1	3.2	3.4	4	3.66667	3.66667	3.66667	3.66667	3.66667	3.66667	3.2	3.2	3.2	4.03333	4.03333	4.03333	3.4	3.1	2.2	2.9	3	1.6	2.7	2.7	2.7	2.7	2.7	2.7
2	6.3	4.3	5.9	7.6	8.1	7.1	5.9	5.6	6.5	5.2	5.4	5	5.6	5.6	5.6	5.6	5.6	5.6	6.16667	6.16667	6.16667	7.56667	7.56667	7.56667	7	5	5.4	5.6	5.5	3.5	5.33333	5.33333	5.33333	5.33333	5.33333	5.33333
3	8.6	6.1	9.1	9.9	12.3	9.2	8.9	7.8	9.2	6.6	6.9	6.5	7.65	7.65	7.65	7.65	7.65	7.65	9.13333	9.13333	9.13333	11.6	11.6	11.6	10.6	7.7	8.6	8.6	8.1	5.4	8.16667	8.16667	8.16667	8.16667	8.16667	8.16667
4	11.2	7.8	11.9	12.4	16.1	11.5	11.7	9.3	11.4	8.4	9.4	7.6	9.63333	9.63333	9.63333	9.63333	9.63333	9.63333	12.0333	12.0333	12.0333	14.7333	14.7333	14.7333	13.9	9.5	11	10.9	10.3	7.7	10.55	10.55	10.55	10.55	10.55	10.55
5	14	9.6	14.5	14.9	19.6	14	14.5	11.3	14.4	10.3	10.7	8.8	11.6667	11.6667	11.6667	11.6667	11.6667	11.6667	14.6333	14.6333	14.6333	17.8667	17.8667	17.8667	16.3	11.3	13.5	13.3	12.7	9.5	12.7667	12.7667	12.7667	12.7667	12.7667	12.7667
6	16.5	11.5	17.7	17.6	23.4	16.5	16.7	12.9	17.3	12.5	12.6	10.1	13.6833	13.6833	13.6833	13.6833	13.6833	13.6833	17.1333	17.1333	17.1333	20.9333	20.9333	20.9333	18.1	12.4	15.3	15.4	15	11.6	14.6333	14.6333	14.6333	14.6333	14.6333	14.6333
7	18.9	13.6	20.6	20.1	27.7	18.6	19.3	15	19.4	14.1	14.6	11.8	15.7	15.7	15.7	15.7	15.7	15.7	19.3667	19.3667	19.3667	24.1667	24.1667	24.1667	19.8	13.6	17.5	17.5	16.6	13.7	16.45	16.45	16.45	16.45	16.45	16.45
8	21.4	15.2	22.9	22.6	29.9	20.6	21.8	16.9	21.4	15.6	16.1	13.3	17.5167	17.5167	17.5167	17.5167	17.5167	17.5167	21.7	21.7	21.7	26.7	26.7	26.7	21.9	15.4	19.8	19.6	18.9	15.1	18.45	18.45	18.45	18.45	18.45	18.45
9	23.4	17.2	25.6	25.1	32.4	22.6	24.9	18.2	24.2	17.5	18.5	14.5	19.6333	19.6333	19.6333	19.6333	19.6333	19.6333	23.6333	23.6333	23.6333	29.2667	29.2667	29.2667	23.8	16.2	21.7	21.1	20.8	16.3	19.9833	19.9833	19.9833	19.9833	19.9833	19.9833
10	26.1	18.8	27.7	26.8	35.3	24.6	27	19.5	25.9	19.2	20.4	15.7	21.2833	21.2833	21.2833	21.2833	21.2833	21.2833	26	26	26	32.1	32.1	32.1	26	17.4	23.6	23.4	22.6	17.6	21.7667	21.7667	21.7667	21.7667	21.7667	21.7667
11	28.4	20.6	30.2	29.7	38.3	26.3	29.7	21.4	27.6	21.2	22.7	17	23.2667	23.2667	23.2667	23.2667	23.2667	23.2667	28.4	28.4	28.4	35.2	35.2	35.2	28.7	19.6	25.8	25.5	24.6	19.2	23.9	23.9	23.9	23.9	23.9	23.9
12	31.1	22.9	32.1	31.7	41.6	28.7	32.5	22.9	29.7	22.8	24.4	18.2	25.0833	25.0833	25.0833	25.0833	25.0833	25.0833	31	31	31	38.7667	38.7667	38.7667	32.2	21.7	28.3	28	27.3	21	26.4167	26.4167	26.4167	26.4167	26.4167	26.4167
13	33.3	24.8	34.3	33.7	45.2	30.7	35.3	24.8	31.7	24.3	26.5	19.8	27.0667	27.0667	27.0667	27.0667	27.0667	27.0667	33.1	33.1	33.1	41.6333	41.6333	41.6333	35.8	23.3	30.5	30	29	22.4	28.5	28.5	28.5	28.5	28.5	28.5
14	35.6	26.7	36	35.9	47.6	32.7	37.6	26.2	33.2	26.3	28.5	21.1	28.8167	28.8167	28.8167	28.8167	28.8167	28.8167	35.4667	35.4667	35.4667	44.7667	44.7667	44.7667	38.2	25.5	32.2	32.2	31.2	23.9	30.5333	30.5333	30.5333	30.5333	30.5333	30.5333
15	38.6	28.6	38.1	38.1	50.2	34.3	40.7	27.9	35.5	27.4	30.3	22.8	30.7667	30.7667	30.7667	30.7667	30.7667	30.7667	38.0333	38.0333	38.0333	47.6	47.6	47.6	40.6	27.6	34.5	34.5	33.7	25.3	32.7	32.7	32.7	32.7	32.7	32.7
16	40.9	30.3	40.3	40.1	53.5	36.1	43.6	29.2	37	28.7	31.6	24.7	32.4667	32.4667	32.4667	32.4667	32.4667	32.4667	40.5	40.5	40.5	50.9	50.9	50.9	43.1	29.1	36.8	36.3	35.5	27	34.6333	34.6333	34.6333	34.6333	34.6333	34.6333
17	42.7	31.5	41.8	41.6	55.8	37.6	45.8	30	38.6	29.2	32.4	25.8	33.6333	33.6333	33.6333	33.6333	33.6333	33.6333	43.1333	43.1333	43.1333	53.8333	53.8333	53.8333	45.7	30.7	39.5	38.5	37.5	28.8	36.7833	36.7833	36.7833	36.7833	36.7833	36.7833
18	44.9	32.7	43.3	43.3	59	39.7	48.6	31.9	40.8	30.1	33.5	27.5	35.4	35.4	35.4	35.4	35.4	35.4	45.2667	45.2667	45.2667	56.7667	56.7667	56.7667	48.4	32.8	41.8	40.7	39.6	30.3	38.9333	38.9333	38.9333	38.9333	38.9333	38.9333
19	47	34.5	45.3	45.1	61.8	41.4	51.2	33.5	42.4	31.3	35.6	28.9	37.15	37.15	37.15	37.15	37.15	37.15	47.7667	47.7667	47.7667	60.4	60.4	60.4	51.3	34.9	44.3	42.6	42	32.2	41.2167	41.2167	41.2167	41.2167	41.2167	41.2167
20	49.8	37.3	46.9	47.3	64.9	43.1	53.9	36.5	44.3	32.8	37.1	30.6	40	40	38.8	38.8	38.8	38.8	49.8667	50.5667	49.1667	63.2	63.2	63.2	54.7	37.7	46.8	44.2	43.6	33.4	44.3167	44.3167	42.9167	42.9167	42.9167	42.9167
21	52.3	38.3	48.5	48.8	68.1	44.7	55.9	37	46.1	34.4	39.1	32.4	41.6167	41.6167	40.4167	40.4167	40.4167	40.4167	51.1667	52.1667	50.4667	66.6667	66.6667	66.6667	58	39.5	49	46.4	45.9	35.5	46.6333	46.6333	45.2333	45.2333	45.2333	45.2333
22	54	39.5	51.4	51	70.2	46.3	58.2	38.2	49	36.9	41.3	34.3	43.7833	43.7833	42.5833	42.5833	42.5833	42.5833	53.5167	54.5167	52.5667	69.1667	70.3667	70.3667	60.8	40.4	51.5	48.6	47.7	36.9	48.5667	48.5667	47.1667	47.1667	47.1667	47.1667
23	55.1	40.4	53.3	53.7	72.3	47.5	60.6	39.8	51	38.8	42.6	36.9	45.75	45.75	44.55	44.55	44.55	44.55	55.3667	56.3667	53.8667	71.0667	73.8167	73.8167	64.9	41.9	53.3	50.4	50.1	38.8	50.8167	50.8167	49.4167	49.4167	49.4167	49.4167
24	57.5	42	54.2	54.9	74.4	49.1	62.6	41.5	52.8	40.1	45.2	39.9	47.8167	47.8167	46.6167	46.6167	46.6167	46.6167	57.6333	58.6333	56.1333	73.5667	76.4167	76.4167	67.5	43.5	55.4	51.9	52.8	41.4	53	53	51.6	51.6	51.6	51.6
25	59.3	43.8	56.5	56.5	76.1	50.6	65	43.2	54.4	41.3	46.7	41.9	49.55	49.55	48.35	48.35	48.35	48.35	59.9667	60.9667	58.4667	76.5667	78.8167	78.1167	70.2	45.2	58	54.1	54.9	43	55.15	55.15	53.75	53.75	53.75	53.75
26	61.4	45.5	57.8	58.8	78.1	52	67	44.7	57	43.2	47.9	43.1	51.2833	51.2833	50.0833	50.0833	50.0833	50.0833	62.2	63.2	60.7	79.8	82.05	81.35	73.1	47.7	60.2	56.4	57	44.5	57.4	57.4	56	56	56	56

## Sheet: Fig.3c,d
Time (h)	WT-Vehcile												WT-GDF15												WT-Pair-fed												Beta less-Vehicle												Beta less-GDF15
light	0.303726	0.289804	0.275281	0.258701	0.379732	0.274953							0.350714	0.297963	0.292285	0.276182	0.278462	0.232533							0.321897	0.27989	0.250352	0.207726	0.244244	0.223035							0.259125	0.249619	0.215165	0.2202	0.236639	0.243862							0.330315
dark	0.370032	0.334575	0.371076	0.340364	0.448344	0.371501							0.41685	0.342791	0.36216	0.314013	0.344753	0.304811							0.315804	0.29361	0.334111	0.27897	0.286	0.218251							0.338435	0.338295	0.296149	0.292764	0.351249	0.251937							0.288928
[truncated: 11 more columns]

## Sheet: Fig.3e
	WT-Vehicle												WT-GDF15												Beta less-Vehicle												Beta less-GDF15
	0.811915	0.835218	0.834094	0.866056	0.797703	0.870927	0.857612	0.886291					0.746963	0.73694	0.803855	0.776375	0.789253	0.842564	0.848798	0.801864					0.86375	0.870044	0.841288	0.835698	0.906474	0.939917	0.910102	0.849573					0.7885	0.863217	0.833889	0.896658	0.897788	0.940182	0.914032	0.898321

## Sheet: Fig.3f
Time, day	Beta less-Vehicle						Beta less-GDF15						Beta less-Pair-fed						WT-Vehicle						WT-GDF15 (1 nmol/kg)						WT-Pair-fed
0	0	0	0	0	0	0	0	0	0	0	0	0	0	0	0	0	0	0	0	0	0	0	0	0	0	0	0	0	0	0	0	0	0	0	0	0
1	-0.51667	-0.21667	0.683333	-0.41667	0.583333	-0.11667	-0.71667	-1.21667	-1.21667	-0.81667	-0.91667	-0.11667	-0.91667	-0.91667	-1.51667	-1.01667	-0.71667	-1.31667	0	0	0	-0.1	-0.1	0.2	-0.2	0.4	-0.7	0.1	0.3	-0.4	0	0.7	0	0	0.8	-0.6
2	-0.63333	-0.43333	0.166667	0.366667	1.26667	-0.73333	-0.63333	-1.53333	-0.53333	-1.73333	-1.23333	0.566667	-0.43333	-1.23333	-1.03333	-0.13333	0.166667	-1.13333	0.433333	0.133333	-0.06667	0.033333	-0.46667	-0.06667	-0.26667	-0.46667	-0.36667	-0.46667	-0.06667	-0.96667	-1.06667	0.333333	-0.56667	-0.56667	0.533333	-0.26667
3	-1.01667	-1.01667	0.983333	-0.01667	1.78333	-0.71667	-0.81667	-1.31667	-0.91667	-1.91667	-1.11667	0.383333	-1.31667	-0.91667	-0.71667	-0.51667	-0.11667	-1.41667	0.316667	0.116667	-0.18333	0.316667	-0.38333	-0.18333	-0.48333	-0.38333	-0.18333	-0.38333	-0.38333	-1.48333	-1.08333	0.116667	-0.18333	-0.08333	0.716667	-0.68333
4	-0.71667	-1.21667	0.983333	0.083333	1.98333	-1.11667	-1.41667	-2.41667	-1.61667	-2.61667	-1.11667	-0.41667	-1.51667	-1.21667	-1.01667	-1.41667	-1.51667	-2.81667	0.8	0.6	0.2	0.2	-0.9	-0.9	-0.8	-1.1	-0.3	-0.9	-0.7	-1.2	-1.1	-0.2	-0.4	-0.3	0.1	-1.1
5	-1.15	-1.15	0.95	-0.45	2.45	-0.65	-1.65	-2.25	-0.95	-2.25	-2.25	-1.25	-2.65	-2.05	-1.55	-1.95	-1.35	-2.75	0.833333	0.533333	0.133333	0.433333	-0.56667	-1.36667	-1.76667	-1.66667	-0.66667	-1.16667	-0.86667	-1.46667	-1.46667	-0.56667	-0.06667	-0.46667	-0.06667	-1.16667
6	-1.45	-1.55	1.75	-0.35	2.25	-0.65	-1.95	-2.85	-1.05	-2.65	-1.75	-1.45	-2.85	-1.85	-1.75	-2.15	-1.75	-3.45	0.65	0.45	0.05	0.85	-0.35	-1.65	-2.25	-2.35	-0.55	-1.25	-1.45	-1.55	-1.75	-0.45	-0.35	-0.35	0.05	-0.95
7	-1.43333	-1.03333	0.766667	-0.13333	2.76667	-0.93333	-1.83333	-2.23333	-1.53333	-2.63333	-1.23333	-0.63333	-3.23333	-1.83333	-1.73333	-2.23333	-1.13333	-3.33333	0.55	0.25	0.15	0.65	0.05	-1.65	-3.45	-2.65	-0.35	-1.55	-1.75	-1.55	-1.95	-0.95	0.05	-0.25	-0.25	-1.15
8	-1.15	-1.25	1.15	0.15	2.65	-1.55	-1.85	-1.95	-1.65	-2.95	-1.45	-1.75	-2.85	-2.45	-1.65	-1.85	-1.55	-3.65	0.4	0.7	0.3	0.7	-0.2	-1.9	-4.3	-3.1	-0.5	-1.4	-2	-2	-2.3	-0.6	-0.6	-0.1	-0.3	-1.4
9	-1.08333	-0.48333	1.31667	-0.38333	2.21667	-1.58333	-2.08333	-3.18333	-1.88333	-3.18333	-1.38333	-1.68333	-3.48333	-2.28333	-1.98333	-1.88333	-2.78333	-3.58333	0.583333	0.983333	-0.01667	0.883333	-0.51667	-1.91667	-4.01667	-3.01667	-0.61667	-1.51667	-1.71667	-1.31667	-2.11667	-0.51667	-0.31667	0.383333	0.183333	-1.11667
10	-0.76667	-0.56667	1.23333	-0.36667	2.03333	-1.56667	-1.66667	-2.96667	-1.46667	-2.96667	-0.56667	-1.36667	-3.36667	-2.06667	-1.76667	-1.56667	-2.46667	-3.06667	0.683333	0.683333	0.283333	1.18333	-0.21667	-2.61667	-5.21667	-3.81667	-0.61667	-1.71667	-1.91667	-2.21667	-3.11667	-0.51667	-0.81667	-0.61667	-0.71667	-1.71667
11	-1.11667	-0.81667	1.78333	-0.61667	2.28333	-1.51667	-1.81667	-2.41667	-2.61667	-2.91667	-1.01667	-1.41667	-3.41667	-2.61667	-1.71667	-1.81667	-2.11667	-3.61667	0.95	0.95	-0.15	1.35	-0.35	-2.75	-5.85	-3.55	-0.95	-2.15	-2.05	-2.35	-3.85	-1.85	-1.15	-1.25	-1.35	-2.35
12	-0.66667	-0.76667	0.733333	-0.96667	3.23333	-1.56667	-1.66667	-3.66667	-2.06667	-3.86667	-0.66667	-1.66667	-3.76667	-2.46667	-1.96667	-1.46667	-3.16667	-3.06667	1.05	0.45	-0.45	1.65	0.65	-3.35	-6.75	-4.15	-1.75	-2.45	-2.65	-3.35	-4.75	-2.15	-1.75	-1.55	-1.95	-2.55
13	-0.95	-0.45	0.55	-0.65	3.35	-1.85	-1.45	-3.35	-2.45	-3.75	-0.25	-1.55	-3.05	-2.35	-1.65	-1.05	-2.95	-3.65	1.01667	0.316667	0.016667	1.51667	0.216667	-3.08333	-7.08333	-4.28333	-0.98333	-2.48333	-2.58333	-3.08333	-4.48333	-1.28333	-0.88333	-0.58333	-0.08333	-1.28333
14	-0.93333	-0.33333	0.566667	-0.83333	3.26667	-1.73333	-1.63333	-3.83333	-2.63333	-3.33333	-0.43333	-1.73333	-3.13333	-1.73333	-1.83333	-1.53333	-2.43333	-3.73333	1	0	-0.1	1.6	0.6	-3.1	-7.3	-4	-1	-2.7	-2.7	-3.3	-4.9	-1.9	-1.2	-0.9	-0.6	-1.5
15	-0.61667	-0.81667	0.883333	-0.71667	3.38333	-2.11667	-1.21667	-3.81667	-2.71667	-4.21667	-0.81667	-1.61667	-3.71667	-2.21667	-1.91667	-1.51667	-3.11667	-3.91667	1.11667	0.716667	0.016667	1.11667	0.416667	-3.38333	-8.78333	-4.78333	-1.58333	-3.08333	-2.98333	-3.68333	-5.38333	-2.28333	-1.18333	-1.18333	-1.18333	-2.58333
16	-0.78333	-1.08333	0.616667	-0.48333	3.41667	-1.68333	-1.38333	-3.88333	-2.98333	-4.98333	-0.78333	-1.78333	-3.48333	-2.28333	-1.68333	-0.58333	-2.98333	-3.58333	1.06667	0.166667	-0.23333	1.26667	0.866667	-3.13333	-9.13333	-5.53333	-2.03333	-3.83333	-3.93333	-4.23333	-5.83333	-2.23333	-1.33333	-1.03333	-1.23333	-2.33333
17	-0.86667	-0.86667	0.833333	-1.26667	3.93333	-1.76667	-0.76667	-4.16667	-3.06667	-5.06667	-0.96667	-1.66667	-3.26667	-1.76667	-1.46667	-0.86667	-2.66667	-2.96667	1.28333	0.483333	0.383333	1.18333	0.183333	-3.51667	-9.31667	-5.51667	-1.91667	-4.11667	-4.51667	-4.41667	-6.21667	-2.71667	-1.51667	-1.61667	-1.61667	-2.41667
18	-0.58333	-1.48333	0.516667	-1.18333	4.11667	-1.38333	-0.98333	-4.38333	-2.78333	-5.58333	-1.68333	-1.88333	-3.68333	-2.28333	-1.68333	-1.28333	-3.18333	-3.78333	1.23333	0.433333	-0.16667	1.13333	0.333333	-2.96667	-10.0667	-5.56667	-1.96667	-3.96667	-4.16667	-4.26667	-6.56667	-2.56667	-1.26667	-0.86667	-0.86667	-1.86667
19	-1.03333	-0.93333	0.666667	-1.23333	4.06667	-1.53333	-1.33333	-3.83333	-2.83333	-5.73333	-0.63333	-1.33333	-3.63333	-1.93333	-1.63333	-1.23333	-3.03333	-3.23333	1.21667	-0.08333	-0.38333	1.41667	0.616667	-2.78333	-10.5833	-6.48333	-2.08333	-4.68333	-4.68333	-4.68333	-7.28333	-2.68333	-1.38333	-1.68333	-1.68333	-2.18333
20	-0.63333	-0.63333	0.566667	-1.23333	3.86667	-1.93333	-0.73333	-3.13333	-2.93333	-5.53333	-1.03333	-1.53333	-3.73333	-2.33333	-1.93333	-1.23333	-3.33333	-3.33333	0.816667	0.616667	-0.58333	1.11667	0.416667	-2.38333	-9.18333	-5.38333	-1.88333	-4.78333	-5.08333	-4.68333	-7.38333	-2.58333	-1.18333	-1.08333	-0.98333	-1.98333
21	-0.15	-1.45	0.45	-1.45	4.65	-2.05	-1.25	-4.75	-3.25	-5.05	-0.35	-1.55	-2.25	-1.85	-1.75	-1.05	-2.55	-3.15	0.266667	-0.53333	-0.73333	1.86667	0.966667	-1.83333	-9.43333	-6.13333	-1.93333	-4.83333	-5.23333	-5.03333	-6.33333	-1.23333	-1.53333	-1.53333	-1.33333	-2.23333
22	-0.96667	-0.96667	2.03333	-1.26667	3.83333	-2.66667	-1.56667	-4.76667	-1.66667	-3.76667	-0.66667	-1.26667	-3.06667	-2.36667	-2.36667	-0.96667	-3.06667	-3.36667	0.483333	0.183333	-0.81667	1.78333	1.18333	-2.81667	-9.51667	-7.11667	-1.41667	-4.81667	-5.51667	-5.61667	-6.81667	-1.61667	-2.01667	-3.01667	-1.31667	-2.11667
23	-1.08333	-1.48333	1.21667	-0.28333	3.91667	-2.28333	-1.08333	-4.18333	-2.28333	-3.68333	-0.48333	-0.68333	-2.68333	-1.78333	-1.08333	-0.08333	-2.28333	-2.88333	0.9	-0.7	-1	1.6	1.3	-2.1	-8.2	-7.1	-2.1	-4.9	-5.5	-5	-6.5	-2	-0.9	-2.6	-1.1	-1.7
24	0.033333	-1.06667	1.03333	-1.06667	3.13333	-2.06667	-1.96667	-4.26667	-2.46667	-4.56667	0.033333	1.03333	-2.36667	-1.86667	-1.06667	-0.06667	-2.46667	-2.26667	1.4	-0.3	-1.2	1.5	0.9	-2.3	-9.4	-7.3	-2.1	-5.3	-5.2	-4.5	-7.3	-2	-0.6	-1.7	-1.5	-3.3
25	-0.66667	-1.16667	1.83333	-0.56667	2.93333	-2.36667	-1.66667	-4.16667	-2.46667	-4.76667	-0.56667	-0.46667	-2.56667	-0.86667	-0.66667	0.133333	-2.56667	-1.46667	1.68333	-0.11667	-1.21667	2.08333	0.683333	-3.11667	-9.41667	-7.51667	-2.01667	-5.21667	-5.41667	-5.21667	-5.81667	-1.91667	-1.01667	-1.61667	-0.81667	-1.51667
