# Supplementary material for: GDF15 promotes weight loss by enhancing energy expenditure in muscle
Source: Nature. 2023 Jun 28;619(7968):143–50. doi: 10.1038/s41586-023-06249-4 (PMC10322716; doi:10.1038/s41586-023-06249-4)
Supplement: Supplementary file 6 — Source Data Fig. 4 [file 41586_2023_6249_MOESM6_ESM.xlsx]

## Sheet: Fig.4a
Vehicle	GDF15	Pair-fed
1.4352	3.31295	1.97019
0.991443	3.36549	1.94997
1.94692	2.72534	1.98747
1.33886	2.22949	1.26198
0.364591	1.28508	1.76354
0.541491	1.11775	1.35286
2.1406	2.17737	1.44526
1.0326	1.9204	1.40756
0.995717	2.0799	1.18043
1.90357	1.35099
2.38848
2.46671
1.82723

## Sheet: Fig.4d
		WT-Vehicle										WT-GDF15										WT-Pair-fed										GFRAL KO-Vehicle										GFRAL KO-GDF15
Atp2a1		0.849358	0.891585	1.20117	1.97855	1.16833	0.935912	1.26966	0.910319	0.439655		1.38938	0.989276	1.30536	0.809131	1.01709	1.33279	1.34206	0.897787	0.739409		0.942422	1.22641	0.781569	0.942422	1.1053	0.545044	0.576121	0.464723	0.545044	0.596438	0.79	0.97	0.97	0.65							0.77	0.83	0.73	0.97
Ucp3		0.57	1.69	2	1.73	1.02	1.09	0.69	0.39			1.17	0.92	1.93	0.68	1.26	1.19	1.94	0.57	0.56		0.27	0.82	0.52	0.85	0.55	0.24	1.08	0.67	0.64	1.32	1.19	0.85	0.86	0.48							0.53	0.56	0.52	0.74
Sln		1.04608	1.09809	1.83401	1.27015	1.35191	0.515842	1.3333	0.401925			0.82	0.81	1.13	0.88	1.81	1.14	1.03	1.92	0.73		1.05	0.88	1.41	0.74	0.95	0.69	0.2	0.322864	0.096656	0.309712	0.73	0.52	0.64	0.16							1.04	0.4	0.06	0.35
Pln		1.01256	1.30858	0.857376	1.02669	0.468833	2.34242	2.35871	0.682074	0.509799		1.61	2.2	2.46	0.66	0.96	1.09	0.85	0.78	0.37		0.35	0.43	0.64	0.51	0.48	0.56	0.35	1.39	0.74	0.7	0.36	0.17	0.39	0.17							0.33	0.37	0.22	0.32
Ppargc1a		0.952638	1.26576	0.823591	1.25701	0.752623	1.62451	0.952638	0.97942	0.702222		2.44528	1.67018	1.17284	0.840896	0.888843	1.60214	1.28343	0.76313	0.668964		0.784584	0.926588	0.913831	1.29235	1.20581	0.456916	0.773782	0.965936	0.521233	0.329877	0.75	0.52	0.73	0.6							0.58	0.62	0.51	0.63

## Sheet: Fig.4e
Vehicle	GDF15	Pair-fed
72.0082	57.5865	138.843
115.088	171.307	93.5069
74.2447	121.376	87.1776
90.6006	112.335	78.1765
83.1077	76.1472	108.427
74.4818	131.095	49.6985
48.4451	136.635	113.225

## Sheet: Fig.4f
Hz	Vehicle				GDF15				Pair-fed
	1	2	3	4	1	2	3	4	1	2	3	4
10	4.53092	5.48645	4.74934	4.42029	3.81526	5.50774	6.72857	5.32632	4.12746	4.17945	4.5071	6.58912
20	5.54012	7.35864	6.56739	5.79916	4.73068	6.96902	8.47971	6.98744	4.63067	5.22907	5.30939	9.46907
30	7.69883	9.98367	7.31416	7.9391	6.66651	8.45322	10.7445	9.07541	6.16773	5.88163	6.11072	11.3134
40	10.0343	12.0433	9.18569	9.66587	7.5745	9.80407	12.6567	10.8964	7.42067	6.74113	7.30136	12.4385
50	11.2095	13.1321	10.2127	10.752	8.6255	10.7332	14.0036	12.3727	8.01935	7.20988	8.17083	13.4781
60	11.8754	13.6687	10.7823	11.1927	9.4282	11.2045	14.8203	13.2993	8.1897	7.48875	8.52035	13.9507
70	11.755	13.4402	10.6665	11.2931	9.86074	11.4489	15.2979	13.6	8.09473	7.41836	8.2246	13.87
80	11.7628	13.0169	9.87426	11.2089	9.64286	11.3692	15.3998	13.7367	7.76187	7.22196	8.23069	13.3253
90	11.4058	12.5434	9.90158	10.9989	9.63489	11.1026	15.3933	13.6747	7.51369	6.78325	8.14897	13.2776
100	11.2157	11.9952	10.2812	10.7114	9.4286	10.71	15.2506	13.3879	7.35052	6.71386	7.86719	12.9684
110	10.9204	11.4322	10.2591	10.3796	9.22033	10.1916	15.086	13.0071	7.28744	6.0876	7.59599	12.6374
120	10.8604	10.8548	9.7443	9.98035	9.05979	9.69275	14.8275	12.629	7.24007	5.61648	7.54169	12.2383
130	10.2702	10.3286	9.29889	9.63536	8.82434	9.16886	14.5373	12.3232	7.10301	5.20341	7.27764	11.8641
140	9.95092	9.76752	9.01505	9.36149	8.49688	8.6667	14.2913	12.0954	6.73374	4.87512	7.00598	11.6772

## Sheet: Fig.4g
vehicle	GDf15	Pair-fed
910.123	1379.63	784.828
594.594	4036.9	276.636
1019.86	1655.52	655.928
1668.88		751.828
1101.75	2621.3	579.025
376.614	760.38	506.055

## Sheet: Fig.4h
Time [min]	GDF15	PF
0	7.869	8.58669
0.03	7.82758	8.53842
0.07	7.78671	8.65925
0.1	7.70475	8.8295
0.13	7.74635	8.90185
0.17	7.78831	8.77983
0.2	7.7885	8.12583
0.23	7.74733	8.59579
0.27	7.74779	8.66577
0.3	7.74852	8.92929
0.33	7.79029	9
0.37	7.74923	9.07183
0.4	7.7495	9.16817
0.43	7.74985	9.09521
0.47	7.7505	8.80758
0.5	7.70906	8.88427
0.53	7.70952	9.07656
0.57	7.66846	9.1235
0.6	7.62721	8.69073
0.63	7.58623	8.74331
0.67	7.58669	8.81681
0.7	7.54579	9.0555
0.73	7.50429	8.93448
0.77	7.4634	8.91044
0.8	7.46402	8.74094
0.83	7.4644	8.76887
0.87	7.38162	8.81575
0.9	7.42423	8.69637
0.93	7.42431	8.62548
0.97	7.4244	8.48258
1	7.38306	8.24377
1.03	7.34227	8.36927
1.07	7.30121	7.90842
1.1	7.30183	7.86679
1.13	7.30202	8.0835
1.17	7.30265	8.25163
1.2	7.3446	8.34735
1.23	7.34452	8.3459
1.27	7.30354	8.51512
1.3	7.304	8.58498
1.33	7.30471	8.65942
1.37	7.26329	8.78158
1.4	7.26383	8.85269
1.43	7.26419	8.97113
1.47	7.26446	9.0186
1.5	7.30669	8.92425
1.53	7.30669	8.13523
1.57	7.30723	8.4721
1.6	7.30777	8.44556
1.63	7.34938	8.61625
1.67	7.39106	8.73702
1.7	7.39133	8.7361
1.73	7.39196	8.76119
1.77	7.43383	8.73869
1.8	7.43402	8.49906
1.83	7.43446	8.59535
1.87	7.47633	8.61852
1.9	7.435	8.66825
1.93	7.43573	8.47756
1.97	7.35233	8.50113
2	7.3536	8.59675
2.03	7.39565	8.66944
2.07	7.35396	8.7681
2.1	7.35513	8.71956
2.13	7.397	8.60231
2.17	7.39681	8.57702
2.2	7.39727	8.43448
2.23	7.43923	8.46171
2.27	7.43931	8.31635
2.3	7.39817	8.10085
2.33	7.35729	8.0081
2.37	7.35765	8.17475
2.4	7.31667	7.76788
2.43	7.31675	7.89004
2.47	7.23408	7.98473
2.5	7.23463	8.12933
2.53	7.2349	8.24904
2.57	7.1525	8.22581
2.6	7.15304	8.37121
2.63	7.11163	8.27481
2.67	7.11225	8.46888
2.7	7.02958	8.634
2.73	7.03021	8.77915
2.77	6.98888	8.876
2.8	6.9479	8.9005
2.83	6.98977	8.92427
2.87	6.9905	8.9254
2.9	6.99085	8.99731
2.93	6.90702	8.87894
2.97	6.99219	9.02381
3	6.99194	9.02167
3.03	6.99246	9.02406
3.07	7.03417	9.09683
3.1	7.07594	9.11954
3.13	7.0764	9.09677
3.17	7.07658	9.04929
3.2	7.11862	8.88206
3.23	7.11871	8.95648
3.27	7.1189	8.95648
3.3	7.07829	8.81215
3.33	7.07838	8.62185
3.37	7.07865	8.47898
3.4	7.07927	8.60088
3.43	7.12096	8.67365
3.47	7.20417	8.79269
3.5	7.20454	8.79402
3.53	7.2049	8.72125
3.57	7.20498	8.93835
3.6	7.24731	8.86585
3.63	7.24767	8.64987
3.67	7.28927	8.72438
3.7	7.28954	8.70054
3.73	7.2899	8.6546
3.77	7.29008	8.72629
3.8	7.24919	8.655
3.83	7.24973	8.55858
3.87	7.20858	8.27004
3.9	7.20894	8.22635
3.93	7.20929	8.3474
3.97	7.16842	8.12929
4	7.16885	8.25231
4.03	7.12752	8.08367
4.07	7.12771	7.81902
4.1	7.08692	7.74937
4.13	7.04575	7.67848
4.17	7.00452	7.63219
4.2	7.00506	7.65744
4.23	7.00542	7.65775
4.27	6.8815	7.70629
4.3	6.92329	7.8264
4.33	6.92373	7.85229
4.37	6.92381	7.94777
4.4	6.92446	8.01942
4.43	6.92481	7.92327
4.47	6.79938	7.80356
4.5	6.92671	7.66048
4.53	6.96767	7.6154
4.57	6.96758	7.68698
4.6	6.9266	7.76002
4.63	6.92679	7.73658
4.67	6.92723	7.73725
4.7	6.9276	7.71348
4.73	6.92796	7.83437
4.77	6.92831	7.97779
4.8	6.92885	8.02546
4.83	6.9294	8.07333
4.87	6.97108	8.05069
4.9	6.92985	8.17112
4.93	6.88806	8.12279
4.97	6.93075	7.81
5	6.97271	7.91012
5.03	7.01502	7.95794
5.07	7.05619	8.07792
5.1	7.05681	8.29569
5.13	7.057	8.31713
5.17	7.0986	8.31892
5.2	7.05717	8.10348
5.23	7.05798	8.17658
5.27	7.05825	8.34502
5.3	7.09994	8.44329
5.33	7.1004	8.70688
5.37	7.10048	8.48698
5.4	7.0595	8.29894
5.43	7.06004	8.01006
5.47	7.06042	7.94154
5.5	7.01871	7.99108
5.53	7.06185	8.06298
5.57	7.10319	8.08675
5.6	7.10354	8.13548
5.63	7.1039	8.23229
5.67	7.104	8.35133
5.7	7.10435	8.42356
5.73	7.06329	8.47217
5.77	7.06356	8.42463
5.8	6.89804	8.28108
5.83	7.02329	8.21119
5.87	7.06481	8.23542
5.9	7.06527	8.16331
5.93	7.06562	8.1396
5.97	6.98277	8.18954
6	6.98313	8.31017
6.03	6.94233	8.43115
6.07	6.94271	8.59867
6.1	6.90154	8.54885
6.13	6.90208	8.52669
6.17	6.94388	8.16398
6.2	6.90244	8.31475
6.23	6.90317	8.4344
6.27	6.82067	8.45831
6.3	6.86265	8.29165
6.33	6.86281	8.24231
6.37	6.94613	8.22008
6.4	6.94637	8.24519
6.43	7.02977	8.38892
6.47	7.02985	8.31781
6.5	7.03004	8.34231
6.53	6.98906	8.39204
6.57	6.94756	8.51254
6.6	6.99069	8.70477
6.63	7.0321	8.87069
6.67	7.03238	9.13487
6.7	6.90694	8.96769
6.73	7.03444	8.91915
6.77	7.07525	8.75362
6.8	7.07515	8.75444
6.83	7.03408	8.80223
6.87	7.11738	8.875
6.9	7.15925	8.72985
6.93	7.15952	8.82919
6.97	7.20123	8.9491
7	7.20177	8.87606
7.03	7.20185	8.87773
7.07	7.20248	8.85408
7.1	7.16115	8.83079
7.13	7.16177	8.76
7.17	7.20356	8.68771
7.2	7.20392	8.61667
7.23	7.2041	8.52206
7.27	7.20454	8.37931
7.3	7.16321	8.28344
7.33	7.16429	8.26052
7.37	7.16421	8.3329
7.4	7.16465	8.40579
7.43	7.16502	8.26252
7.47	7.12385	8.14248
7.5	7.12394	7.71331
7.53	7.08306	7.85898
7.57	7.04208	7.93069
7.6	7.04244	7.95512
7.63	7.04271	8.10046
7.67	7.04317	8.07702
7.7	7.00192	8.10106
7.73	7.00246	8.12529
7.77	7.00281	8.22256
7.8	6.96167	8.19785
7.83	6.87881	8.27108
7.87	6.87971	8.39081
7.9	6.79715	8.55892
7.93	6.67117	8.75085
7.97	6.84135	8.79885
8	6.88152	8.79806
8.03	6.75725	8.77456
8.07	6.88196	8.68008
8.1	6.92375	8.60777
8.13	6.96563	8.51217
8.17	6.9659	8.56317
8.2	6.96625	8.68406
8.23	7.00804	8.66104
8.27	7.00831	8.78015
8.3	6.96715	8.85179
8.33	7.00921	8.75625
8.37	6.96777	8.8541
8.4	7.0101	8.82948
8.43	7.05187	8.85471
8.47	7.09375	8.75731
8.5	7.09394	8.76069
8.53	7.13563	8.6639
8.57	7.13608	8.56869
8.6	7.17796	8.47348
8.63	7.13679	8.37958
8.67	7.1785	8.40523
8.7	7.22046	8.45402
8.73	7.22073	8.47767
8.77	7.30448	8.40563
8.8	7.30465	8.21415
8.83	7.30492	8.09623
8.87	7.3469	8.16946
8.9	7.34706	8.16967
8.93	7.38877	8.17025
8.97	7.3476	8.21773
9	7.34788	8.31519
9.03	7.307	8.36294
9.07	7.34887	8.36306
9.1	7.30762	8.4839
9.13	7.30833	8.60554
9.17	7.2671	8.72452
9.2	7.26746	8.86958
9.23	7.26773	8.94017
9.27	7.06106	8.96406
9.3	7.18542	9.06167
9.33	7.18569	9.062
9.37	7.14462	9.0389
9.4	7.14525	8.94202
9.43	7.1456	8.60594
9.47	7.14606	8.41785
9.5	7.1049	8.51558
9.53	7.10508	8.61131
9.57	7.0641	8.82817
9.6	7.02304	8.85094
9.63	6.9819	8.9004
9.67	6.94065	8.94933
9.7	6.89994	9.06904
9.73	6.90021	9.11737
9.77	6.85906	9.11704
9.8	6.8595	9.02256
9.83	6.85987	9.02198
9.87	6.8605	8.92769
9.9	6.86067	8.88081
9.93	6.81944	8.80998
9.97	6.82006	8.78627
10	6.82033	8.76198
10.03	6.77917	8.66504
10.07	6.77944	8.54673
10.1	6.82158	8.52554
10.13	6.86346	8.35765
10.17	6.90542	8.40823
10.2	6.94694	8.43154
10.23	6.98854	8.3109
10.27	6.989	8.28885
10.3	6.98935	8.16921
10.33	6.98963	8.09771
10.37	6.99006	8.05123
10.4	6.99044	8.02919
10.43	7.03258	8.10169
10.47	7.07419	8.24556
10.5	7.07427	8.24483
10.53	7.07463	8.24417
10.57	7.0749	8.22246
10.6	7.11685	8.07812
10.63	7.07552	7.88544
10.67	7.03454	7.93717
10.7	7.03508	8.03404
10.73	7.03562	7.88971
10.77	7.07758	7.72458
10.8	7.11919	7.77371
10.83	7.11965	7.82038
10.87	7.12	7.72392
10.9	7.1201	7.89421
10.93	7.12038	7.89408
10.97	7.07921	8.06367
11	7.0385	8.25494
11.03	7.03869	8.47131
11.07	7.03915	8.63862
11.1	6.99798	8.63771
11.13	6.99833	8.80773
11.17	7.04067	8.78265
11.2	7.04048	8.73423
11.23	6.9995	8.83183
11.27	6.99988	8.97677
11.3	7.00031	9.0479
11.33	7.0005	9.07304
11.37	6.95935	8.85694
11.4	6.96015	8.83569
11.43	7.00194	8.76185
11.47	7.04381	8.71619
11.5	7.08542	8.93342
11.53	7.08577	9.0291
11.57	7.08604	9.00573
11.6	7.04471	8.95694
11.63	7.04533	8.78921
11.67	7.04552	8.52596
11.7	7.00435	8.38381
11.73	7.0049	8.55498
11.77	7.04696	8.60173
11.8	7.08875	8.62562
11.83	7.04731	8.45731
11.87	7.04777	8.36423
11.9	7.0484	8.29219
11.93	7.04867	8.19838
11.97	7.00769	8.0326
12	7.00796	7.95996
12.03	7.00842	7.98479
12.07	7.00858	7.96248
12.1	7.05046	8.08333
12.13	7.05092	8.29923
12.17	7.05119	8.22606
12.2	7.09279	8.03467
12.23	7.05181	7.98752
12.27	7.05217	7.94085
12.3	7.0111	8.13446
12.33	7.01146	8.03565
12.37	7.012	8.15796
12.4	7.01235	8.25463
12.43	6.97094	8.32773
12.47	7.01335	8.37373
12.5	7.01327	8.22979
12.53	7.01363	7.99098
12.57	6.97246	7.96919
12.6	6.97292	8.13898
12.63	6.97319	8.18677
12.67	6.97392	8.25881
12.7	6.97427	8.35688
12.73	6.97444	8.28104
12.77	6.97462	8.16413
12.8	6.9749	8.31067
12.83	6.97535	8.42852
12.87	6.97552	8.54929
12.9	6.93465	8.69377
12.93	6.93519	8.69356
12.97	6.93546	8.59796
13	6.89421	8.26173
13.03	6.85323	8.14502
13.07	6.81181	8.33796
13.1	6.77092	8.26479
13.13	6.81298	8.19442
13.17	6.81342	8.05188
13.2	6.77227	7.97956
13.23	6.81406	7.81279
13.27	6.81442	7.76558
13.3	6.8145	7.79042
13.33	6.81504	7.7436
13.37	6.8155	7.84133
13.4	6.81567	7.96098
13.43	6.81613	8.15273
13.47	6.85817	8.32017
13.5	6.81656	8.296
13.53	6.81721	8.27344
13.57	6.81756	8.22563
13.6	6.81783	8.20231
13.63	6.81819	8.24967
13.67	6.81881	7.96225
13.7	6.86069	7.84333
13.73	6.86088	7.7239
13.77	6.86096	7.72496
13.8	6.90319	7.65523
13.83	6.9449	7.3424
13.87	6.94533	7.27552
13.9	6.94533	7.34823
13.93	6.94579	7.46702
13.97	6.94623	7.58785
14	6.98821	7.65948
14.03	7.0299	7.89983
14.07	7.07167	7.60996
14.1	7.07204	7.56448
14.13	7.03071	7.80583
14.17	7.07275	7.9021
14.2	7.07321	7.99731
14.23	7.07348	8.11721
14.27	7.07365	8.09258
14.3	7.07419	8.06975
14.33	7.07456	7.9515
14.37	7.11688	8.04856
14.4	6.99108	8.19217
14.43	6.951	8.19258
14.47	6.95173	8.21681
14.5	6.9935	8.2166
14.53	6.99369	8.07273
14.57	6.91048	8.19675
14.6	6.95352	8.36533
14.63	6.99512	8.72725
14.67	6.99556	9.30442
14.7	7.20502	10.1203
14.73	7.20323	10.8376
14.77	7.37144	11.7981
14.8	7.66275	12.9985
14.83	7.99577	14.099
14.87	8.45358	15.2237
14.9	9.03523	16.3005
14.93	9.61644	17.2808
14.97	10.2391	18.0451
15	10.9864	18.9341
15.03	11.7329	19.6747
15.07	12.4379	20.2969
15.1	13.1015	20.8227
15.13	13.8068	21.4456
15.17	14.5117	21.6836
15.2	15.1335	22.2111
15.23	15.7144	22.7385
15.27	16.295	22.976
15.3	16.834	23.1915
15.33	17.3316	23.3607
15.37	17.7877	23.4316
15.4	18.1609	23.1447
15.43	18.4514	22.9551
15.47	18.7005	22.7395
15.5	18.9497	22.623
15.53	19.1157	22.3848
15.57	19.2406	22.0508
15.6	19.2825	21.5737
15.63	19.283	20.9755
15.67	19.242	20.3062
15.7	19.1595	19.6621
15.73	18.8703	18.9222
15.77	18.6222	18.11
15.8	18.2912	17.2263
15.83	17.9187	15.9565
15.87	17.5051	14.7654
15.9	16.9253	13.859
15.93	16.3457	12.9276
15.97	15.725	12.0666
16	15.0627	11.4234
16.03	14.5247	10.8734
16.07	13.6965	10.2043
16.1	13.0342	9.82312
16.13	12.3717	9.72771
16.17	11.7505	9.56027
16.2	11.2123	9.36831
16.23	10.7986	9.37119
16.27	10.3849	9.44502
16.3	10.0539	9.39748
16.33	9.84737	9.54042
16.37	9.64071	9.61258
16.4	9.47546	9.63602
16.43	9.26842	9.8799
16.47	9.10292	10.046
16.5	8.979	10.0457
16.53	8.85571	10.2391
16.57	8.77313	10.3577
16.6	8.73244	10.3828
16.63	8.73287	10.3351
16.67	8.69181	10.3838
16.7	8.65067	10.2394
16.73	8.60969	10.0973
16.77	8.52702	10.1965
16.8	8.44452	10.027
16.83	8.44517	10.1248
16.87	8.40408	10.2694
16.9	8.32115	10.3653
16.93	8.36402	10.5824
16.97	8.36429	10.6296
17	8.36456	10.5579
17.03	8.36519	10.5348
17.07	8.40696	10.5835
17.1	8.40723	10.4869
17.13	8.40733	10.6831
17.17	8.40815	10.5636
17.2	8.44975	10.6113
17.23	8.45027	10.7073
17.27	8.45073	10.7791
17.3	8.49296	10.7559
17.33	8.53492	10.8522
17.37	8.61804	10.9983
17.4	8.6601	11.1185
17.43	8.70179	11.1899
17.47	8.74375	11.1899
17.5	8.78554	11.2883
17.53	8.7859	11.1683
17.57	8.78644	11.1686
17.6	8.82812	11.3132
17.63	8.8285	11.4095
17.67	8.82912	11.4341
17.7	8.87117	11.3618
17.73	8.91287	11.1468
17.77	8.95483	11.3402
17.8	8.91367	11.3646
17.83	8.91431	11.1713
17.87	8.91448	11.3434
17.9	8.91494	11.4161
17.93	8.95698	11.5366
17.97	8.99885	11.4879
18	8.99931	11.5376
18.03	9.041	11.491
18.07	9.04154	11.395
18.1	9.04208	11.5881
18.13	9.00067	11.565
18.17	9.00165	11.6131
18.2	9.002	11.6125
18.23	8.91933	11.5654
18.27	8.96112	11.6867
18.3	8.96175	11.6629
18.33	8.9206	11.5675
18.37	8.96275	11.4002
18.4	8.9631	11.3785
18.43	8.92185	11.3815
18.47	8.88098	11.548
18.5	8.92338	11.6443
18.53	8.88215	11.5955
18.57	8.88269	11.5732
18.6	8.88296	11.5505
18.63	8.88321	11.5032
18.67	8.84215	11.3591
18.7	8.88429	11.4814
18.73	8.80092	11.5288
18.77	8.75994	11.5298
18.8	8.92887	11.4589
18.83	8.9694	11.5793
18.87	9.011	11.7011
18.9	9.01117	11.6762
18.93	8.97002	11.6284
18.97	8.97065	11.6298
19	9.01306	11.679
19.03	9.01306	11.6562
19.07	9.05513	11.5369
19.1	9.05513	11.5619
19.13	9.05575	11.5145
19.17	9.09798	11.3247
19.2	9.14012	11.3244
19.23	9.14029	11.373
19.27	9.18235	11.4456
19.3	9.22387	11.5199
19.33	9.26602	11.7127
19.37	9.26619	11.8554
19.4	9.26673	11.9524
19.43	9.26692	12.0234
19.47	9.26773	12.0473
19.5	9.30969	12.0965
19.53	9.30985	12.0976
19.57	9.3104	12.0018
19.6	9.31113	12.0028
19.63	9.3529	12.0769
19.67	9.31194	11.9077
19.7	9.35371	11.9114
19.73	9.35425	11.935
19.77	9.3546	11.9817
19.8	9.31373	12.1046
19.83	9.35542	12.1523
19.87	9.35596	12.0324
19.9	9.3565	11.9133
19.93	9.35685	11.9393
19.97	9.35723	11.9639
20	9.31642	11.8936
20.03	9.31696	11.9417
20.07	9.2344	11.8458
20.1	9.15208	11.8235
20.13	9.27671	11.8005
20.17	9.27717	11.7045
20.2	9.27752	11.8505
20.23	9.31994	11.8266
20.27	9.27887	11.8042
20.3	9.27923	11.7324
20.33	9.3211	11.7817
20.37	9.32165	11.83
20.4	9.322	11.7577
20.43	9.32235	11.7109
20.47	9.28148	11.7369
20.5	9.15621	11.7852
20.53	9.28327	11.6408
20.57	9.36629	11.5706
20.6	9.40773	11.524
20.63	9.40808	11.5964
20.67	9.40835	11.7892
20.7	9.40933	11.8855
20.73	9.45104	11.9811
20.77	9.45148	11.9333
20.8	9.45194	11.9842
20.83	9.45229	12.0082
20.87	9.32694	11.9837
20.9	9.32892	11.9857
20.93	9.45481	11.9381
20.97	9.49579	12.1073
21	9.49587	12.0358
21.03	9.49642	11.9862
21.07	9.49704	11.9884
21.1	9.49723	11.87
21.13	9.49794	11.9424
21.17	9.4984	11.7974
21.2	9.49875	11.7046
21.23	9.49929	11.6584
21.27	9.45815	11.7314
21.3	9.4169	11.7796
21.33	9.41771	11.8519
21.37	9.45994	11.8522
21.4	9.46029	11.878
21.43	9.37708	11.829
21.47	9.33638	11.7338
21.5	9.33727	11.7365
21.53	9.338	11.9055
21.57	9.37996	11.9533
21.6	9.42165	12.0492
21.63	9.4639	11.9284
21.67	9.54738	11.9059
21.7	9.58915	11.9555
21.73	9.50558	12.0055
21.77	9.59031	11.9084
21.8	9.63183	11.8853
21.83	9.46631	11.8861
21.87	9.5914	11.8402
21.9	9.63265	11.6955
21.93	9.63327	11.6737
21.97	9.63417	11.6506
22	9.63444	11.6994
22.03	9.7181	11.7477
22.07	9.71837	11.7975
22.1	9.80194	11.6523
22.13	9.80221	11.726
22.17	9.84417	11.7504
22.2	9.72017	11.7761
22.23	9.72079	11.7029
22.27	9.84542	11.6079
22.3	9.84579	11.6331
22.33	9.84623	11.7312
22.37	9.84704	11.6118
22.4	9.88892	11.5885
22.43	9.84777	11.492
22.47	9.84812	11.4218
22.5	9.84875	11.2317
22.53	9.84902	11.2091
22.57	9.80804	11.282
22.6	9.80867	11.3783
22.63	9.76771	11.4023
22.67	9.72673	11.4268
22.7	9.76877	11.4034
22.73	9.76931	11.4761
22.77	9.72844	11.4051
22.8	9.64594	11.2616
22.83	9.64631	11.3594
22.87	9.64667	11.5275
22.9	9.6056	11.5753
22.93	9.6065	11.5755
22.97	9.64846	11.5054
23	9.69015	11.4338
23.03	9.774	11.3864
23.07	9.73283	11.5557
23.1	9.77463	11.5566
23.13	9.7749	11.4841
23.17	9.77525	11.5102
23.2	9.77598	11.5093
23.23	9.7349	11.4639
23.27	9.73554	11.5364
23.3	9.73581	11.5607
23.33	9.73644	11.5361
23.37	9.73687	11.635
23.4	9.73725	11.8752
23.43	9.77913	11.8025
23.47	9.77975	11.6331
23.5	9.7801	11.709
23.53	9.78046	11.829
23.57	9.781	11.7821
23.6	9.78135	11.7591
23.63	9.78235	11.7598
23.67	9.78279	11.9044
23.7	9.8245	11.9281
23.73	9.86665	11.9529
23.77	9.86681	11.8335
23.8	9.86754	11.835
23.83	9.8679	11.836
23.87	9.82675	11.8601
23.9	9.82737	11.8844
23.93	9.828	11.9574
23.97	9.82854	11.8852
24	9.82873	11.8383
24.03	9.82917	11.8161
24.07	9.78819	11.7924
24.1	9.74677	11.8906
24.13	9.78927	11.8669
24.17	9.74829	11.9632
24.2	9.74894	11.8658
24.23	9.70777	11.7713
24.27	9.74992	11.7741
24.3	9.75038	11.7257
24.33	9.79242	11.6789
24.37	9.8341	11.584
24.4	9.87608	11.585
24.43	9.87625	11.5125
24.47	9.8769	11.4915
24.5	9.87752	11.4915
24.53	9.87815	11.4694
24.57	9.92002	11.4933
24.6	9.92019	11.5663
24.63	9.87923	11.5661
24.67	9.92146	11.4957
24.7	9.92173	11.4709
24.73	9.92217	11.641
24.77	9.92271	11.6899
24.8	9.92317	11.5225
24.83	9.88219	11.5714
24.87	9.88254	11.5958
24.9	9.84185	11.5713
24.93	9.8006	11.597
24.97	9.80096	11.6699
25	9.80158	11.7176
25.03	9.80221	11.6943
25.07	9.80248	11.6226
25.1	9.80302	11.5517
25.13	9.8034	11.5776
25.17	9.80392	11.6257
25.2	9.76296	11.6024
25.23	9.76367	11.5308
25.27	9.76385	11.4838
25.3	9.806	11.4135
25.33	9.80654	11.3664
25.37	9.76546	11.3429
25.4	9.7661	11.4174
25.43	9.72494	11.6333
25.47	9.72556	11.7529
25.5	9.72594	11.9214
25.53	9.68487	11.85
25.57	9.60167	11.7783
25.6	9.64506	11.8269
25.63	9.72862	11.6825
25.67	9.81167	11.6606
25.7	9.81183	11.662
25.73	9.89577	11.6384
25.77	9.68631	11.5194
25.8	9.18562	11.5201
25.83	8.73113	11.594
25.87	8.40046	11.6657
25.9	7.86031	11.7388
25.93	7.32181	11.6168
25.97	6.82527	11.4014
26	6.32844	10.774
26.03	5.87323	9.7419
26.07	5.45952	8.85771
26.1	5.08717	8.04525
26.13	4.79835	7.23358
26.17	4.55044	6.37198
26.2	4.34385	5.65719
26.23	4.2205	4.89273
26.27	4.09694	4.24825
26.3	4.01462	3.578
26.33	4.01562	3.03077
26.37	4.0159	2.62637
26.4	4.09954	2.29367
26.43	4.18302	2.00792
26.47	4.30775	1.84079
26.5	4.43256	1.69831
26.53	4.59879	1.57948
26.57	4.80646	1.46075
26.6	5.0559	1.41387
26.63	5.34631	1.46248
26.67	5.63673	1.58333
26.7	5.9684	1.65429
26.73	6.34219	2.03992
26.77	6.71565	2.61602
26.8	7.17175	3.0209
26.83	7.71206	3.49952
26.87	8.20898	4.002
26.9	8.66508	4.45673
26.93	9.24565	5.08031
26.97	9.86737	5.63104
27	10.4895	6.25277
27.03	11.1527	6.89765
27.07	11.8575	7.68906
27.1	12.3551	8.5026
27.13	12.4801	9.26685
27.17	12.6878	10.1758
27.2	12.8953	11.0122
27.23	12.9374	11.9452
27.27	12.8965	12.7596
27.3	12.8556	13.5977
27.33	12.7733	13.9804
27.37	12.691	14.0295
27.4	12.6086	14.03
27.43	12.485	13.9826
27.47	12.4027	13.8388
27.5	12.3201	13.6013
27.53	12.1965	13.6039
27.57	12.1141	13.5331
27.6	12.0317	13.3889
27.63	11.949	13.006
27.67	11.9087	12.744
27.7	11.8261	12.5536
27.73	11.7852	12.4829
27.77	11.7028	12.412
27.8	11.6205	12.4144
27.83	11.5381	12.4395
27.87	11.4141	12.3672
27.9	11.3317	12.3447
27.93	11.208	12.249
27.97	11.1256	12.0085
28	11.0433	11.8906
28.03	10.8779	11.7494
28.07	10.7957	11.75
28.1	10.7136	11.8459
28.13	10.6311	11.7988
28.17	10.6315	11.7035
28.2	10.5489	11.6085
28.23	10.4666	11.5141
28.27	10.4258	11.369
28.3	10.3433	11.2748
28.33	10.2609	11.3499
28.37	10.2199	11.2294
28.4	10.1376	11.1331
28.43	10.055	11.1349
28.47	10.0141	11.1124
28.5	9.97333	11.114
28.53	9.93244	11.0184
28.57	9.89138	10.8506
28.6	9.89208	10.7315
28.63	9.85085	10.6606
28.67	9.85175	10.4684
28.7	9.85194	10.4715
28.73	9.81085	10.4965
28.77	9.8114	10.3515
28.8	9.81177	10.1853
28.83	9.77088	10.115
28.87	9.72963	10.0906
28.9	9.73017	10.1641
28.93	9.68929	10.0923
28.97	9.56483	9.92552
29	9.60733	9.80667
29.03	9.56619	9.6154
29.07	9.52512	9.4966
29.1	9.48406	9.40233
29.13	9.48469	9.37823
29.17	9.44352	9.52417
29.2	9.40265	9.57198
29.23	9.36167	9.62017
29.27	9.3206	9.66877
29.3	9.27954	9.45306
29.33	9.19696	9.35865
29.37	9.11456	9.40746
29.4	9.07358	9.40765
29.43	9.07404	9.35985
29.47	9.03298	9.19133
29.5	8.99219	9.07342
29.53	8.95121	9.09979
29.57	8.90996	9.12375
29.6	8.86898	8.981
29.63	8.82802	8.90977
29.67	8.74535	8.9575
29.7	8.70473	8.81317
29.73	8.70508	8.62333
29.77	8.6226	8.64931
29.8	8.58144	8.69777
29.83	8.54048	8.79331
29.87	8.49942	8.89004
29.9	8.45833	8.84198
29.93	8.45879	8.81894
29.97	8.41792	8.77121
30	8.4596	8.60463
30.03	8.41844	8.67725
30.07	8.37748	8.70108
30.1	8.41962	8.63031
30.13	8.42006	8.60735
30.17	8.42052	8.65563
30.2	8.42096	8.56008
30.23	8.42096	8.36606
30.27	8.42158	8.41912
30.3	8.38071	8.39448
30.33	8.38098	8.44408
30.37	8.38133	8.34715
30.4	8.38179	8.30087
30.43	8.38206	8.37392
30.47	8.3409	8.3016
30.5	8.34135	8.34981
30.53	8.30019	8.447
30.57	8.30073	8.47058
30.6	8.25967	8.22783
30.63	8.26002	8.28169
30.67	8.26067	8.45067
30.7	8.21933	8.56958
30.73	8.13667	8.42325
30.77	8.13738	8.37783
30.8	8.09631	8.23529
30.83	8.05506	8.21277
30.87	8.05569	8.28442
30.9	8.05615	8.26058
30.93	8.05669	8.28508
30.97	8.01527	8.16404
31	7.97402	8.09433
31.03	7.93331	7.95192
31.07	7.84983	7.83227
31.1	7.89306	7.80896
31.13	7.85163	7.83373
31.17	7.81021	7.78613
31.2	7.72735	7.81083
31.23	7.77031	7.69052
31.27	7.7289	7.61969
31.3	7.72898	7.59738
31.33	7.64631	7.64677
31.37	7.60533	7.74304
31.4	7.56446	7.71867
31.43	7.56508	7.69465
31.47	7.565	7.69531
31.5	7.52383	7.74437
31.53	7.52446	7.7206
31.57	7.39938	7.53025
31.6	7.48467	7.38392
31.63	7.4844	7.48431
31.67	7.48456	7.67665
31.7	7.48475	7.70017
31.73	7.48529	7.74808
31.77	7.48565	7.81973
31.8	7.48637	7.8686
31.83	7.48654	7.84444
31.87	7.487	7.96567
31.9	7.52869	8.03783
31.93	7.52915	7.75063
31.97	7.5295	7.79829
32	7.52977	7.94283
32.03	7.53023	8.13583
32.07	7.53058	8.0401
32.1	7.53058	8.01594
32.13	7.53129	8.01685
32.17	7.53192	8.1371
32.2	7.57344	8.2096
32.23	7.53202	8.23383
32.27	7.57425	8.30633
32.3	7.57444	8.16267
32.33	7.5331	8.06685
32.37	7.53373	8.01958
32.4	7.45142	7.94888
32.43	7.49302	7.87744
32.47	7.49321	7.85454
32.5	7.45223	7.68569
32.53	7.41117	7.66431
32.57	7.45304	7.4239
32.6	7.45331	7.33063
32.63	7.41206	7.30731
32.67	7.371	7.37969
32.7	7.32994	7.47615
32.73	7.28877	7.50031
32.77	7.28923	7.37996
32.8	7.20665	7.23615
32.83	7.12379	7.14119
32.87	7.12471	6.99792
32.9	7.00087	6.87881
32.93	7.04248	6.54492
32.97	7.04283	6.59438
33	7.0015	6.59371
33.03	6.96063	6.619
33.07	6.91956	6.64371
33.1	6.87858	6.59583
33.13	6.92035	6.64517
33.17	6.92063	6.66973
33.2	6.87948	6.74137
33.23	6.87975	6.7411
33.27	6.8385	6.69356
33.3	6.83887	6.69562
33.33	6.8395	6.71954
33.37	6.83977	6.767
33.4	6.84004	6.83992
33.43	6.79898	6.7915
33.47	6.79942	6.76833
33.5	6.7996	6.79283
33.53	6.84148	6.69556
33.57	6.80023	6.77006
33.6	6.80058	6.91494
33.63	6.80121	7.01121
33.67	6.75988	6.74377
33.7	6.80185	6.84517
33.73	6.80202	6.8921
33.77	6.80237	6.91627
33.8	6.80275	6.94044
33.83	6.80319	6.84523
33.87	6.80346	7.03935
33.9	6.84506	7.08729
33.93	6.84569	7.20694
33.97	6.84615	7.27798
34	6.84606	7.30162
34.03	6.84669	7.39815
34.07	6.84723	7.42167
34.1	6.84723	7.42279
34.13	6.84758	7.32771
34.17	6.80652	7.25608
34.2	6.80679	7.11294
34.23	6.80715	7.01837
34.27	6.80733	6.94715
34.3	6.80777	6.92358
34.33	6.76681	6.804
34.37	6.76708	6.80546
34.4	6.76744	6.73262
34.43	6.76771	6.75931
34.47	6.76779	6.8064
34.5	6.76825	6.85479
34.53	6.7686	6.92762
34.57	6.72762	6.9279
34.6	6.72798	6.83175
34.63	6.68683	7.09846
34.67	6.68719	7.21704
34.7	6.68746	7.19254
34.73	6.64631	7.16804
34.77	6.64685	7.09733
34.8	6.64712	7.12283
34.83	6.6474	7.17129
34.87	6.64775	6.97954
34.9	6.60677	6.9561
34.93	6.60677	6.97981
34.97	6.56579	6.93148
35	6.56615	6.71935
35.03	6.5666	6.86335
35.07	6.56687	6.8629
35.1	6.56723	6.79106
35.13	6.56769	6.69546
35.17	6.52617	6.69738
35.2	6.52644	6.86548
35.23	6.48556	7.03327
35.27	6.48583	7.20125
35.3	6.48627	7.24904
35.33	6.48654	7.22554
35.37	6.4869	7.27402
35.4	6.52869	7.2021
35.43	6.52915	7.20317
35.47	6.52931	7.1306
35.5	6.5295	6.93852
35.53	6.48852	6.91748
35.57	6.5304	6.82081
35.6	6.48915	6.726
35.63	6.48969	6.67912
35.67	6.53137	6.65663
35.7	6.53165	6.70496
35.73	6.53219	6.53658
35.77	6.57398	6.53737
35.8	6.57433	6.61148
35.83	6.57452	6.63525
35.87	6.57487	6.63471
35.9	6.57515	6.63531
35.93	6.61702	6.56421
35.97	6.61729	6.73171
36	6.61756	6.80415
36.03	6.61773	6.87698
36.07	6.6181	6.78077
36.1	6.61854	6.78198
36.13	6.6189	6.85427
36.17	6.57729	6.92625
36.2	6.57794	6.99929
36.23	6.61981	6.99869
36.27	6.57883	6.90287
36.3	6.62071	6.80854
36.33	6.62079	6.85654
36.37	6.62106	6.92917
36.4	6.62133	6.97758
36.43	6.58019	6.92971
36.47	6.62204	6.81027
36.5	6.58081	6.81079
36.53	6.53975	6.85952
36.57	6.4985	6.859
36.6	6.45735	6.90779
36.63	6.41619	6.88396
36.67	6.37512	6.86019
36.7	6.37567	6.88508
36.73	6.33452	6.88575
36.77	6.33488	6.88569
36.8	6.29354	6.52365
36.83	6.29408	6.31238
36.87	6.25302	6.41044
36.9	6.25319	6.38687
36.93	6.21213	6.33881
36.97	6.1706	6.33954
37	6.21312	6.36344
37.03	6.21321	6.33927
37.07	6.21356	6.34127
37.1	6.25535	6.31735
37.13	6.25563	6.43767
37.17	6.25579	6.53373
37.2	6.29767	6.58254
37.23	6.25625	6.582
37.27	6.25652	6.63054
37.3	6.25723	6.63115
37.33	6.29883	6.55831
37.37	6.2575	6.63187
37.4	6.21617	6.63206
37.43	6.21679	6.68042
37.47	6.21706	6.68042
37.5	6.17583	6.68042
37.53	6.17654	6.70471
37.57	6.17662	6.7296
37.6	6.21877	6.70629
37.63	6.26048	6.6579
37.67	6.30208	6.65902
37.7	6.30225	6.70756
37.73	6.30271	6.75577
37.77	6.34458	6.85283
37.8	6.34458	6.87648
37.83	6.34485	6.82815
37.87	6.3454	6.8776
37.9	6.34575	6.87773
37.93	6.3461	6.8539
37.97	6.34638	6.83052
38	6.34665	6.80756
38.03	6.34692	6.80775
38.07	6.34727	6.78398
38.1	6.34762	6.83346
38.13	6.3479	6.32833
38.17	6.34808	6.30833
38.2	6.34844	6.35575
38.23	6.3489	6.37965
38.27	6.30765	6.38085
38.3	6.3081	6.40502
38.33	6.30827	6.3811
38.37	6.30873	6.31021
38.4	6.35042	6.40688
38.43	6.35077	6.50342
38.47	6.39256	6.57519
38.5	6.39292	6.64723
38.53	6.39292	6.71873
38.57	6.35196	6.69463
38.6	6.35231	6.67112
38.63	6.35258	6.69581
38.67	6.35302	6.64896
38.7	6.35329	6.67312
38.73	6.31215	6.67325
38.77	6.22902	6.67371
38.8	6.27171	6.69881
38.83	6.23038	6.67525
38.87	6.23056	6.62765
38.9	6.23092	6.55515
38.93	6.23119	6.45967
38.97	6.27296	6.34135
39	6.27315	6.34248
39.03	6.2319	6.31871
39.07	6.19067	6.2711
39.1	6.19083	6.41638
39.13	6.10835	6.53702
39.17	6.0671	6.39135
39.2	6.02623	6.48927
39.23	6.0264	6.51298
39.27	6.02694	6.51377
39.3	6.02721	6.53802
39.33	5.98596	6.58635
39.37	5.94481	6.61038
39.4	5.94525	6.61125
39.43	5.94562	6.63442
39.47	5.94571	6.4199
39.5	5.90465	6.37135
39.53	5.9051	6.34898
39.57	5.90546	6.22927
39.6	5.86421	6.20631
39.63	5.86456	6.18281
39.67	5.86494	6.18387
39.7	5.90698	6.2085
39.73	5.94867	6.23227
39.77	5.99054	6.28015
39.8	6.03225	6.32894
39.83	6.07394	6.3286
39.87	6.07413	6.30517
39.9	6.116	6.23394
39.93	6.11617	6.18692
39.97	6.15785	6.09085
40	6.15823	6.18879
40.03	6.19992	6.21275
40.07	6.20019	6.2129
40.1	6.20054	6.18904
40.13	6.24233	6.09204
40.17	6.28402	6.19085
40.2	6.32581	6.23865
40.23	6.36777	6.1911
40.27	6.40937	6.0714
40.3	6.45106	5.95169
40.33	6.45142	5.97725
40.37	6.49313	5.95335
40.4	6.49348	6.0029
40.43	6.45215	6.09817
40.47	6.4525	6.24231
40.5	6.41135	6.26733
40.53	6.41171	6.33844
40.57	6.37046	6.33819
40.6	6.37092	6.36248
40.63	6.32977	6.43544
40.67	6.33004	6.53192
40.7	6.28896	6.55542
40.73	6.28933	6.65202
40.77	6.20613	6.67619
40.8	6.1655	6.62792
40.83	6.12444	6.55735
40.87	6.12525	6.58185
40.9	6.0415	6.51015
40.93	6.12642	6.48683
40.97	6.12606	6.46333
41	6.08481	6.41521
41.03	6.1265	6.39144
41.07	6.12688	6.39296
41.1	6.16856	6.41779
41.13	6.16883	6.39302
41.17	6.16919	6.37071
41.2	6.21098	6.37125
41.23	6.21125	6.34735
41.27	6.21169	6.39635
41.3	6.21188	6.34854
41.33	6.21204	6.34794
41.37	6.21242	6.34848
41.4	6.2125	6.34942
41.43	6.17152	6.30148
41.47	6.17162	6.03763
41.5	6.13073	5.99075
41.53	6.131	5.99194
41.57	6.13127	6.04133
41.6	6.13154	5.99294
41.63	6.1319	5.50952
41.67	6.17377	5.6615
41.7	6.17396	5.78154
41.73	6.17431	5.85158
41.77	6.17485	5.82723
41.8	6.21665	5.85219
41.83	6.2169	5.94852
41.87	6.21708	5.9725
41.9	6.17583	5.97335
41.93	6.21781	5.87715
41.97	6.17648	5.80504
42	6.177	5.90298
42.03	6.21887	5.95113
42.07	6.21898	6.14465
42.1	6.17792	6.28821
42.13	6.13675	6.28727
42.17	6.13702	6.384
42.2	6.1789	6.45544
42.23	6.09642	6.50392
42.27	6.17935	6.55198
42.3	6.17952	6.62456
42.33	6.17998	6.64906
42.37	6.22194	6.57669
42.4	6.22213	6.55304
42.43	6.22229	6.60146
42.47	6.22275	6.55417
42.5	6.22302	6.60238
42.53	6.26471	6.65052
42.57	6.26498	6.55404
42.6	6.26533	6.67587
42.63	6.26571	6.77196
42.67	6.26579	6.65104
42.7	6.26615	6.55571
42.73	6.22517	6.5816
42.77	6.22544	6.60644
42.8	6.22571	6.55917
42.83	6.18465	6.56008
42.87	6.18492	6.51135
42.9	6.14367	6.55996
42.93	6.10244	6.56042
42.97	6.10315	6.1304
43	6.10333	6.2746
43.03	6.062	6.39404
43.07	6.02094	6.39504
43.1	6.02121	6.2746
43.13	6.02156	6.25223
43.17	6.02175	6.25275
43.2	5.98058	6.15621
43.23	5.98104	6.10942
43.27	5.9814	6.03871
43.3	5.94033	5.91952
43.33	5.94052	5.89608
43.37	5.98221	5.89648
43.4	5.94096	6.08962
43.43	5.9415	6.18383
43.47	5.94169	6.2815
43.5	5.94212	6.28004
43.53	5.94231	6.23244
43.57	5.94267	6.1845
43.6	5.94302	6.16154
43.63	5.94313	6.2349
43.67	5.90196	6.30673
43.7	5.90231	6.30694
43.73	5.94419	6.30779
43.77	5.90277	6.23517
43.8	5.90313	6.18769
43.83	5.86198	6.16512
43.87	5.90402	6.21419
43.9	5.90429	6.14254
43.93	5.9044	6.11798
43.97	5.94654	6.19129
44	5.94681	6.11965
44.03	5.98858	5.97617
44.07	5.98877	5.9769
44.1	6.03054	6.02538
44.13	6.03073	6.02517
44.17	6.07242	6.146
44.2	6.0726	6.14627
44.23	6.07296	6.1946
44.27	6.0319	6.14588
44.3	6.07369	6.02577
44.33	6.11546	6.05185
44.37	6.11565	6.10079
44.4	6.11592	6.1729
44.43	6.07477	6.02769
44.47	6.11673	6.15065
44.5	6.1169	6.12517
44.53	6.07567	5.98148
44.57	6.11763	5.74079
44.6	6.11781	5.67148
44.63	6.1179	5.79413
44.67	6.07692	5.86583
44.7	6.0771	5.9135
44.73	6.07765	6.08121
44.77	6.07773	6.10571
44.8	6.03656	6.22515
44.83	6.03694	6.22569
44.87	6.03729	6.25065
44.9	6.03748	6.22694
44.93	5.99604	6.1306
44.97	5.99704	6.20344
45	5.99712	6.27615
45.03	5.95587	6.27602
45.07	5.99785	6.34825
45.1	5.95669	6.34919
45.13	5.95677	6.30138
45.17	5.91563	6.32575
45.2	5.87437	6.3736
45.23	5.87475	6.3491
45.27	5.83377	6.30277
45.3	5.87546	6.35104
45.33	5.87592	6.32673
45.37	5.9176	6.3525
45.4	5.91779	6.35223
45.43	5.95967	6.42473
45.47	5.95983	6.32827
45.5	5.96019	6.35296
45.53	5.91885	6.37773
45.57	5.91931	6.42606
45.6	5.91967	6.37879
45.63	5.91985	6.28373
45.67	5.92012	6.25954
45.7	5.962	6.21142
45.73	5.92075	6.23644
45.77	5.9211	6.1174
45.8	5.96281	6.21375
45.83	5.96298	6.16615
45.87	5.92183	6.09535
45.9	5.92219	5.85615
45.93	5.92227	5.68869
45.97	5.88131	5.71319
46	5.88158	5.76179
46.03	5.8821	5.71379
46.07	5.92408	5.64202
46.1	5.92417	5.71565
46.13	5.92452	5.78862
46.17	5.92471	5.78802
46.2	5.92471	5.83617
46.23	5.92552	5.93283
46.27	5.96756	5.66652
46.3	6.00908	5.86379
46.33	6.00927	6.00654
46.37	6.00944	5.90833
46.4	6.05112	5.83708
46.43	6.0515	6.00773
46.47	6.05177	6.055
46.5	6.05204	6.10294
46.53	6.05221	6.05446
46.57	6.05267	6.0564
46.6	6.05302	6.056
46.63	6.05329	6.12904
46.67	6.05356	6.17771
46.7	6.01196	6.27317
46.73	6.0125	6.24875
46.77	6.05473	6.27304
46.8	6.05473	6.20173
46.83	6.05519	6.0815
46.87	6.055	6.08315
46.9	6.05563	6.05912
46.93	6.05608	6.05979
46.97	6.05635	6.08421
47	6.05663	6.03675
47.03	6.0569	6.03815
47.07	6.05698	6.06244
47.1	6.01583	6.08654
47.13	6.01608	5.91665
47.17	5.97502	6.041
47.2	5.97548	6.13608
47.23	5.93415	6.1115
47.27	5.89308	6.06444
47.3	5.85183	6.08954
47.33	5.81077	6.13773
47.37	5.81104	6.08946
47.4	5.81131	5.96996
47.43	5.76998	5.94646
47.47	5.77052	6.06762
47.5	5.77096	6.09119
47.53	5.72981	6.09167
47.57	5.73008	6.09146
47.6	5.77169	5.82867
47.63	5.77196	5.97275
47.67	5.77223	6.0934
47.7	5.77258	5.94958
47.73	5.77277	5.8551
47.77	5.77329	6.02381
47.8	5.77356	6.02254
47.83	5.77383	5.95058
47.87	5.7741	5.75908
47.9	5.77421	5.85735
47.93	5.77475	5.88179
47.97	5.77492	5.9296
48	5.775	5.977
48.03	5.73394	5.95296
48.07	5.69287	5.83325
48.1	5.73502	5.78685
48.13	5.77654	5.78777
48.17	5.81831	5.74123
48.2	5.77717	5.71687
48.23	5.81877	5.74217
48.27	5.86065	5.74204
48.3	5.86092	5.76679
48.33	5.9026	5.74256
48.37	5.94448	5.76687
48.4	5.94475	5.79104
48.43	5.98644	5.88804
48.47	5.98681	5.72046
48.5	6.0285	5.81606
48.53	6.02877	5.91267
48.57	6.02877	5.81594
48.6	6.02921	5.84162
48.63	6.07135	5.96206
48.67	6.07135	6.05775
48.7	6.07163	6.05754
48.73	6.07217	6.0341
48.77	6.07225	6.03498
48.8	6.07244	6.0825
48.83	6.07263	6.05867
48.87	6.07306	6.08377
48.9	6.07325	6.15694
48.93	6.03219	6.18092
48.97	6.03246	6.18098
49	6.03273	6.20475
49.03	5.99167	6.15706
49.07	5.99194	6.23044
49.1	5.99229	6.34987
49.13	5.99246	6.32585
49.17	5.993	6.23071
49.2	5.99338	6.08742
49.23	5.99354	6.11192
49.27	5.95229	6.06333
49.3	5.91087	6.16152
49.33	5.8699	6.06492
49.37	5.82883	6.01844
49.4	5.82921	5.92323
49.43	5.82956	5.87577
49.47	5.82992	5.90033
49.5	5.83019	5.94821
49.53	5.83038	5.87617
49.57	5.78913	5.90094
49.6	5.78967	5.9255
49.63	5.83135	5.99794
49.67	5.79021	5.998
49.7	5.8319	5.9984
49.73	5.83208	5.97456
49.77	5.83244	5.99894
49.8	5.791	5.97517
49.83	5.79146	5.95192
49.87	5.79173	5.95246
49.9	5.75067	5.88127
49.93	5.75102	5.90565
49.97	5.79271	5.80844
50	5.79298	5.85877
50.03	5.79325	5.85892
50.07	5.79362	5.81129
50.1	5.79379	5.56869
50.13	5.79406	5.52515
50.17	5.75281	5.62327
50.2	5.75308	5.69458
50.23	5.75354	5.79
50.27	5.7124	5.789
50.3	5.71275	5.81408
50.33	5.7131	5.81469
50.37	5.71329	5.76702
50.4	5.71356	5.88773
50.43	5.7141	5.95977
50.47	5.71438	5.98412
50.5	5.75615	5.93552
50.53	5.79802	5.86383
50.57	5.83971	5.86535
50.6	5.88142	5.81842
50.63	5.88158	5.89031
50.67	5.88177	5.84204
50.7	5.88213	5.79425
50.73	5.84044	5.84358
50.77	5.88302	5.8676
50.8	5.92473	5.94019
50.83	5.96623	5.98804
50.87	5.96642	5.94025
50.9	5.96669	5.94117
50.93	5.96696	5.96535
50.97	6.00883	6.03765
51	6.0091	6.03737
51.03	6.00927	6.06215
51.07	6.00954	6.08671
51.1	6.00981	6.08677
51.13	6.01008	6.08725
51.17	5.96894	6.01475
51.2	5.96948	6.06467
51.23	5.96975	5.96721
51.27	5.96983	5.9929
51.3	5.9701	6.01967
51.33	5.97054	7.4245
51.37	5.97081	12.5984
51.4	5.92958	22.9592
51.43	5.92985	37.957
51.47	5.88877	57.0791
51.5	5.88915	79.3463
51.53	5.8479	103.804
51.57	5.97415	129.76
51.6	6.35019	156.617
51.63	6.89142	184.02
51.67	7.76581	211.585
51.7	9.09794	238.908
51.73	11.1369	265.774
51.77	13.9229	291.896
51.8	17.5383	317.06
51.83	21.858	341.004
51.87	26.9236	363.655
51.9	32.6516	384.894
51.93	38.9597	404.603
51.97	45.806	422.613
52	53.0242	438.758
52.03	60.5736	452.942
52.07	68.3708	465.212
52.1	76.375	475.379
52.13	84.503	483.393
52.17	92.6304	489.185
52.2	100.674	492.705
52.23	108.635	493.931
52.27	116.43	492.789
52.3	124.018	489.233
52.33	131.273	483.166
52.37	138.198	474.59
52.4	144.748	463.503
52.43	150.843	449.787
52.47	156.482	433.465
52.5	161.583	414.418
52.53	166.103	392.862
52.57	170.043	368.509
52.6	173.32	341.526
52.63	175.934	312.01
52.67	177.843	281.06
52.7	179.007	251.471
52.73	179.425	225.158
52.77	179.015	202.31
52.8	177.817	182.497
52.83	175.749	165.242
52.87	172.853	150.162
52.9	169.169	136.922
52.93	164.822	125.163
52.97	159.813	114.744
53	154.223	105.424
53.03	148.261	97.0354
53.07	142.215	89.5077
53.1	136.128	82.6969
53.13	130.166	76.4834
53.17	124.41	70.8435
53.2	118.862	65.7775
53.23	113.52	61.1655
53.27	108.469	56.9115
53.3	103.707	53.1123
53.33	99.1935	49.6477
53.37	94.9287	46.4936
53.4	90.8711	43.6021
53.43	87.0203	40.9499
53.47	83.4182	38.4886
53.5	80.0232	36.2188
53.53	76.7522	34.1878
53.57	73.6885	32.2999
53.6	70.832	30.5557
53.63	68.0995	28.9792
53.67	65.5329	27.5217
53.7	63.1317	26.1357
53.73	60.8134	24.8456
53.77	58.6192	23.6271
53.8	56.5908	22.4083
53.83	54.6452	21.2616
53.87	52.7408	20.2103
53.9	50.9609	19.2308
53.93	49.3051	18.227
53.97	47.6908	17.3434
54	46.1593	16.5073
54.03	44.7105	15.695
54.07	43.3031	14.9544
54.1	42.0203	14.2375
54.13	40.7788	13.5689
54.17	39.6199	12.9719
54.2	38.5025	12.3984
54.23	37.4264	11.8488
54.27	36.3503	11.3234
54.3	35.3987	10.8455
54.33	34.4468	10.3916
54.37	33.5364	9.93777
54.4	32.6674	9.55567
54.43	31.7982	9.1735
54.47	31.0122	8.79135
54.5	30.2259	8.40898
54.53	29.4398	8.05052
54.57	28.7365	7.71617
54.6	28.0745	7.35777
54.63	27.4125	7.04737
54.67	26.7504	6.76069
54.7	26.1298	6.52212
54.73	25.5507	6.28338
54.77	24.9716	6.04456
54.8	24.3923	5.82965
54.83	23.8962	5.66279
54.87	23.3999	5.47131
54.9	22.9034	5.2805
54.93	22.407	5.11352
54.97	21.9935	4.97023
55	21.5384	4.82696
55.03	21.1247	4.70771
55.07	20.7111	4.58846
55.1	20.2975	4.46917
55.13	19.9253	4.34985
55.17	19.5531	4.25456
55.2	19.1809	4.1591
55.23	18.8086	4.06363
55.27	18.4364	3.94419
55.3	18.1057	3.87288
55.33	17.7748	3.80117
55.37	17.4441	3.72967
55.4	17.0717	3.65815
55.43	16.7823	3.58652
55.47	16.4928	3.53898
55.5	16.2035	3.49123
55.53	15.9139	3.44356
55.57	15.666	3.39617
55.6	15.3764	3.37246
55.63	15.0869	3.34869
55.67	14.8389	3.3009
55.7	14.5907	3.27746
55.73	14.3013	3.25369
55.77	14.0532	3.22985
55.8	13.8052	3.20608
55.83	13.557	3.18217
55.87	13.3505	3.13471
55.9	13.1438	3.06294
55.93	12.8956	3.01546
55.97	12.689	2.96779
56	12.4824	2.92013
56.03	12.3173	2.87246
56.07	12.1106	2.82458
56.1	11.9454	2.801
56.13	11.78	2.70494
56.17	11.6147	2.68156
56.2	11.491	2.60992
56.23	11.3255	2.56231
56.27	11.2015	2.51458
56.3	11.0778	2.44281
56.33	10.9125	2.39542
56.37	10.7885	2.34767
56.4	10.6233	2.29973
56.43	10.4993	2.25212
56.47	10.3755	2.20446
56.5	10.2101	2.15679
56.53	10.0861	2.10892
56.57	9.96215	2.06137
56.6	9.8384	2.01371
56.63	9.7144	1.98988
56.67	9.5904	1.9181
56.7	9.46648	1.87035
56.73	9.34248	1.82262
56.77	9.17715	1.75113
56.8	9.09467	1.70325
56.83	8.97056	1.65558
56.87	8.80523	1.60817
56.9	8.68123	1.60865
56.93	8.55715	1.60865
56.97	8.4334	1.5846
57	8.3094	1.56077
57.03	8.1854	1.5609
57.07	8.0614	1.56117
57.1	7.93748	1.56123
57.13	7.81356	1.56123
57.17	7.6894	1.53727
57.2	7.60698	1.5135
57.23	7.4829	1.48952
57.27	7.3589	1.48992
57.3	7.23481	1.51396
57.33	7.1109	1.5141
57.37	7.02831	1.53812
57.4	6.94573	1.51402
57.43	6.86306	1.51423
57.47	6.7804	1.49033
57.5	6.69792	1.49046
57.53	6.61533	1.4665
57.57	6.53267	1.44279
57.6	6.32456	1.44285
57.63	6.15958	1.44319
57.67	5.95156	1.44319
57.7	5.32571	1.44312
57.73	3.99177	1.41935
57.77	1.91123	1.39546
57.8	-0.789979	1.37142
57.83	-3.90369	1.37194
57.87	-7.34692	1.34804
57.9	-10.8297	1.34804
57.93	-14.2695	1.32421
57.97	-17.5425	1.32427
58	-20.6077	1.27654
58.03	-23.3823	1.25271
58.07	-25.8247	1.229
58.1	-27.8941	1.20517
58.13	-29.6319	1.18146
58.17	-30.9553	1.15756
58.2	-31.9472	1.13367
58.23	-32.5662	1.13367
58.27	-32.8122	1.13352
58.3	-32.727	1.10981
58.33	-32.2689	1.06175
58.37	-31.4796	1.06235
58.4	-30.4003	1.06235
58.43	-29.0311	1.03804
58.47	-27.3721	0.99025
58.5	-25.4231	0.942583
58.53	-23.2255	0.894563
58.57	-20.7795	0.847104
58.6	-18.1266	0.823333
58.63	-15.2667	0.799292
58.67	-12.1997	0.775667
58.7	-8.92569	0.775729
58.73	-5.52758	0.751833
58.77	-1.96394	0.752292
58.8	1.68246	0.728187
58.83	5.49473	0.72825
58.87	9.43081	0.680396
58.9	13.4499	0.680521
58.93	17.4689	0.656687
58.97	21.5707	0.656625
59	25.6723	0.632708
59.03	29.4424	0.60875
59.07	32.4256	0.584979
59.1	34.5801	0.585438
59.13	35.9479	0.561333
59.17	36.5699	0.537167
59.2	36.5702	0.537375
59.23	36.115	0.513396
59.27	35.3697	0.489646
59.3	34.3344	0.513938
59.33	33.092	0.514062
59.37	31.7254	0.537979
59.4	30.2759	0.537771
59.43	28.7849	0.537708
59.47	27.1262	0.561813
59.5	25.7629	0.561875
59.53	24.2709	0.585833
59.57	22.821	0.609875
59.6	21.4128	0.609938
59.63	20.0459	0.634104
59.67	18.7207	0.634167
59.7	17.4366	0.657813
59.73	16.2356	0.681854
59.77	15.1173	0.706021
59.8	14.0404	0.706208
59.83	13.0464	0.706083
59.87	12.0939	0.706271
59.9	11.2656	0.730313
59.93	10.4788	0.754208
59.97	9.77471	0.754417
60	9.1121	0.77825
60.03	8.53233	0.77825
60.07	7.99373	0.777979
60.1	7.45531	0.778062
60.13	6.95796	0.778188
60.17	6.37694	0.802354
60.2	5.71263	0.802354
60.23	4.92377	0.82625
60.27	4.05208	0.826521
60.3	2.9304	0.850354
60.33	1.93667	0.850688
60.37	0.942208	0.8505
60.4	-0.136333	0.850625
60.43	-1.1724	0.850562
60.47	-2.12515	0.850625
60.5	-2.99487	0.826729
60.53	-3.82317	0.802625
60.57	-4.48542	0.779042
60.6	-5.10633	0.755146
60.63	-5.60269	0.755271
60.67	-6.01631	0.755479
60.7	-6.30546	0.779458
60.73	-6.42875	0.755271
60.77	-6.46935	0.707417
60.8	-6.59283	0.683708
60.83	-6.30196	0.659875
60.87	-6.01108	0.612
60.9	-5.67917	0.588167
60.93	-5.22242	0.564271
60.97	-4.683	0.540438
61	-4.01931	0.540562
61.03	-3.31431	0.516729
61.07	-2.48483	0.492958
61.1	-1.61402	0.492958
61.13	-0.660292	0.493083
61.17	0.376125	0.493083
61.2	1.45404	0.517333
61.23	2.61473	0.517062
61.27	3.85844	0.51725
61.3	5.10179	0.541229
61.33	6.46977	0.565063
61.37	7.87981	0.565063
61.4	9.33027	0.517125
61.43	10.8224	0.517458
61.47	12.3148	0.493563
61.5	13.724	0.46925
61.53	15.0091	0.469583
61.57	16.1283	0.469854
61.6	17.082	0.493958
61.63	17.7042	0.518188
61.67	18.3262	0.565917
61.7	18.907	0.589771
61.73	19.2808	0.613667
61.77	19.5304	0.613604
61.8	19.7381	0.637625
61.83	19.9046	0.637771
61.87	19.9884	0.637771
61.9	20.0722	0.661875
61.93	20.1144	0.661729
61.97	20.1152	0.661604
62	20.1161	0.661604
62.03	20.0755	0.685833
62.07	20.0763	0.685708
62.1	20.0356	0.685833
62.13	19.995	0.686104
62.17	19.913	0.685958
62.2	19.914	0.686104
62.23	19.8321	0.661875
62.27	19.7915	0.638292
62.3	19.7509	0.614333
62.33	19.6688	0.517458
62.37	19.6281	0.00933333
62.4	19.5461	-1.19658
62.43	19.4639	-3.21738
62.47	19.3818	-5.8821
62.5	19.2583	-8.95019
62.53	19.1762	-12.2547
62.57	19.0106	-15.6044
62.6	18.9293	-18.8571
62.63	18.8059	-21.9167
62.67	18.6821	-24.7365
62.7	18.5998	-27.2932
62.73	18.4763	-29.5626
62.77	18.3525	-31.4967
62.8	18.229	-33.0962
62.83	18.1054	-34.433
62.87	17.9819	-35.4351
62.9	17.8582	-36.1262
62.93	17.7346	-36.5309
62.97	17.611	-36.6249
63	17.4458	-36.4316
63.03	17.2391	-35.9998
63.07	17.0742	-35.3295
63.1	16.9089	-34.3952
63.13	16.7022	-33.2223
63.17	16.4958	-31.7867
63.2	16.3308	-30.1362
63.23	16.1241	-28.2704
63.27	15.9174	-26.2136
63.3	15.6694	-23.9656
63.33	15.4629	-21.5024
63.37	15.2562	-18.848
63.4	15.0497	-16.0263
63.43	14.8015	-13.0377
63.47	14.5534	-9.88167
63.5	14.3053	-6.58242
63.53	14.0572	-3.11598
63.57	13.8505	0.397937
63.6	13.6439	4.07935
63.63	13.4374	7.85658
63.67	13.2306	11.7053
63.7	13.0239	15.2196
63.73	12.8173	18.0645
63.77	12.6106	20.0485
63.8	12.4039	21.2201
63.83	12.2386	21.7707
63.87	12.032	21.867
63.9	11.7838	21.5804
63.93	11.6185	21.1274
63.97	11.4946	20.5306
64	11.2878	19.8859
64.03	11.1227	19.1453
64.07	10.9987	18.4051
64.1	10.7919	17.7127
64.13	10.6682	17.0201
64.17	10.5029	16.3997
64.2	10.3789	15.7789
64.23	10.255	15.2544
64.27	10.1312	14.777
64.3	10.0073	14.3479
64.33	9.88335	13.9421
64.37	9.80087	13.6083
64.4	9.67696	13.2745
64.43	9.55296	13.0125
64.47	9.42915	12.7979
64.5	9.30515	12.6072
64.53	9.22237	12.4646
64.57	9.09856	12.3458
64.6	8.97473	12.2508
64.63	8.89206	12.1796
64.67	8.76825	12.1323
64.7	8.68583	12.1091
64.73	8.64488	12.1095
64.77	8.39471	12.1341
64.8	7.93671	12.1585
64.83	7.10381	12.2068
64.87		12.2315
64.9		12.2318
64.93		12.1842
64.97		12.1611
65		12.0897
65.03		12.0426
65.07		11.9716
65.1		11.8523
65.13		11.6851
65.17		11.5423
65.2		11.3756
65.23		11.1606
65.27		10.9697
		10.7308
		10.4923
		10.2296
		9.94283
		9.60827
		9.27398
		8.96333
		8.60473
		8.27017
		7.9356
		7.60119
		7.29067
		6.95617
		6.6696
		6.40696
		6.1204
		5.85754
		5.52206
		5.2116
		4.9494
		4.66237
		4.39967
		4.16092
		3.89792
		3.65917
		3.44419
		3.229
		3.03785
		2.84704
		2.65581
		2.4885
		2.32127
		2.17779
		2.05827
		1.96327
		1.89169
		1.7959
		1.77252
		1.72444
		1.72519
[truncated: 150 more rows]

## Sheet: Fig.4i
WT-Pair-fed	WT-GDF15
3.2933	6.0866
4.5225	4.3215
4.15	4.2367
3.86015	5.5617
3.75295	4.2455
4.03539	5.0846
3.41262	4.5655
3.1188	3.8689
