# Supplementary material for: GDF15 promotes weight loss by enhancing energy expenditure in muscle
Source: Nature. 2023 Jun 28;619(7968):143–50. doi: 10.1038/s41586-023-06249-4 (PMC10322716; doi:10.1038/s41586-023-06249-4)
Supplement: Supplementary file 7 — Source Data Extended Data Fig. 1 [file 41586_2023_6249_MOESM7_ESM.xlsx]

## Sheet: ED.Fig1a
	Control											GDF15
8.30am	2.9	1.5	2.8	3.4	2.4	2.6	2.7	2.4	3.4	2.8	3.3	1.6	1	2.1	2.2	1.3	1.6	2.2	2.3	2.2	2.6	1.9
6.30pm	2.4	2.8	2.3	2.4	1.4	2.7	3	2.5	2.6	2	3	1.4	1.6	1.8	1.3	1.5	1	1.6	1.8	0.7	1.5	1.2

## Sheet: ED.Fig1b
Time (d)	Vehicle										0.3 nmol/kg										1 nmol/kg										5 nmol/kg										Pair-fed to 0.3 nmol/kg
1	100	100	100	100	100	100	100	100	100	100	100	100	100	100	100	100	100	100	100	100	100	100	100	100	100	100	100	100	100	100	100	100	100	100	100		100	100	100	100	100	100	100	100	100	100	100	100	100
2	100.778	99.2	98.9733	98.3264	99.3697	99.5633	99.1091	98.6207	98.7745	98.995	98.4221	99.4175	97.9633	97.3626	98.2796	99.1247	99.3289	98.1651	98.8152	97.2292	97.8723	99.3976	98.5417	99.789	97.8678	99.3631	100	97.5501	98.533	96.5432	98.8119	97.3025	98.9775	100.431	95.8696		98.0562	97.0588	95.1613	98.2843	99.044	99.6008	99.5816	98.7234	100.214	98.9177	100.438	97.5446	99.3007
3	100.973	99.2	96.5092	98.3264	97.6891	97.3799	98.441	99.3103	98.0392	98.995	97.8304	98.6408	98.5743	95.6044	97.8495	96.4989	99.1051	97.0183	97.6303	95.7179	97.0987	99.5984	97.7083	97.2574	97.0149	97.8769	97.6242	96.882	97.3105	93.5803	98.0198	95.7611	97.546	99.1379	95.2174		96.9762	94.7964	94.7005	95.8333	96.5583	98.004	98.3264	97.0213	96.7949	97.6191	97.1554	95.9821	97.4359
4	100.389	99.6	95.0719	97.9079	98.7395	97.5982	98.2183	98.6207	98.5294	98.2412	97.6331	97.4757	97.556	94.2857	96.7742	95.186	97.9866	97.7064	98.3412	94.2065	95.7447	98.7952	96.25	95.9916	97.0149	96.8153	97.4082	96.882	97.555	91.6049	97.2277	95.183	96.5235	99.3534	93.2609		94.6004	93.6652	93.0876	94.8529	95.7935	95.6088	98.954	95.9574	94.6581	96.5368	96.9365	94.4196	96.5035
5	100.195	97.2	94.8665	98.3264	97.6891	98.4716	98.2183	99.5402	97.3039	98.2412	98.4221	97.2815	98.778	94.0659	96.5591	94.5295	97.9866	96.3303	98.3412	93.9547	94.5841	99.5984	95.8333	97.0464	96.162	96.3907	96.1123	95.1002	97.7995	90.8642	96.8317	94.7977	96.319	99.1379	92.8261		93.7365	92.7602	91.9355	94.6078	94.8375	94.4112	98.954	94.4681	95.2991	93.7229	96.4989	93.0804	96.9697
6	99.2218	97.2	93.6345	98.5356	96.4286	96.0699	95.9911	98.3908	96.8137	99.2462	97.4359	98.835	97.3523	92.7472	96.5591	94.3107	97.7629	95.8716	98.3412	92.9471	94.7776	98.1928	95.2083	95.5696	95.096	97.6645	96.7603	97.1047	96.3325	91.6049	96.0396	93.6416	96.319	99.3534	91.7391		92.6566	91.4027	91.0138	92.8922	95.0287	94.012	98.1171	94.8936	93.1624	92.4242	92.9978	92.4107	97.9021
7	99.8054	97	94.6612	96.4435	97.2689	95.6332	96.2138	98.1609	95.8333	97.7387	98.4221	97.8641	96.5377	92.3077	95.914	93.6543	95.9732	94.0367	96.9194	92.1914	93.2302	97.5904	94.5833	94.7257	95.096	95.966	95.6804	95.3229	94.8655	90.3704	94.6535	93.8343	94.683	99.1379	90.8696		92.4406	89.819	89.6313	90.6863	96.1759	95.8084	98.1171	96.5957	95.2991	92.2078	94.3107	92.4107	97.4359
8	99.4163	97.6	94.6612	96.0251	97.2689	95.8515	97.1047	98.8506	97.549	100	98.0276	96.8932	96.7413	92.3077	96.9892	93.2166	96.6443	93.578	97.1564	91.9395	94.1973	97.1888	95	94.3038	94.8827	95.5414	94.8164	94.4321	95.3545	90.3704	94.4554	92.8709	96.1145	98.2759	90		91.7927	89.3665	88.7097	89.4608	96.7495	93.014	97.0711	96.5957	93.5897	92.6407	91.2473	89.7321	97.4359
9	99.6109	97.8	94.8665	96.2343	97.0588	94.9782	96.882	98.6207	97.0588	100.502	97.8304	97.0874	98.167	90.3297	96.7742	91.9037	95.7494	93.1193	97.1564	91.4358	92.2631	97.3896	93.75	94.3038	94.0298	95.5414	93.9525	94.8775	94.3765	90.8642	93.4654	91.9075	94.274	98.0603	89.3478		90.0648	87.7828	88.4793	87.9902	95.7935	93.4132	96.8619	95.3191	94.2308	90.2597	91.2473	87.9464	97.669
10	100.389	97.4	95.6879	96.8619	98.1092	96.0699	96.882	98.3908	96.0784	98.7437	97.2387	97.4757	98.5743	91.4286	96.9892	92.3414	94.8546	92.8899	97.1564	90.4282	91.6828	97.992	93.5417	93.6709	94.4563	94.6921	94.1685	92.8731	94.132	88.8889	92.0792	90.9441	93.6605	104.31	88.2609		88.5529	86.8778	86.6359	85.7843	97.5143	93.8124	97.4895	97.0213	95.7265	91.342	91.4661	89.0625	98.1352
12	99.6109	97.2	96.9199	96.8619	96.0084	95.8515	97.5501	98.6207	97.0588	100.754	98.6193	96.3107	98.9817	90.5494	95.6989	92.1225	96.4206	91.7431	95.0237	91.4358	91.2959	96.1847	93.5417	92.4051	93.177	93.6306	93.5205	91.9822	92.665	86.1728	91.4852	91.1368	93.456	96.3362	88.2609		88.7689	85.5204	84.5622	85.2941	96.3671	93.014	98.5356	97.6596	94.2308	91.342	91.2473	87.2768	100.466
14	99.6109	97.6	96.5092	97.2803	98.9496	95.8515	98.441	99.0805	97.3039	100.251	97.6331	96.699	98.167	91.4286	96.5591	91.9037	95.9732	91.2844	97.1564	91.9395	93.8104	96.5863	93.125	92.616	94.2431	94.2675	92.2246	91.314	92.176	86.9136	90.099	89.5954	93.6605	96.1207	88.0435		87.689	83.4842	82.4885	83.5784	97.3231	92.2156	97.4895	101.915	94.4444	92.2078	91.6849	86.3839	99.5338
16	99.2218	98.8	96.3039	97.0711	97.479	96.5066	98.441	100.919	97.7941	101.759	97.8304	97.4757	98.778	90.3297	96.7742	90.8096	95.7494	89.6789	97.3934	89.1688	92.8433	95.7831	92.2917	91.3502	91.8976	95.1168	92.6566	90.2005	91.4425	84.9383	89.1089	89.788	92.4335	94.3966	86.5217		87.041	82.3529	83.871	83.3333	96.5583	92.8144	97.6987	100.425	94.4444	91.1255	90.5908	84.375	100.466
18	101.945	99.2	97.1253	97.2803	97.479	97.8166	100	100.919	99.0196	102.01	98.6193	96.8932	100.815	90.989	97.2043	92.3414	96.868	91.2844	95.9716	91.6877	94.3907	95.9839	93.3333	91.9831	93.6034	94.2675	91.7927	89.755	92.176	83.4568	88.5148	89.9807	92.229	92.8879	85		87.689	79.8642	81.7972	82.598	99.2352	93.6128	101.046	103.404	99.1453	95.2381	93.4355	85.9375	100.466
20	100.195	99.8	97.1253	97.4895	97.6891	96.5066	100.668	101.149	97.0588	104.271	99.0138	96.8932	101.018	92.0879	97.2043	92.9978	97.3154	90.8257	96.9194	92.1914	95.5513	95.5823	91.4583	90.9283	92.1109	93.8429	93.0885	90.6459	90.7091	82.963	86.9307	89.21	91.002	92.4569	84.1304		86.3931	78.9593	77.6498	81.1274	97.5143	93.8124	100.628	102.34	97.4359	93.7229	92.5602	85.2679	100.699
22	103.697	99.8	98.768	98.3264	99.5798	97.8166	100.668	104.138	98.7745	107.035	98.6193	99.6116	102.648	93.8461	97.4193	93.6543	98.2103	90.5963	96.6825	91.4358	95.7447	96.9879	93.125	90.9283	93.6034	92.9936	93.7365	89.5323	91.687	83.4568	87.3267	88.8247	89.9796	91.5948	83.6957		89.2009	76.9231	78.341	81.1274	98.088	93.8124	101.046	102.553	99.5726	95.0216	93.2166	85.9375	100
24	103.502	100.2	98.768	99.1632	97.6891	98.4716	100.891	105.058	100.735	108.291	98.2249	99.4175	102.648	93.8461	97.8495	92.3414	98.6577	89.2202	96.9194	91.1839	95.5513	97.5904	90.8333	89.4515	92.5373	93.4183	93.5205	89.0869	90.2201	82.2222	87.1287	87.2832	89.5705	89.6552	81.7391		87.257	76.6968	74.424	81.6176	99.4264	95.4092	99.3724	104.255	97.8632	97.6191	93.2166	86.3839	99.5338
26	104.669	100.6	99.5893	98.5356	97.6891	99.1266	101.336	103.448	100.49	109.045	97.6331	98.0583	102.444	92.967	98.7097	91.9037	99.3289	89.6789	99.763	90.932	94.7776	96.9879	88.75	90.2954	91.258	91.5074	92.4406	91.5367	91.4425	83.7037	85.9406	87.2832	88.3436	88.5776	80.8696		87.473	74.2081	72.3502	84.3137	96.5583	94.6108	98.954	101.915	97.8632	96.3204	92.5602	87.5	97.9021
28	104.475	100	100	98.3264	98.1092	98.9083	100.223	105.287	99.0196	111.055	98.2249	97.2815	101.833	92.3077	98.7097	91.2473	97.5392	88.5321	98.5782	91.1839	94.971	96.3855	87.7083	90.5063	90.8316	91.2951	92.4406	88.6414	90.4646	81.9753	86.3366	86.8979	87.9346	86.8534	80.2174		84.4492	74.4344	72.1198	82.8431	96.1759	94.6108	99.3724	103.83	100.214	97.1861	92.3414	86.8304	99.7669
30	104.864	98.8	101.643	98.7448	97.8992	100	100.223	105.287	100	110.05	97.2387	98.0583	103.055	92.0879	98.0645	92.1225	98.2103	89.4495	96.6825	90.6801	94.971	95.7831	87.5	89.2405	90.8316	90.2335	92.2246	88.8641	89.4865	81.4815	84.7525	86.8979	86.5031	85.3448	79.3478		84.4492	74.2081	71.4286	84.0686	97.7055	96.6068	100.418	104.255	99.1453	96.1039	91.9037	86.1607	99.5338
32	104.086	101	100.205	98.5356	97.2689	99.7817	100.668	105.747	101.961	111.055	97.8304	98.835	103.666	91.4286	97.6344	91.0285	97.7629	89.2202	98.3412	91.1839	92.8433	94.1767	87.5	89.4515	90.6183	90.8705	93.3045	89.9777	89.4865	83.9506	83.9604	86.1272	86.0941	85.1293	78.913		84.8812	73.3032	69.5853	85.7843	96.3671	97.006	100.418	104.681	98.718	95.2381	93.2166	86.8304	98.6014
34	101.556	95.6	100.616	100.418	99.3697	100.218	101.559	107.586	103.922	113.065	93.2939	96.1165	103.259	91.4286	98.9247	90.8096	97.9866	90.5963	99.763	90.6801	90.9091	94.5783	88.75	89.4515	90.6183	89.8089	94.3845	89.0869	87.5306	84.1975	81.1881	84.2004	85.2761	85.3448	77.8261		84.8812	72.3982	68.894	86.5196	97.3231	94.2116	101.046	105.745	100.214	96.5368	94.0919	87.2768	99.7669
36	103.502	99.6	98.1519	98.1171	99.7899	103.493	102.45	107.816	102.941	112.563	94.8718	98.6408	102.444	91.2088	100	91.9037	99.3289	88.9908	99.2891	92.9471	93.2302	95.1807	84.1667	87.1308	91.6844	88.7473	94.1685	88.8641	87.2861	82.4691	81.5842	84.2004	82.8221	82.3276	78.2609		84.2333	72.1719	69.8157	85.2941	94.6463	95.4092	95.6067	104.681	100.427	97.8355	93.4355	87.2768	101.399
38	103.113	99.8	100.821	97.0711	97.2689	97.8166	102.45	107.126	102.941	114.07	96.2525	99.4175	104.277	90.5494	97.4193	90.8096	99.1051	88.0734	98.8152	91.9395	93.8104	94.5783	84.1667	86.2869	85.7143	84.7134	92.8726	88.196	86.5526	81.2346	79.2079	83.237	82.0041	82.5431	77.6087		83.5853	73.5294	69.5853	87.5	94.8375	95.6088	97.4895	103.192	94.4444	97.1861	94.5295	87.0536	101.399
40	103.307	99	98.9733	98.1171	97.6891	98.0349	101.114	102.069	101.471	114.573	95.6607	98.4466	103.462	90.989	96.5591	92.779	97.3154	87.844	99.0521	93.199	93.4236	95.1807	84.5833	85.2321	86.5672	84.9257	89.8488	87.9733	85.8191	81.7284	79.604	82.2736	81.1861	81.25	76.9565		83.1534	71.4932	71.4286	86.2745	95.4111	94.6108	99.5816	104.681	96.1539	96.1039	87.965	85.0446	102.098
42	102.335	99.4	98.1519	97.9079	97.6891	99.1266	101.559	103.678	100.245	109.548	96.8442	97.0874	101.833	89.2308	95.6989	92.3414	95.7494	87.3853	95.0237	90.1763	93.617	94.3775	83.75	85.0211	85.9275	82.8025	90.7127	86.1915	80.9291	82.716	77.2277	82.659	78.3231	80.6034	77.6087		81.4255	71.0407	70.2765	78.6765	97.7055	95.4092	98.7448	104.255	92.735	95.4545	91.4661	87.0536	95.5711
44	105.837	101.4	98.768	97.2803	98.1092	98.69	102.45	105.058	100	111.055	96.8442	99.8058	101.426	89.8901	95.0538	90.372	95.302	87.844	96.2085	89.9244	93.617	94.1767	85	84.3882	85.5011	81.9533	90.2808	86.1915	81.9071	81.2346	77.6238	82.0809	77.9141	81.0345	75.2174		79.4816	69.457	69.5853	80.8824	97.3231	93.6128	98.5356	104.255	91.8803	96.7532	89.2779	84.8214	98.3683
[truncated: 21 more columns]

## Sheet: ED.Fig1c,d
fat mass
	Vehicle										0.3 nmol/kg										1 nmol/kg										5 nmol/kg										Pair-fed to 0.3 nmol/kg
0	54.5977	63.0137	59.8394	56.5306	61.9247	59.8309	52.2876	57.8829	52.9138	41.5	59.4961	56.8898	55.1515	51.2346	61.8257	55.7203	60.4804	59.1011	45.1163	42.25	58.6538	59.8425	59.798	58.9212	60.3774	58.9362	52.3605	46.9027	55.4524	43.2836	60.5058	57.0312	61.6936	61.0309	57.3805	57.384	54.1936	61.5556	52.0642	42.3645	55.303	54.2074	59.5573	57.7551	60.3774	60.3814	46.2882	50	55.1487
19	53.626	62.5	58.7738	54.8387	59.6983	58.7054	51.2249	57.1754	48.0198	40.3941	59.4	48.8978	56.5657	39.8551	59.7345	48.8152	58.4296	54.2714	43.2099	30.7692	54.7131	57.5314	53.5714	50.6881	54.4419	55.4054	46.5882	36.4764	48.5411	27.5148	55.0336	50.3212	58.0931	52.2042	43.9898		39.1626	41.3598	46.1358	28.1899	55.106	46.0554	56.7288	60.9053	58.8362	60.4545	39.5784	41.8182	54.7564
44	56.25	60.5523	57.3805	57.4194	59.5289	59.7345	53.0435	57.9869	50.9804	46.1538	60.6925	48.249	59.6386	39.3643	58.371	48.4261	56.1033	48.3029	42.6108	27.451	54.5455	57.9957	46.3235	47.5	50.1247	42.7461	44.7368	32.0413	39.403	22.7964	43.1122	43.8967	51.4436	44.1489	36.4162		32.6087	27.0358	29.8013	32.4242	55.7957	47.7612	57.5371	61.2245	59.3023	59.9553	42.1569	46.8421	53.7915
lean mass
	Vehicle										0.3 nmol/kg										1 nmol/kg										5 nmol/kg										Pair-fed to 0.3 nmol/kg
0	53.2989	41.8957	43.1154	46.7004	40.0487	42.2859	48.195	41.1175	44.7899	59.5181	46.7257	49.7453	48.7747	51.1373	40.4362	46.3027	40.6744	39.5932	58.0722	57.7515	46.8852	44.6171	44.4831	43.957	41.4062	42.2491	50.2287	56.5	41.477	54.9862	43.7974	48.0438	41.0091	41.946	44.4402	44.786	47.4226	38.9892	46.4811	56.6512	52.6192	51.4689	43.1517	45.364	41.5719	42.5628	58.1142	50.2	43.3373
19	54.0783	43.04	43.3867	46.8647	41.2072	41.3932	50.3661	41.6263	46.4392	64.3658	44.2761	59.3074	47.3786	64.4836	39.1733	49.9845	39.5348	39.063	56.9314	75.4	49.3483	45.3665	46.6667	48.1376	44.6347	44.4	51.0859	68.2633	44.0863	78.8667	44.1549	50.277	39.7637	45.2071	51.8302		60.2616	51.0157	52.5691	78.0421	52.0815	61.8819	45.3033	41.5399	41.811	38.2105	67.4609	59.5435	44.561
44	52.6222	44.2593	45.1373	44.0618	42.5004	41.3496	48.6393	43.2857	46.2923	58.5	42.8389	60.1048	45.4404	64.5255	39.7457	49.973	42.6	46.5811	57.9665	85.6071	47.4833	42.7618	50.946	48	45.2871	54.7418	53.2	77.7121	51.5189	97.8227	54.5089	57.1797	42.5709	49.6048	58.2159		72.0667	74.7157	63.7556	65.6916	48.5701	57.1594	44.8406	41.3233	40.6392	39.6963	61.4372	49.7416	43.8731
[truncated: 21 more columns]

## Sheet: ED.Fig1e
Vehicle										0.3 nmol/kg										1 nmol/kg										5 nmol/kg										Pair-fed to 0.3 nmol/kg
1.03564	0.791055	0.693222	0.574423	0.637317	0.777079	0.714186	2.78267	0.763103	1.06359	0.51153	1.23829	1.22432	0.51153	0.532495	0.770091	0.630328	0.644305	1.06359	0.406709	1.02166	0.574423	0.36478	0.294899	0.36478	0.329839	0.301887	0.238994	0.266946	0.273934	0.301887	0.322851	0.232006	0.350804	0.211041		0.301887	0.238994	0.371768	0.315863	0.651293	2.01398	1.02865	0.853948	0.637317	0.73515	0.721174	1.32215	0.944794	0.644305
[truncated: 20 more columns]

## Sheet: ED.Fig1f
	Time (min)	Vehicle										0.3 nmol/kg										1 nmol/kg										5 nmol/kg										Pair-fed to 0.3 nmol/kg
0	0	9.2	9	9.6	6.9	10.9	9.3	11.6	10.3	9.4	7.8	6.4	9.6	6.4	7.8	7.4	8.8	9.6	8	9.6	9.8	8.2	11.3	10.5	8.2	7.3	10	6.1	7.7	8.1	10.2	7.6	9.6	6.9	6.6	8.2		8.8	8.9	8.9	5.7	8.7	8.4	7.4	8.1	7.9	9.1	8.2	5.7
20	20	12.1	16.3	16.8	15.9	15.8	17.4	18.4	12.9	16.3	19	17.2	18.4	16.2	18.7	14.1	13	16	16.3	15.7	12.3	17.2	17.3	15.4	15.6	14.8	16.9	14.1	13.9	12.3	15.5	16.3	12.2	16.7	15.7	17.2		14.3	14.1	13.7	9.7	14.4	13.7	19.4	15.1	12.5	13	17.8	15.9
40	40	12.6	17	20.5	13.7	17.4	19.6	18	13.3	13.4	16.8	19.4	16.7	19.2	22.5	14.8	13.6	16.7	13.3	13.5	12.3	15.3	18.1	17.2	16.4	13.7	21.8	14.1	12.1	10	14.7	10.8	14.1	15.3	14.1	18.1		10.7	11.3	9.1	9.2	16.8	14.3	17.7	15.6	18.9	16.1	17.8	11.3
60	60	10.4	14.1	18.9	12.4	14.8	18.2	14.2	13	12.7	13.3	14.4	13.5	13.1	17.4	13.4	13.6	17.7	15.9	11.9	15.1	10.7	16.6	14.3	11.9	14.8	18.1	13.9	11.8	11.1	13.8	10.3	15.3	12	12.7	14.7		12.3	11.8	9.8	6.8	13.2	14.9	16.8	14.9	14.6	15.5	16.4	13.2
90	90	10.4	9.7	20.4	10.8	13.8	15	14.6	12.2	14.9	12.8	14.3	13.6	13.8	9.8	7.5	13.4	13.4	8.5	9.7	13.9	14.8	18.2	15.1	9.7	13.4	15.8	11.5	10.4	10.2	13.7	8.4	9.1	12.4	11.6	12.6		11.6	13.7	11.8	8.2	13.6	12.2	17.5	13.1	10.8	14.3	16.9	12
120	120	8.8	9.4	15.3	11.1	13.8	13.3	14.1	10.8	13.8	8.8	11.3	9	9.9	14.1	12.8	11.9	14.3	6.7	9.8	13.2	13.3	11.6	8.5	9.9	16.3	13.8	9.6	11.1	9.4	9.9	7.9	9.5	11	9.8	13.9		11.8	11.6	13.1	6.6	11.6	10.7	12.8	10.2	10.1	10.8	8.2	10.8
AUC
Vehicle										0.3 nmol/kg										1 nmol/kg										5 nmol/kg										Pair-fed to 0.3 nmol/kg
1290	1541	2156	1462	1764	1938	1849	1480	1660	1643	1755	1679	1662	1843	1404	1541	1809	1425	1416	1583	1643	1956	1695	1459	1660	2008	1462	1371	1252	1611	1246	1420	1546	1475	1742		1421	1477	1341	950	1623	1543	1953	1614	1548	1652	1834	1453	1785	1920
[truncated: 22 more columns]

## Sheet: ED.Fig1g
	Time (min)	Vehicle										0.3 nmol/kg										Pair-fed to 0.3 nmol/kg
0	0			11.2	10.3	10.4	9.3	8.7	11.2	5.3	10.2			8.7	11.2	10.4	9	10	10.8	9.9	10.2			13	11.7	11.2	8.8	6.6	6.9	11.5	8.7
20	20			7	8.7	8.6	8.4	10.4	8.4	9.5	5.9			8.7	12.1	7.3	7.6	8.9	9.9	5.7	7.8			12.7	9.4	9.5	8.1	7.4	5.6	8.9	7.1
40	40			7.1	7.8	7.3	5.6	8.3	7.9	7.3	5.9			7.1	7.5	5.2	7	9.2	5.2	5.2	6.8			9.4	7.5	5.9	7.4	4.2	4.6	7.1	4.8
60	60			5.8	7.9	6.7	6.3	6.7	7.4	5.9	5.7			8.1	6.7	5.5	7.2	8.1	5.4	4.4	6.3			8.2	6.7	8.6	6.3	4	3	6	2.3
90	90			5.4	5.5	6.6	4.7	4.7	6.3	4.7	3.8			3.7	6.2	4.9	6.3	6.8	2.7	2.4	6.9			7.6	5.4	8.2	4.9	3.4	2.4	7.5	1.2
120	120			5.3	7.3	7.2	6.7	5.7	7.9	5.7	6.2			7.6	7.1	6.7	8.6	10.4	6.1	5.3	8.2			5.8	7.1	7.6	8	4.8	3.6	6.3	6.1
AUC
		Vehicle										0.3 nmol/kg										Pair-fed to 0.3 nmol/kg
				780.5	905	895.5	772	855	930.5	763	687.5			830.5	964	739	880	1025	717.5	578.5	881.5			1092	891	995	822.5	572	474	904.5	400.5

## Sheet: ED.Fig1i
Steatosis score (0-3)
Vehicle										0.3 nmol/kg										1 nmol/kg										5 nmol/kg										Pair-fed to 0.3 nmol/kg
3	3	3	3	3	2	3	1	3	3	3	3	3	1	2	3	3	1	3	0	3	2	1	1	1	1	1	0	1	0	1	2	1	1	1		1	1	0	2	3	3	3	3	2	3	1	1	3	1
Score of ballooning
degeneration of hepatocytes (0-2)
Vehicle										0.3 nmol/kg										1 nmol/kg										5 nmol/kg										Pair-fed to 0.3 nmol/kg
2	2	2	2	2	2	2	1	2	2	2	2	2	1	2	1	1	0	2	0	2	2	1	1	1	1	1	0	1	0	1	1	1	1	0		1	1	0	2	2	2	2	2	1	2	1	0	2	1
Inflammation score (0-3)
Vehicle										0.3 nmol/kg										1 nmol/kg										5 nmol/kg										Pair-fed to 0.3 nmol/kg
2	2	2	2	2	1	2	1	3	3	2	2	2	1	2	1	2	1	3	1	2	2	2	1	1	1	1	1	1	1	2	1	2	1	1		1	1	1	3	2	1	2	2	2	2	1	1	2	1
NAFLD activity score (0-8)
Vehicle										0.3 nmol/kg										1 nmol/kg										5 nmol/kg										Pair-fed to 0.3 nmol/kg
7	7	7	7	7	5	7	3	8	8	7	7	7	3	6	5	6	2	8	1	7	6	4	3	3	3	3	1	3	1	4	4	4	3	2		3	3	1	7	7	6	7	7	5	7	3	2	7	3
[truncated: 20 more columns]

## Sheet: ED.Fig1j
Vehicle										0.3 nmol/kg										1 nmol/kg										5 nmol/kg										Pair-fed to 0.3 nmol/kg
49.3309	75.8314	164.003	92.5964	101.713	70.2481	95.1649	407.914	118.044	132.59	126.171	66.9006	84.8508	87.3496	93.284	91.5228	117.353	110.92	78.1119	24.0994	59.7396	145.608	93.7235	37.6052	54.5007	24.8321	47.8137	28.2224	69.3235	31.2141	36.7033	25.9944	32.1651	29.6508	22.758		26.613	38.0406	58.1537	65.2978	168.38	184.998	123.726	172.751	124.926	136.824	125.874	159.32	145.194	127.92
[truncated: 20 more columns]

## Sheet: ED.Fig1k
Vehicle										0.3 nmol/kg										1 nmol/kg										5 nmol/kg										Pair-fed to 0.3 nmol/kg
76.7898	78.6551	122.236	96.0921	102.99	79.4497	89.8377	126.765	96.9334	109.523	119.381	71.213	102.363	71.3493	91.7565	101.295	63.8675	70.9612	49.2461	30.8352	99.524	133.791	128.936	67.2094	72.7224	32.4536	60.1975	53.6778	54.4123	36.8593	78.4829	52.2655	44.8904	48.577	44.6142		34.7341	56.4954	49.1747	61.6056	156.866	101.534	101.062	118.178	96.1973	59.9236	91.4956	76.2702	81.3582	71.3939
[truncated: 20 more columns]

## Sheet: ED.Fig1l
Vehicle										0.3 nmol/kg										Pair-fed to 0.3 nmol/kg
13.3496	11.0675	6.35571	7.85566	6.60074	8.86613	6.25892	8.03502	3.86573	9.8136	5.9494	2.4017	7.72638	4.09156	6.34101	1.15752	4.61221	2.80262	3.17723	1.53058	9.95965	4.64588	7.66148	10.6456	5.36236	5.94969	2.16734	0.505046	6.43881	3.17877
