# Supplementary material for: GDF15 promotes weight loss by enhancing energy expenditure in muscle
Source: Nature. 2023 Jun 28;619(7968):143–50. doi: 10.1038/s41586-023-06249-4 (PMC10322716; doi:10.1038/s41586-023-06249-4)
Supplement: Supplementary file 8 — Source Data Extended Data Fig. 2 [file 41586_2023_6249_MOESM8_ESM.xlsx]

## Sheet: ED.Fig2a
Time (d)	Vehicle										0.3 nmol/kg										1 nmol/kg										5 nmol/kg										Pair-fed to 0.3 nmol/kg
1	51.4	50	48.7	47.8	47.6	45.8	44.9	43.5	40.8	39.8	50.7	51.5	49.1	45.5	46.5	45.7	44.7	43.6	42.2	39.7	51.7	49.8	48	47.4	46.9	47.1	46.3	44.9	40.9	40.5	50.5	51.9	48.9	46.4	46	45.6	46.3	44.2	43.4	40.8	52.3	50.1	47.8	47	46.8	46.2	45.7	44.8	42.9
2	51.8	49.6	48.2	47	47.3	45.6	44.5	42.9	40.3	39.4	49.9	51.2	48.1	44.3	45.7	45.3	44.4	42.8	41.7	38.6	50.6	49.5	47.3	47.3	45.9	46.8	46.3	43.8	40.3	39.1	49.9	50.5	48.4	46.6	44.1	44.1	45.4	42.9	41.3	40.1	51.8	49.9	47.6	46.4	46.9	45.7	45.9	43.7	42.6
3	51.9	49.6	47	47	46.5	44.6	44.2	43.2	40	39.4	49.6	50.8	48.4	43.5	45.5	44.1	44.3	42.3	41.2	38	50.2	49.6	46.9	46.1	45.5	46.1	45.2	43.5	39.8	37.9	49.5	49.7	47.7	46	43.8	42.1	44.9	41.9	41.1	39.1	50.5	49.1	47	45.6	45.3	45.1	44.4	43	41.8
4	51.6	49.8	46.3	46.8	47	44.7	44.1	42.9	40.2	39.1	49.5	50.2	47.9	42.9	45	43.5	43.8	42.6	41.5	37.4	49.5	49.2	46.2	45.5	45.5	45.6	45.1	43.5	39.9	37.1	49.1	49.4	47.2	46.1	42.9	40.5	43.8	41.4	40.4	38.7	50.1	47.9	47.3	45.1	44.3	44.6	44.3	42.3	41.4
5	51.5	48.6	46.2	47	46.5	45.1	44.1	43.3	39.7	39.1	49.9	50.1	48.5	42.8	44.9	43.2	43.8	42	41.5	37.3	48.9	49.6	46	46	45.1	45.4	44.5	42.7	40	36.8	48.9	49.2	47.1	46	42.7		43.4	41	39.9	38.6	49.6	47.3	47.3	44.4	44.6	43.3	44.1	41.7	41.6
6	51	48.6	45.6	47.1	45.9	44	43.1	42.8	39.5	39.5	49.4	50.9	47.8	42.2	44.9	43.1	43.7	41.8	41.5	36.9	49	48.9	45.7	45.3	44.6	46	44.8	43.6	39.4	37.1	48.5	48.6	47.1	46.1	42.2	37.4	42.9	40.4	39.5	37.9	49.7	47.1	46.9	44.6	43.6	42.7	42.5	41.4	42
7	51.3	48.5	46.1	46.1	46.3	43.8	43.2	42.7	39.1	38.9	49.9	50.4	47.4	42	44.6	42.8	42.9	41	40.9	36.6	48.2	48.6	45.4	44.9	44.6	45.2	44.3	42.8	38.8	36.6	47.8	48.7	46.3	46	41.8		42.8	39.7	38.9	37	50.3	48	46.9	45.4	44.6	42.6	43.1	41.4	41.8
8	51.1	48.8	46.1	45.9	46.3	43.9	43.6	43	39.8	39.8	49.7	49.9	47.5	42	45.1	42.6	43.2	40.8	41	36.5	48.7	48.4	45.6	44.7	44.5	45	43.9	42.4	39	36.6	47.7	48.2	47	45.6	41.4		42.5	39.5	38.5	36.5	50.6	46.6	46.4	45.4	43.8	42.8	41.7	40.2	41.8
9	51.2	48.9	46.2	46	46.2	43.5	43.5	42.9	39.6	40	49.6	50	48.2	41.1	45	42	42.8	40.6	41	36.3	47.7	48.5	45	44.7	44.1	45	43.5	42.6	38.6	36.8	47.2	47.7	46.1	45.5	41.1		41.7	38.8	38.4	35.9	50.1	46.8	46.3	44.8	44.1	41.7	41.7	39.4	41.9
10	51.6	48.7	46.6	46.3	46.7	44	43.5	42.8	39.2	39.3	49.3	50.2	48.4	41.6	45.1	42.2	42.4	40.5	41	35.9	47.4	48.8	44.9	44.4	44.3	44.6	43.6	41.7	38.5	36	46.5	47.2	45.8	48.4	40.6		41	38.4	37.6	35	51	47	46.6	45.6	44.8	42.2	41.8	39.9	42.1
12	51.2	48.6	47.2	46.3	45.7	43.9	43.8	42.9	39.6	40.1	50	49.6	48.6	41.2	44.5	42.1	43.1	40	40.1	36.3	47.2	47.9	44.9	43.8	43.7	44.1	43.3	41.3	37.9	34.9	46.2	47.3	45.7	44.7	40.6		41.1	37.8	36.7	34.8	50.4	46.6	47.1	45.9	44.1	42.2	41.7	39.1	43.1
14	51.2	48.8	47	46.5	47.1	43.9	44.2	43.1	39.7	39.9	49.5	49.8	48.2	41.6	44.9	42	42.9	39.8	41	36.5	48.5	48.1	44.7	43.9	44.2	44.4	42.7	41	37.7	35.2	45.5	46.5	45.8	44.6	40.5		40.6	36.9	35.8	34.1	50.9	46.2	46.6	47.9	44.2	42.6	41.9	38.7	42.7
16	51	49.4	46.9	46.4	46.4	44.2	44.2	43.9	39.9	40.5	49.6	50.2	48.5	41.1	45	41.5	42.8	39.1	41.1	35.4	48	47.7	44.3	43.3	43.1	44.8	42.9	40.5	37.4	34.4	45	46.6	45.2	43.8	39.8		40.3	36.4	36.4	34	50.5	46.5	46.7	47.2	44.2	42.1	41.4	37.8	43.1
18	52.4	49.6	47.3	46.5	46.4	44.8	44.9	43.9	40.4	40.6	50	49.9	49.5	41.4	45.2	42.2	43.3	39.8	40.5	36.4	48.8	47.8	44.8	43.6	43.9	44.4	42.5	40.3	37.7	33.8	44.7	46.7	45.1	43.1	39.1		40.6	35.3	35.5	33.7	51.9	46.9	48.3	48.6	46.4	44	42.7	38.5	43.1
20	51.5	49.9	47.3	46.6	46.5	44.2	45.2	44	39.6	41.5	50.2	49.9	49.6	41.9	45.2	42.5	43.5	39.6	40.9	36.6	49.4	47.6	43.9	43.1	43.2	44.2	43.1	40.7	37.1	33.6	43.9	46.3	44.5	42.9	38.7		40	34.9	33.7	33.1	51	47	48.1	48.1	45.6	43.3	42.3	38.2	43.2
22	53.3	49.9	48.1	47	47.4	44.8	45.2	45.3	40.3	42.6	50	51.3	50.4	42.7	45.3	42.8	43.9	39.5	40.8	36.3	49.5	48.3	44.7	43.1	43.9	43.8	43.4	40.2	37.5	33.8	44.1	46.1	44	42.5	38.5		41.3	34	34	33.1	51.3	47	48.3	48.2	46.6	43.9	42.6	38.5	42.9
24	53.2	50.1	48.1	47.4	46.5	45.1	45.3	45.7	41.1	43.1	49.8	51.2	50.4	42.7	45.5	42.2	44.1	38.9	40.9	36.2	49.4	48.6	43.6	42.4	43.4	44	43.3	40	36.9	33.3	44	45.3	43.8	41.6	37.6		40.4	33.9	32.3	33.3	52	47.8	47.5	49	45.8	45.1	42.6	38.7	42.7
26	53.8	50.3	48.5	47.1	46.5	45.4	45.5	45	41	43.4	49.5	50.5	50.3	42.3	45.9	42	44.4	39.1	42.1	36.1	49	48.3	42.6	42.8	42.8	43.1	42.8	41.1	37.4	33.9	43.4	45.3	43.2	41.1	37.2		40.5	32.8	31.4	34.4	50.5	47.4	47.3	47.9	45.8	44.5	42.3	39.2	42
28	53.7	50	48.7	47	46.7	45.3	45	45.8	40.4	44.2	49.8	50.1	50	42	45.9	41.7	43.6	38.6	41.6	36.2	49.1	48	42.1	42.9	42.6	43	42.8	39.8	37	33.2	43.6	45.1	43	40.3	36.9		39.1	32.9	31.3	33.8	50.3	47.4	47.5	48.8	46.9	44.9	42.2	38.9	42.8
30	53.9	49.4	49.5	47.2	46.6	45.8	45	45.8	40.8	43.8	49.3	50.5	50.6	41.9	45.6	42.1	43.9	39	40.8	36	49.1	47.7	42	42.3	42.6	42.5	42.7	39.9	36.6	33	42.8	45.1	42.3	39.6	36.5		39.1	32.8	31	34.3	51.1	48.4	48	49	46.4	44.4	42	38.6	42.7
32	53.5	50.5	48.8	47.1	46.3	45.7	45.2	46	41.6	44.2	49.6	50.9	50.9	41.6	45.4	41.6	43.7	38.9	41.5	36.2	48	46.9	42	42.4	42.5	42.8	43.2	40.4	36.6	34	42.4	44.7	42.1	39.5	36.3		39.3	32.4	30.2	35	50.4	48.6	48	49.2	46.2	44	42.6	38.9	42.3
34	52.2	47.8	49	48	47.3	45.9	45.6	46.8	42.4	45	47.3	49.5	50.7	41.6	46	41.5	43.8	39.5	42.1	36	47	47.1	42.6	42.4	42.5	42.3	43.7	40	35.8	34.1	41	43.7	41.7	39.6	35.8		39.3	32	29.9	35.3	50.9	47.2	48.3	49.7	46.9	44.6	43	39.1	42.8
36	53.2	49.8	47.8	46.9	47.5	47.4	46	46.9	42	44.8	48.1	50.8	50.3	41.5	46.5	42	44.4	38.8	41.9	36.9	48.2	47.4	40.4	41.3	43	41.8	43.6	39.9	35.7	33.4	41.2	43.7	40.5	38.2	36		39	31.9	30.3	34.8	49.5	47.8	45.7	49.2	47	45.2	42.7	39.1	43.5
38	53	49.9	49.1	46.4	46.3	44.8	46	46.6	42	45.4	48.8	51.2	51.2	41.2	45.3	41.5	44.3	38.4	41.7	36.5	48.5	47.1	40.4	40.9	40.2	39.9	43	39.6	35.4	32.9	40	43.2	40.1	38.3	35.7		38.7	32.5	30.2	35.7	49.6	47.9	46.6	48.5	44.2	44.9	43.2	39	43.5
40	53.1	49.5	48.2	46.9	46.5	44.9	45.4	44.4	41.4	45.6	48.5	50.7	50.8	41.4	44.9	42.4	43.5	38.3	41.8	37	48.3	47.4	40.6	40.4	40.6	40	41.6	39.5	35.1	33.1	40.2	42.7	39.7	37.7	35.4		38.5	31.6	31	35.2	49.9	47.4	47.6	49.2	45	44.4	40.2	38.1	43.8
42	52.6	49.7	47.8	46.8	46.5	45.4	45.6	45.1	40.9	43.6	49.1	50	50	40.6	44.5	42.2	42.8	38.1	40.1	35.8	48.4	47	40.2	40.3	40.3	39	42	38.7	33.1	33.5	39	42.9	38.3	37.4	35.7		37.7	31.4	30.5	32.1	51.1	47.8	47.2	49	43.4	44.1	41.8	39	41
44	54.4	50.7	48.1	46.5	46.7	45.2	46	45.7	40.8	44.2	49.1	51.4	49.8	40.9	44.2	41.3	42.6	38.3	40.6	35.7	48.4	46.9	40.8	40	40.1	38.6	41.8	38.7	33.5	32.9	39.2	42.6	38.1	37.6	34.6		36.8	30.7	30.2	33	50.9	46.9	47.1	49	43	44.7	40.8	38	42.2
[truncated: 21 more columns]

## Sheet: ED.Fig2b
	Time (min)	Vehicle										0.3 nmol/kg										1 nmol/kg										5 nmol/kg										Pair-fed to 0.3 nmol/kg
0	0	9.2	9	9.6	6.9	10.9	9.3	11.6	10.3	9.4	7.8	6.4	9.6	6.4	7.8	7.4	8.8	9.6	8	9.6	9.8	8.2	11.3	10.5	8.2	7.3	10	6.1	7.7	8.1	10.2	7.6	9.6	6.9	6.6	8.2		8.8	8.9	8.9	5.7	8.7	8.4	7.4	8.1	7.9	9.1	8.2	5.7
20	20	12.1	16.3	16.8	15.9	15.8	17.4	18.4	12.9	16.3	19	17.2	18.4	16.2	18.7	14.1	13	16	16.3	15.7	12.3	17.2	17.3	15.4	15.6	14.8	16.9	14.1	13.9	12.3	15.5	16.3	12.2	16.7	15.7	17.2		14.3	14.1	13.7	9.7	14.4	13.7	19.4	15.1	12.5	13	17.8	15.9
40	40	12.6	17	20.5	13.7	17.4	19.6	18	13.3	13.4	16.8	19.4	16.7	19.2	22.5	14.8	13.6	16.7	13.3	13.5	12.3	15.3	18.1	17.2	16.4	13.7	21.8	14.1	12.1	10	14.7	10.8	14.1	15.3	14.1	18.1		10.7	11.3	9.1	9.2	16.8	14.3	17.7	15.6	18.9	16.1	17.8	11.3
60	60	10.4	14.1	18.9	12.4	14.8	18.2	14.2	13	12.7	13.3	14.4	13.5	13.1	17.4	13.4	13.6	17.7	15.9	11.9	15.1	10.7	16.6	14.3	11.9	14.8	18.1	13.9	11.8	11.1	13.8	10.3	15.3	12	12.7	14.7		12.3	11.8	9.8	6.8	13.2	14.9	16.8	14.9	14.6	15.5	16.4	13.2
90	90	10.4	9.7	20.4	10.8	13.8	15	14.6	12.2	14.9	12.8	14.3	13.6	13.8	9.8	7.5	13.4	13.4	8.5	9.7	13.9	14.8	18.2	15.1	9.7	13.4	15.8	11.5	10.4	10.2	13.7	8.4	9.1	12.4	11.6	12.6		11.6	13.7	11.8	8.2	13.6	12.2	17.5	13.1	10.8	14.3	16.9	12
120	120	8.8	9.4	15.3	11.1	13.8	13.3	14.1	10.8	13.8	8.8	11.3	9	9.9	14.1	12.8	11.9	14.3	6.7	9.8	13.2	13.3	11.6	8.5	9.9	16.3	13.8	9.6	11.1	9.4	9.9	7.9	9.5	11	9.8	13.9		11.8	11.6	13.1	6.6	11.6	10.7	12.8	10.2	10.1	10.8	8.2	10.8
	AUC
		Vehicle										0.3 nmol/kg										1 nmol/kg										5 nmol/kg										Pair-fed to 0.3 nmol/kg
		1290	1541	2156	1462	1764	1938	1849	1480	1660	1643	1755	1679	1662	1843	1404	1541	1809	1425	1416	1583	1643	1956	1695	1459	1660	2008	1462	1371	1252	1611	1246	1420	1546	1475	1742		1421	1477	1341	950	1623	1543	1953	1614	1548	1652	1834	1453
[truncated: 22 more columns]

## Sheet: ED.Fig2c
	Time (min)	Vehicle										0.3 nmol/kg										1 nmol/kg										5 nmol/kg										Pair-fed to 0.3 nmol/kg
0	0			11.2	10.3	10.4	9.3	8.7	11.2	5.3	10.2			8.7	11.2	10.4	9	10	10.8	9.9	10.2			12.6	10.4	10.3	9.7	8.4	9.6	8.9	11.3			9.9	11.3	9.4		11.1	11.4	8.2	7.8			13	11.7	11.2	8.8	6.6	6.9
20	20			7	8.7	8.6	8.4	10.4	8.4	9.5	5.9			8.7	12.1	7.3	7.6	8.9	9.9	5.7	7.8			8.9	5.5	9.9	7.4	7.2	6.8	6.9	9.1			8.9	9.4	9.7		5.6	6.1	5.1	5.4			12.7	9.4	9.5	8.1	7.4	5.6
40	40			7.1	7.8	7.3	5.6	8.3	7.9	7.3	5.9			7.1	7.5	5.2	7	9.2	5.2	5.2	6.8			5.7	6.1	6.9	6.2	5.3	6.2	6.2	7.4			6.1	5.6	5.9		5.6	5.8	4.3	6			9.4	7.5	5.9	7.4	4.2	4.6
60	60			5.8	7.9	6.7	6.3	6.7	7.4	5.9	5.7			8.1	6.7	5.5	7.2	8.1	5.4	4.4	6.3			3.3	3.9	9.2	5	4	3.3	3.5	5.1			5.6	5.7	4.4		5.4	1.6	1.6	4.7			8.2	6.7	8.6	6.3	4	3
90	90			5.4	5.5	6.6	4.7	4.7	6.3	4.7	3.8			3.7	6.2	4.9	6.3	6.8	2.7	2.4	6.9			5.5	3.9	8.1	4.1	4.2	2.9	4.2	2.9			3.7	3.7	2.6		3.7	1.1	1.1	6.1			7.6	5.4	8.2	4.9	3.4	2.4
120	120			5.3	7.3	7.2	6.7	5.7	7.9	5.7	6.2			7.6	7.1	6.7	8.6	10.4	6.1	5.3	8.2			4.8	4.9	10.9	3.4	5.4	4.2	5.4	5.1			3.8	5.2	4.9		5.6	1.1	1.1	6.4			5.8	7.1	7.6	8	4.8	3.6
AUC
		Vehicle										0.3 nmol/kg										1 nmol/kg										5 nmol/kg										Pair-fed to 0.3 nmol/kg
				780.5	905	895.5	772	855	930.5	763	687.5			830.5	964	739	880	1025	717.5	578.5	881.5			737.5	624	1076	668	641	588.5	645.5	734			707	744.5	667.5		665	441.5	359.5	702.5			1092	891	995	822.5	572	474
[truncated: 19 more columns]

## Sheet: ED.Fig2d
Vehicle										0.3 nmol/kg										1 nmol/kg										5 nmol/kg										Pair-fed to 0.3 nmol/kg
49.3309	75.8314	164.003	92.5964	101.713	70.2481	95.1649	407.914	118.044	132.59	126.171	66.9006	84.8508	87.3496	93.284	91.5228	117.353	110.92	78.1119	24.0994	59.7396	145.608	93.7235	37.6052	54.5007	24.8321	47.8137	28.2224	69.3235	31.2141	36.7033	25.9944	32.1651	29.6508	22.758		26.613	38.0406	58.1537	65.2978	168.38	184.998	123.726	172.751	124.926	136.824	125.874	159.32	145.194	127.92
[truncated: 20 more columns]

## Sheet: ED.Fig2e
Vehicle										0.3 nmol/kg										1 nmol/kg										5 nmol/kg										Pair-fed to 0.3 nmol/kg
76.7898	78.6551	122.236	96.0921	102.99	79.4497	89.8377	126.765	96.9334	109.523	119.381	71.213	102.363	71.3493	91.7565	101.295	63.8675	70.9612	49.2461	30.8352	99.524	133.791	128.936	67.2094	72.7224	32.4536	60.1975	53.6778	54.4123	36.8593	78.4829	52.2655	44.8904	48.577	44.6142		34.7341	56.4954	49.1747	61.6056	156.866	101.534	101.062	118.178	96.1973	59.9236	91.4956	76.2702	81.3582	71.3939
[truncated: 20 more columns]

## Sheet: ED.Fig2f
Vehicle										0.3 nmol/kg										1 nmol/kg										5 nmol/kg										Pair-fed to 0.3 nmol/kg
13.3496	11.0675	6.35571	7.85566	6.60074	8.86613	6.25892	8.03502	3.86573	9.8136	5.9494	2.4017	7.72638	4.09156	6.34101	1.15752	4.61221	2.80262	3.17723	1.53058	2.9677	8.00206	2.60744	2.70471	0.912367	0.147633	1.30439	2.28375	1.19041	0.717005	0.946269	2.20036	3.14759	2.64211	0.864415	2.88924	2.03795	1.38548	1.3041	11.4749	9.95965	4.64588	7.66148	10.6456	5.36236	5.94969	2.16734	0.505046	6.43881	3.17877
[truncated: 20 more columns]
