# Supplementary material for: GDF15 promotes weight loss by enhancing energy expenditure in muscle
Source: Nature. 2023 Jun 28;619(7968):143–50. doi: 10.1038/s41586-023-06249-4 (PMC10322716; doi:10.1038/s41586-023-06249-4)
Supplement: Supplementary file 9 — Source Data Extended Data Fig. 4 [file 41586_2023_6249_MOESM9_ESM.xlsx]

## Sheet: ED.Fig4b
	Days	Vehicle								GDF15								Pair-fed morning								Pair-fed afternoon
2021/08/20 00:02:00	11.6998	0.34448	0.204052	0.22739	0.257208	0.270775	0.290177	0.323851	0.325667	0.350063	0.260522	0.403241	0.584221		0.370119	0.280444	0.462814	0.381875	0.268776	0.439814	0.48871	0.315445	0.379579	0.2619	0.28177	0.519057	0.394388	0.266225	0.33056	0.29712	0.318808	0.298655	0.373306
2021/08/20 00:07:00	11.7033	0.303858	0.4132	0.270116	0.266172	0.432931	0.354661	0.32859	0.22622	0.27785	0.381212	0.47881	0.635515		0.362725	0.314743	0.297557	0.284421	0.355539	0.316045	0.351459	0.373781	0.323179	0.271504	0.275145	0.413712	0.554654	0.294523	0.258554	0.259373	0.295112	0.294718	0.438607
2021/08/20 00:12:00	11.7068	0.4035	0.336207	0.29804	0.24105	0.432794	0.307205	0.320413	0.376495	0.348884	0.423757	0.560973	0.455582		0.355962	0.380275	0.212298	0.268118	0.463149	0.257285	0.39453	0.314449	0.299987	0.324637	0.280442	0.580247	0.550152	0.344321	0.299665	0.249269	0.38975	0.346581	0.332971
2021/08/20 00:17:00	11.7103	0.477631	0.375258	0.289554	0.298423	0.319287	0.339268	0.276677	0.372349	0.360806	0.439696	0.533642	0.56377		0.342336	0.29889	0.397473	0.291807	0.419807	0.231676	0.280992	0.310201	0.307467	0.291246	0.273314	0.476364	0.452522	0.378817	0.335619	0.247682	0.398618	0.187481	0.557734
2021/08/20 00:22:00	11.7137	0.28363	0.443664	0.294489	0.35198	0.277917	0.517934	0.38058	0.319049	0.290201	0.450701	0.435275	0.394524		0.336245	0.257879	0.394725	0.248232	0.353486	0.227218	0.2391	0.300293	0.531258	0.263913	0.252946	0.524122	0.501244	0.162852	0.246597	0.25127	0.386411	0.397057	0.553407
2021/08/20 00:27:00	11.7172	0.295737	0.404865	0.286088	0.543873	0.373908	0.47789	0.397685	0.616374	0.453071	0.550761	0.367322	0.557913		0.328523	0.245329	0.391213	0.283304	0.408437	0.306159	0.230909	0.27932	0.403114	0.269524	0.270351	0.556735	0.472764	0.269589	0.250921	0.297878	0.314275	0.439868	0.364902
2021/08/20 00:32:00	11.7207	0.384973	0.478113	0.300375	0.530216	0.296415	0.304695	0.293759	0.653388	0.436774	0.385501	0.360979	0.449624		0.328861	0.314428	0.458517	0.279618	0.552327	0.495641	0.236365	0.322744	0.290887	0.253036	0.253423	0.469129	0.291993	0.329271	0.34773	0.325002	0.285724	0.332618	0.34566
2021/08/20 00:37:00	11.7241	0.351524	0.324904	0.274984	0.682685	0.357745	0.259952	0.28203	0.423512	0.311666	0.277689	0.327055	0.451198		0.368443	0.479657	0.319476	0.245915	0.487218	0.330584	0.232691	0.436264	0.28263	0.251344	0.255253	0.485572	0.287142	0.421766	0.298532	0.26936	0.264699	0.331528	0.468338
2021/08/20 00:42:00	11.7276	0.465478	0.469385	0.354603	0.490949	0.40831	0.325624	0.307298	0.610427	0.329777	0.336605	0.37479	0.413687		0.544455	0.382912	0.307532	0.236912	0.42902	0.389576	0.302219	0.362716	0.246249	0.272614	0.317896	0.569548	0.279539	0.359922	0.305833	0.253952	0.272937	0.340531	0.386842
2021/08/20 00:47:00	11.7311	0.574499	0.301768	0.446304	0.446032	0.504337	0.451484	0.287775	0.375265	0.300553	0.415027	0.440333	0.320064		0.529658	0.325584	0.324015	0.199486	0.510852	0.540759	0.412808	0.411954	0.328612	0.227901	0.486949	0.468682	0.273495	0.323854	0.308556	0.258548	0.293551	0.259271	0.376516
2021/08/20 00:52:00	11.7346	0.330517	0.280023	0.524171	0.449109	0.504132	0.493944	0.316205	0.377596	0.319927	0.427239	0.379305	0.303613		0.410804	0.318867	0.350278	0.234403	0.526342	0.467772	0.277609	0.443646	0.460809	0.411181	0.41851	0.372538	0.381182	0.259273	0.294104	0.339315	0.283079	0.353162	0.373155
2021/08/20 00:57:00	11.738	0.283565	0.447003	0.331425	0.399201	0.360227	0.285639	0.310467	0.425203	0.336007	0.354494	0.337925	0.304241		0.364581	0.390456	0.340953	0.263525	0.541733	0.370366	0.203293	0.394822	0.297871	0.485469	0.530539	0.378701	0.23843	0.449987	0.518714	0.441831	0.222733	0.425673	0.278565
2021/08/20 01:02:00	11.7415	0.266927	0.43626	0.22955	0.388971	0.302475	0.438619	0.393612	0.382523	0.28684	0.372882	0.361944	0.375336		0.359947	0.334328	0.362357	0.389867	0.248705	0.399747	0.205346	0.390206	0.217408	0.443699	0.482574	0.352562	0.242947	0.491252	0.387161	0.462014	0.233442	0.237131	0.336154
2021/08/20 01:07:00	11.745	0.286369	0.412224	0.219589	0.243987	0.294808	0.518706	0.562488	0.437407	0.29064	0.504861	0.404867	0.330594		0.38096	0.389874	0.387646	0.346804	0.35026	0.489686	0.243362	0.316518	0.265747	0.381833	0.477032	0.489054	0.24722	0.308704	0.404933	0.318543	0.25802	0.293023	0.652356
2021/08/20 01:12:00	11.7484	0.390122	0.317363	0.265267	0.249196	0.264065	0.59546	0.524511	0.460282	0.414643	0.398982	0.46603	0.280524		0.354322	0.280558	0.284843	0.420791	0.430318	0.304271	0.221909	0.300338	0.252734	0.506978	0.43777	0.396187	0.238255	0.305406	0.413556	0.30547	0.294501	0.542231	0.352435
2021/08/20 01:17:00	11.7519	0.447486	0.251333	0.261888	0.354241	0.291961	0.528351	0.451978	0.54781	0.303535	0.303003	0.469903	0.301729		0.468985	0.305096	0.265064	0.27182	0.428053	0.177818	0.219174	0.236512	0.254705	0.333994	0.394784	0.291007	0.245234	0.190393	0.503545	0.314899	0.295278	0.478693	0.355535
2021/08/20 01:22:00	11.7554	0.558398	0.231213	0.260684	0.452134	0.317449	0.593992	0.427316	0.424959	0.289265	0.351716	0.327635	0.313216		0.6085	0.289495	0.283452	0.350663	0.229749	0.22653	0.314304	0.233693	0.342711	0.3138	0.422879	0.369917	0.304411	0.24867	0.437944	0.2897	0.291342	0.35799	0.334672
2021/08/20 01:27:00	11.7588	0.309201	0.22505	0.499645	0.322843	0.314109	0.671834	0.389739	0.377589	0.338726	0.377628	0.327327	0.379236		0.47869	0.304045	0.400413	0.372785	0.241506	0.195382	0.436609	0.298726	0.236381	0.290892	0.397652	0.330187	0.393762	0.317736	0.380659	0.277502	0.241375	0.36058	0.323396
2021/08/20 01:32:00	11.7623	0.340706	0.282862	0.541972	0.278014	0.31299	0.485246	0.330085	0.250823	0.31636	0.318577	0.357638	0.461711		0.502988	0.544651	0.387344	0.325033	0.277229	0.203818	0.395845	0.390608	0.238553	0.291618	0.343095	0.392638	0.317917	0.351202	0.468852	0.27425	0.253524	0.346694	0.331016
2021/08/20 01:37:00	11.7658	0.441424	0.300628	0.331931	0.352757	0.282846	0.465266	0.309686	0.367275	0.381832	0.336221	0.364588	0.282165		0.401143	0.445346	0.287153	0.254636	0.356651	0.221191	0.418717	0.34743	0.252896	0.288019	0.394105	0.47659	0.262004	0.411235	0.557811	0.270325	0.290628	0.411392	0.364398
2021/08/20 01:42:00	11.7692	0.428948	0.193668	0.188033	0.325231	0.477113	0.557148	0.31374	0.388069	0.405988	0.31539	0.316775	0.326292		0.481882	0.312608	0.417023	0.226464	0.295629	0.266875	0.35117	0.360635	0.268364	0.276315	0.428535	0.442431	0.296992	0.469093	0.58936	0.279603	0.297742	0.308917	0.415461
2021/08/20 01:47:00	11.7727	0.321043	0.303939	0.222433	0.25167	0.504339	0.640542	0.370945	0.522131	0.440061	0.333147	0.318877	0.418335		0.658986	0.458772	0.471843	0.227194	0.39304	0.293562	0.265314	0.374737	0.269045	0.279407	0.440715	0.320808	0.389053	0.458942	0.523987	0.279279	0.264545	0.290151	0.363282
2021/08/20 01:52:00	11.7762	0.346647	0.278108	0.243348	0.242651	0.377118	0.420215	0.498831	0.456431	0.539913	0.393314	0.335696	0.34726		0.368433	0.362385	0.40333	0.246993	0.292261	0.29894	0.262537	0.379537	0.267284	0.292002	0.390679	0.325242	0.366122	0.405496	0.448171	0.370338	0.275294	0.37396	0.356641
2021/08/20 01:57:00	11.7797	0.428356	0.226987	0.252292	0.249039	0.325295	0.221295	0.416239	0.417197	0.369712	0.508872	0.30317	0.503777		0.419587	0.341113	0.389216	0.245063	0.375527	0.337577	0.279519	0.420529	0.247496	0.275642	0.425609	0.272169	0.252553	0.49881	0.532072	0.419696	0.27889	0.376008	0.34762
2021/08/20 02:02:00	11.7831	0.358851	0.285891	0.238683	0.256594	0.314089	0.483834	0.371391	0.333164	0.47433	0.276256	0.302453	0.497865		0.563953	0.303335	0.176753	0.259757	0.477096	0.260449	0.292441	0.440201	0.247898	0.248906	0.383941	0.213594	0.249836	0.598646	0.613357	0.424569	0.282639	0.397593	0.42396
2021/08/20 02:07:00	11.7866	0.281026	0.291321	0.231428	0.251759	0.289222	0.508236	0.569956	0.416222	0.446256	0.300867	0.311006	0.339706		0.59798	0.215824	0.257803	0.306234	0.259423	0.233088	0.274433	0.287844	0.298088	0.280212	0.302275	0.220915	0.258942	0.55337	0.404789	0.457175	0.278846	0.265211	0.449816
2021/08/20 02:12:00	11.7901	0.25591	0.274824	0.414657	0.285107	0.292471	0.358432	0.594208	0.369617	0.525552	0.325124	0.328571	0.340135		0.545854	0.283712	0.255829	0.23552	0.353969	0.221826	0.404178	0.242938	0.369414	0.390679	0.399528	0.25321	0.25123	0.382277	0.412614	0.464788	0.390874	0.353475	0.516786
2021/08/20 02:17:00	11.7935	0.366649	0.386369	0.381675	0.30023	0.310706	0.277783	0.495053	0.326346	0.449398	0.313563	0.462581	0.457436		0.479587	0.286094	0.287982	0.19414	0.212954	0.217531	0.41315	0.326424	0.563408	0.561012	0.357508	0.201437	0.336715	0.60014	0.425571	0.464561	0.382805	0.308378	0.355329
2021/08/20 02:22:00	11.797	0.553623	0.343817	0.521633	0.475022	0.324675	0.294926	0.360611	0.289804	0.452934	0.300894	0.441505	0.463615		0.455712	0.288595	0.285298	0.254401	0.33727	0.210303	0.408722	0.287185	0.498455	0.511445	0.285512	0.164798	0.40742	0.459656	0.424885	0.331202	0.301991	0.369522	0.336732
2021/08/20 02:27:00	11.8005	0.477004	0.427455	0.479964	0.374206	0.493384	0.290704	0.340153	0.444009	0.379942	0.447108	0.429482	0.353625		0.418483	0.210569	0.255564	0.292679	0.48203	0.226322	0.304741	0.325181	0.354468	0.410981	0.376715	0.191681	0.330851	0.537557	0.361425	0.324669	0.241023	0.437526	0.263947
2021/08/20 02:32:00	11.804	0.437052	0.473572	0.549343	0.443061	0.576734	0.304582	0.404295	0.421537	0.283184	0.351404	0.55256	0.332992		0.364712	0.245771	0.263917	0.247754	0.366311	0.304281	0.279087	0.395763	0.458614	0.559719	0.55498	0.337921	0.269828	0.692894	0.267473	0.513582	0.219739	0.472282	0.360552
2021/08/20 02:37:00	11.8074	0.362882	0.3406	0.403831	0.383865	0.431084	0.297017	0.515509	0.464724	0.246482	0.365396	0.443883	0.462524		0.53104	0.255884	0.256333	0.261887	0.408477	0.416036	0.344316	0.354883	0.291742	0.438937	0.299364	0.326923	0.329477	0.581645	0.194263	0.424396	0.350767	0.457155	0.435555
2021/08/20 02:42:00	11.8109	0.341175	0.256674	0.417599	0.426224	0.362662	0.266515	0.586112	0.3654	0.298508	0.453283	0.346367	0.369571		0.460853	0.27723	0.259635	0.289402	0.522466	0.224403	0.344593	0.441532	0.255571	0.397843	0.15737	0.408132	0.276755	0.333055	0.266504	0.386819	0.383834	0.423481	0.494917
2021/08/20 02:47:00	11.8144	0.366373	0.217149	0.346047	0.46609	0.32504	0.273058	0.368133	0.425506	0.309295	0.38371	0.297444	0.315875		0.336475	0.443053	0.336486	0.267622	0.472332	0.289461	0.437049	0.478131	0.312577	0.516626	0.22039	0.456888	0.246592	0.29216	0.442601	0.313689	0.343405	0.530298	0.514694
2021/08/20 02:52:00	11.8178	0.381617	0.208722	0.325639	0.382794	0.333396	0.383701	0.336531	0.430934	0.31984	0.413186	0.344068	0.31141		0.341868	0.431782	0.366855	0.405488	0.546351	0.251171	0.39037	0.439602	0.362754	0.316168	0.251281	0.257734	0.303111	0.269619	0.455227	0.282335	0.408488	0.48166	0.549321
2021/08/20 02:57:00	11.8213	0.524317	0.200488	0.304536	0.25455	0.312489	0.474174	0.419631	0.329086	0.298208	0.270367	0.449936	0.419593		0.400363	0.309939	0.391615	0.406629	0.52996	0.218361	0.383393	0.36843	0.589128	0.297616	0.258549	0.216685	0.389295	0.248496	0.286665	0.257699	0.683291	0.323114	0.44009
2021/08/20 03:02:00	11.8248	0.671014	0.262722	0.282959	0.235043	0.359897	0.517185	0.355825	0.475089	0.462552	0.304153	0.401158	0.426912		0.568671	0.345938	0.459274	0.283523	0.407827	0.209343	0.413715	0.398197	0.397484	0.270678	0.215954	0.252153	0.412536	0.324391	0.25549	0.255307	0.530704	0.302477	0.348816
2021/08/20 03:07:00	11.8282	0.579974	0.360653	0.312991	0.241564	0.275951	0.417596	0.327213	0.422199	0.383698	0.365591	0.371086	0.343952		0.433017	0.352747	0.192027	0.263238	0.35902	0.230326	0.318984	0.350488	0.474912	0.259284	0.210278	0.198741	0.249525	0.297798	0.251142	0.226469	0.355387	0.310444	0.428227
2021/08/20 03:12:00	11.8317	0.506809	0.366754	0.330957	0.246225	0.494106	0.340765	0.414372	0.495181	0.261644	0.356285	0.432021	0.416049		0.565919	0.488761	0.246254	0.211184	0.460857	0.272709	0.25575	0.233847	0.549441	0.261997	0.202974	0.208996	0.224514	0.356636	0.261036	0.224458	0.479717	0.331644	0.473453
2021/08/20 03:17:00	11.8352	0.477316	0.408512	0.357628	0.277738	0.414273	0.304448	0.547762	0.5102	0.292824	0.357728	0.335807	0.344901		0.428298	0.494889	0.257326	0.217626	0.215895	0.23156	0.255871	0.2502	0.51936	0.246536	0.311881	0.189925	0.238742	0.301345	0.249769	0.227461	0.381338	0.329627	0.419606
2021/08/20 03:22:00	11.8386	0.440653	0.324867	0.428424	0.320839	0.429895	0.425125	0.549807	0.516773	0.341035	0.448346	0.390844	0.362999		0.387844	0.505912	0.273135	0.285081	0.341993	0.171906	0.225301	0.292601	0.565373	0.238332	0.390782	0.180364	0.267547	0.266376	0.254165	0.253147	0.450949	0.287142	0.499398
2021/08/20 03:27:00	11.8421	0.329934	0.252438	0.588607	0.478354	0.391412	0.32316	0.416722	0.619929	0.507103	0.562588	0.399366	0.415063		0.281973	0.395917	0.504749	0.370086	0.276627	0.20891	0.251902	0.395681	0.422064	0.256604	0.310939	0.205078	0.438932	0.263328	0.261392	0.291986	0.451325	0.309275	0.464994
2021/08/20 03:32:00	11.8456	0.298592	0.201496	0.436584	0.49815	0.407968	0.262797	0.37098	0.42531	0.338497	0.422478	0.479494	0.464086		0.510172	0.426968	0.485649	0.45271	0.402321	0.268669	0.400597	0.322165	0.252692	0.335061	0.235493	0.212911	0.260844	0.24413	0.306032	0.245702	0.361199	0.329441	0.446375
2021/08/20 03:37:00	11.8491	0.284969	0.20827	0.525004	0.433109	0.329709	0.273278	0.377339	0.286292	0.250655	0.356612	0.505394	0.48808		0.354936	0.339292	0.248623	0.535893	0.515839	0.438437	0.375828	0.279933	0.419172	0.247858	0.239808	0.209537	0.362503	0.347615	0.253946	0.235759	0.33032	0.311462	0.634856
2021/08/20 03:42:00	11.8525	0.30023	0.229791	0.506144	0.49784	0.328916	0.310397	0.339155	0.328358	0.284725	0.31922	0.329396	0.467292		0.473843	0.411141	0.286923	0.451783	0.302467	0.300806	0.298088	0.295926	0.387524	0.24455	0.336645	0.208036	0.371618	0.351788	0.250572	0.23096	0.421115	0.312412	0.37709
2021/08/20 03:47:00	11.856	0.287399	0.303844	0.504199	0.409322	0.436057	0.279385	0.362192	0.327333	0.352412	0.473897	0.274814	0.453042		0.563309	0.364366	0.311114	0.498055	0.277213	0.255762	0.248557	0.305642	0.265739	0.273085	0.324606	0.201984	0.467427	0.366354	0.26769	0.223455	0.409241	0.597023	0.332494
2021/08/20 03:52:00	11.8595	0.309223	0.314856	0.4517	0.302574	0.508269	0.274441	0.480081	0.369131	0.323861	0.47655	0.453627	0.504095		0.517242	0.302538	0.432326	0.293831	0.358264	0.208284	0.242985	0.336736	0.232919	0.35833	0.237514	0.191427	0.416014	0.299986	0.279047	0.250438	0.34179	0.394758	0.343533
2021/08/20 03:57:00	11.8629	0.462985	0.208459	0.437131	0.29151	0.556478	0.277493	0.607725	0.541387	0.42042	0.357224	0.388279	0.32034		0.580568	0.374235	0.415646	0.317935	0.34702	0.203343	0.265614	0.397727	0.246971	0.442295	0.231506	0.219167	0.419919	0.346053	0.400076	0.223668	0.355026	0.380624	0.38282
2021/08/20 04:02:00	11.8664	0.531523	0.211778	0.48534	0.295791	0.635928	0.397299	0.699064	0.486201	0.304335	0.347573	0.324215	0.319444		0.580319	0.336444	0.516719	0.341466	0.318673	0.21171	0.406762	0.332953	0.188705	0.366863	0.200767	0.22938	0.379898	0.340956	0.511298	0.288579	0.392108	0.330235	0.287594
2021/08/20 04:07:00	11.8699	0.448789	0.204618	0.450822	0.288067	0.603781	0.583127	0.645978	0.6282	0.350754	0.368137	0.367055	0.359056		0.52943	0.345185	0.389329	0.336332	0.307136	0.216349	0.426562	0.397267	0.172172	0.243987	0.232565	0.190887	0.371795	0.287822	0.485753	0.370188	0.450182	0.291675	0.260145
2021/08/20 04:12:00	11.8734	0.537362	0.175225	0.40213	0.26742	0.586438	0.562785	0.561105	0.458191	0.438373	0.358666	0.392272	0.393371		0.55871	0.428234	0.383696	0.352509	0.313351	0.302532	0.487581	0.363468	0.279284	0.237678	0.259644	0.197318	0.389596	0.292781	0.478061	0.274623	0.402549	0.303255	0.295544
2021/08/20 04:17:00	11.8768	0.29193	0.238949	0.409682	0.274985	0.581897	0.358038	0.614746	0.366793	0.535712	0.360671	0.342179	0.420442		0.604608	0.304126	0.595713	0.385136	0.292339	0.481363	0.355776	0.351189	0.351374	0.251736	0.281779	0.22957	0.43073	0.304137	0.562751	0.233323	0.279786	0.312175	0.293307
2021/08/20 04:22:00	11.8803	0.30485	0.212666	0.52558	0.298039	0.636383	0.526274	0.41394	0.377531	0.503693	0.511442	0.31237	0.33406		0.593103	0.26214	0.454233	0.406135	0.390166	0.298332	0.289478	0.37517	0.238696	0.204797	0.377503	0.205589	0.413338	0.269084	0.373842	0.229554	0.29025	0.407443	0.273245
2021/08/20 04:27:00	11.8838	0.46629	0.214271	0.448318	0.335016	0.692126	0.36482	0.325304	0.216593	0.470622	0.44269	0.261225	0.268542		0.643901	0.327192	0.41601	0.363345	0.437935	0.36547	0.292227	0.367931	0.198085	0.250433	0.365615	0.404352	0.292133	0.288334	0.462494	0.237653	0.334832	0.340859	0.260564
2021/08/20 04:32:00	11.8872	0.348849	0.388002	0.429002	0.31302	0.540878	0.416321	0.339703	0.457197	0.488763	0.376677	0.351118	0.325167		0.446355	0.463442	0.277436	0.258335	0.541707	0.380928	0.268158	0.369374	0.214794	0.268651	0.509753	0.426464	0.347319	0.475554	0.366357	0.283848	0.315517	0.420918	0.296621
2021/08/20 04:37:00	11.8907	0.274766	0.34327	0.339712	0.332843	0.508135	0.301246	0.371402	0.389244	0.535964	0.392363	0.414452	0.449901		0.356789	0.463487	0.343405	0.234782	0.521182	0.36933	0.309881	0.246427	0.266741	0.251647	0.398969	0.386947	0.237202	0.480753	0.375992	0.243702	0.233693	0.540723	0.346679
2021/08/20 04:42:00	11.8942	0.263715	0.325197	0.29693	0.2774	0.747393	0.33054	0.522239	0.371186	0.41971	0.321947	0.455084	0.422108		0.370151	0.313275	0.334449	0.206205	0.433836	0.343003	0.324044	0.201778	0.430766	0.258704	0.491031	0.585423	0.243751	0.586549	0.487674	0.276646	0.19975	0.394526	0.638873
2021/08/20 04:47:00	11.8976	0.519646	0.382268	0.345368	0.357166	0.520118	0.308626	0.504217	0.551471	0.419075	0.413754	0.386404	0.466063		0.396457	0.335129	0.309598	0.311636	0.471017	0.395898	0.278074	0.223306	0.358081	0.295151	0.509471	0.445472	0.48442	0.746673	0.495584	0.325244	0.203796	0.309731	0.417107
2021/08/20 04:52:00	11.9011	0.483924	0.278856	0.313034	0.382724	0.719535	0.27691	0.509515	0.412794	0.435393	0.278282	0.376637	0.363999		0.471186	0.4606	0.358107	0.323587	0.402448	0.406909	0.293525	0.270373	0.516708	0.293923	0.399837	0.468398	0.462853	0.776528	0.460898	0.479881	0.200019	0.282942	0.413732
2021/08/20 04:57:00	11.9046	0.539321	0.241055	0.279967	0.432362	0.543377	0.310096	0.481135	0.324873	0.476599	0.470814	0.370919	0.304152		0.46946	0.317843	0.417146	0.248884	0.4985	0.280595	0.319281	0.288262	0.427952	0.25359	0.598813	0.576826	0.274372	0.512326	0.46481	0.454585	0.199833	0.26326	0.532699
2021/08/20 05:02:00	11.908	0.491313	0.206779	0.264867	0.411913	0.238426	0.181748	0.586977	0.377566	0.478196	0.504552	0.451803	0.310017		0.460047	0.453485	0.46659	0.219207	0.47472	0.332651	0.42304	0.394316	0.480012	0.260538	0.387978	0.485122	0.286027	0.506331	0.401124	0.418573	0.285139	0.250066	0.392739
2021/08/20 05:07:00	11.9115	0.284716	0.239634	0.279348	0.527011	0.625152	0.251642	0.527037	0.338281	0.458964	0.525745	0.3605	0.333595		0.536017	0.517953	0.449027	0.211684	0.402033	0.367993	0.368201	0.349652	0.670923	0.278178	0.248326	0.330923	0.324786	0.410707	0.360774	0.427239	0.34517	0.386098	0.490796
2021/08/20 05:12:00	11.915	0.41936	0.24475	0.237655	0.442289	0.520862	0.394541	0.513153	0.35787	0.389188	0.452754	0.349754	0.314794		0.580024	0.566772	0.558409	0.232349	0.487133	0.42039	0.418414	0.32344	0.412504	0.261709	0.212252	0.386947	0.386425	0.484124	0.489652	0.419986	0.22314	0.299029	0.298496
2021/08/20 05:17:00	11.9185	0.493242	0.21929	0.28704	0.447101	0.548142	0.451223	0.482294	0.474531	0.437917	0.596456	0.40205	0.325451		0.572135	0.612546	0.5309	0.246389	0.376579	0.357868	0.401178	0.246977	0.569124	0.236478	0.198872	0.332208	0.398897	0.384573	0.362857	0.424694	0.211207	0.267675	0.387202
2021/08/20 05:22:00	11.9219	0.339195	0.279785	0.45106	0.442099	0.642443	0.362939	0.376561	0.323279	0.431209	0.426925	0.422064	0.268165		0.435943	0.524428	0.539946	0.282243	0.415545	0.284098	0.457645	0.223328	0.421794	0.493553	0.227228	0.20981	0.327809	0.456932	0.356572	0.298093	0.193709	0.325641	0.42566
2021/08/20 05:27:00	11.9254	0.274566	0.347948	0.462866	0.49822	0.704402	0.414569	0.50681	0.352936	0.280173	0.481897	0.347424	0.356766		0.389899	0.417482	0.448118	0.238081	0.452267	0.203242	0.44975	0.255937	0.135031	0.401104	0.267963	0.312499	0.385025	0.494058	0.475048	0.382752	0.218306	0.255873	0.361818
2021/08/20 05:32:00	11.9289	0.23102	0.297981	0.507688	0.481857	0.592162	0.521202	0.453583	0.329956	0.267803	0.328911	0.571953	0.486259		0.405735	0.501919	0.450603	0.230946	0.283341	0.195061	0.294552	0.270654	0.371383	0.522322	0.211668	0.231668	0.408909	0.450871	0.389234	0.344319	0.207626	0.209014	0.337421
2021/08/20 05:37:00	11.9323	0.222831	0.35593	0.516099	0.412038	0.690946	0.59642	0.601992	0.319171	0.274862	0.387873	0.586365	0.344269		0.396579	0.390485	0.531876	0.235436	0.233193	0.188334	0.25356	0.263567	0.343985	0.540948	0.209726	0.370976	0.408946	0.470472	0.290676	0.303075	0.205479	0.423648	0.388832
2021/08/20 05:42:00	11.9358	0.253467	0.232724	0.530297	0.258761	0.601905	0.492379	0.469663	0.323773	0.316499	0.468618	0.675939	0.396994		0.478055	0.427991	0.386512	0.176921	0.200072	0.317264	0.235633	0.250179	0.356693	0.461511	0.233847	0.349374	0.386064	0.416403	0.331512	0.402597	0.233256	0.502177	0.342649
2021/08/20 05:47:00	11.9393	0.402867	0.225293	0.453754	0.265923	0.528004	0.577369	0.495752	0.303792	0.343955	0.482259	0.506203	0.421261		0.418576	0.478932	0.517999	0.197379	0.276948	0.299208	0.275048	0.396809	0.393593	0.489866	0.271618	0.377301	0.372104	0.545912	0.291587	0.360245	0.339643	0.391386	0.263841
2021/08/20 05:52:00	11.9428	0.229315	0.229535	0.42197	0.197195	0.445229	0.562681	0.332388	0.339341	0.34163	0.443292	0.464914	0.478011		0.368345	0.523338	0.566994	0.311338	0.288274	0.359743	0.238263	0.366326	0.453549	0.473259	0.449082	0.399259	0.243416	0.345805	0.337803	0.396939	0.376671	0.479749	0.24615
2021/08/20 05:57:00	11.9462	0.28615	0.240026	0.437548	0.317989	0.434901	0.511079	0.319821	0.506347	0.306673	0.502455	0.467811	0.518295		0.370819	0.495278	0.391313	0.351499	0.213239	0.407938	0.23913	0.275666	0.493894	0.45731	0.383643	0.311239	0.194488	0.296302	0.400375	0.414294	0.303475	0.382541	0.228184
2021/08/20 06:02:00	11.9497	0.28751	0.19964	0.410149	0.397858	0.368582	0.480581	0.303602	0.449082	0.265292	0.382697	0.45996	0.40968		0.361304	0.5346	0.394833	0.34963	0.180085	0.359386	0.230224	0.365279	0.530148	0.373803	0.395021	0.315224	0.202116	0.405819	0.320463	0.23088	0.223942	0.461245	0.23627
2021/08/20 06:07:00	11.9532	0.222678	0.288271	0.491822	0.330899	0.549067	0.483231	0.304732	0.363326	0.183801	0.410742	0.47767	0.379172		0.342902	0.464699	0.369234	0.348198	0.200668	0.412752	0.259851	0.312218	0.395471	0.351029	0.389826	0.296466	0.197527	0.462666	0.203898	0.207775	0.201226	0.403241	0.239981
2021/08/20 06:12:00	11.9566	0.51599	0.396833	0.411456	0.366135	0.265689	0.320202	0.537666	0.460945	0.325228	0.383453	0.408178	0.457635		0.550193	0.433957	0.402136	0.477851	0.533845	0.638681	0.37934	0.479471	0.352361	0.340716	0.384937	0.404409	0.190728	0.30041	0.280791	0.18787	0.170572	0.46842	0.315387
2021/08/20 06:17:00	11.9601	0.60675	0.548827	0.557449	0.522441	0.468845	0.486707	0.59436	0.45112	0.353973	0.231882	0.264374	0.400179		0.533627	0.481669	0.269782	0.455724	0.486567	0.484065	0.590457	0.532606	0.419381	0.515007	0.500299	0.424093	0.371937	0.499599	0.425298	0.199621	0.325079	0.355283	0.35253
2021/08/20 06:22:00	11.9636	0.604845	0.554952	0.568759	0.498546	0.478554	0.508304	0.52319	0.672933	0.458624	0.448048	0.385164	0.431444		0.333524	0.285866	0.173946	0.42899	0.434626	0.469156	0.48451	0.433367	0.553922	0.422131	0.468266	0.530749	0.518597	0.545717	0.623662	0.536378	0.620686	0.470152	0.504787
2021/08/20 06:27:00	11.967	0.540465	0.518351	0.546412	0.559989	0.529475	0.506508	0.557065	0.557019	0.470018	0.492896	0.498331	0.436426		0.548825	0.435	0.51647	0.457456	0.359558	0.350322	0.278645	0.183859	0.381296	0.419264	0.399261	0.385828	0.41709	0.422046	0.526376	0.485389	0.553972	0.458794	0.621845
2021/08/20 06:32:00	11.9705	0.60191	0.3963	0.587699	0.636999	0.594632	0.448317	0.619462	0.62222	0.451325	0.521486	0.414634	0.467157		0.479763	0.567959	0.493036	0.441214	0.455525	0.426471	0.536817	0.457985	0.48885	0.280555	0.27957	0.446651	0.459122	0.491344	0.503329	0.538387	0.37522	0.465649	0.41839
2021/08/20 06:37:00	11.974	0.591781	0.521628	0.582352	0.448864	0.612813	0.436798	0.5642	0.564214	0.461787	0.543959	0.512853	0.350046		0.576144	0.462417	0.48293	0.466966	0.465371	0.385765	0.493744	0.409697	0.585603	0.543897	0.44892	0.451175	0.407199	0.315319	0.327086	0.257258	0.270359	0.4151	0.361857
2021/08/20 06:42:00	11.9774	0.441509	0.293833	0.444876	0.491725	0.582397	0.526439	0.582016	0.639704	0.417306	0.505899	0.440189	0.298285		0.666085	0.410152	0.486859	0.500328	0.47371	0.42863	0.569901	0.395092	0.472364	0.429996	0.524645	0.480512	0.317102	0.509911	0.553888	0.488406	0.46546	0.500327	0.467663
2021/08/20 06:47:00	11.9809	0.565593	0.47592	0.59638	0.620758	0.562824	0.553961	0.55331	0.554524	0.434872	0.412261	0.358375	0.315955		0.56437	0.454356	0.418846	0.446465	0.477828	0.531056	0.448282	0.378322	0.473875	0.462305	0.410437	0.47108	0.434282	0.466629	0.44947	0.425629	0.477753	0.433816	0.619081
2021/08/20 06:52:00	11.9844	0.581908	0.560213	0.568221	0.693694	0.594411	0.553743	0.647409	0.63078	0.49878	0.541467	0.564009	0.386791		0.582611	0.474856	0.505513	0.245876	0.293786	0.517577	0.333481	0.378942	0.472803	0.404189	0.398556	0.42493	0.385667	0.400422	0.512135	0.459664	0.433966	0.439077	0.574344
2021/08/20 06:57:00	11.9879	0.565279	0.460672	0.415839	0.56448	0.4143	0.590102	0.514908	0.712701	0.34557	0.573235	0.425153	0.373745		0.665363	0.52766	0.692759	0.405384	0.446059	0.586741	0.437733	0.511637	0.494472	0.586014	0.406309	0.405347	0.432372	0.407491	0.493099	0.377281	0.393291	0.486381	0.481775
2021/08/20 07:02:00	11.9913	0.434085	0.366152	0.464107	0.516893	0.5517	0.565879	0.486962	0.590124	0.354028	0.511848	0.305913	0.311807		0.579267	0.397347	0.510532	0.459612	0.394614	0.518882	0.584939	0.728065	0.546229	0.610953	0.621175	0.311159	0.39193	0.440703	0.42485	0.442159	0.432697	0.465064	0.522475
2021/08/20 07:07:00	11.9948	0.568135	0.411254	0.528716	0.50216	0.48215	0.511436	0.509847	0.552756	0.322009	0.51203	0.312314	0.301484		0.47726	0.669111	0.453053	0.409101	0.551202	0.464216	0.504725	0.514576	0.454057	0.526691	0.532399	0.32933	0.4989	0.397324	0.370934	0.362421	0.430175	0.416735	0.540014
2021/08/20 07:12:00	11.9983	0.433676	0.49907	0.643161	0.624695	0.532011	0.400167	0.555692	0.506944	0.417973	0.407797	0.366593	0.303704		0.531455	0.526324	0.443014	0.370125	0.478314	0.416627	0.389991	0.46854	0.468016	0.552971	0.46037	0.369767	0.285686	0.495354	0.242694	0.241146	0.413201	0.28007	0.569624
2021/08/20 07:17:00	12.0017	0.500039	0.436761	0.412021	0.458715	0.52131	0.330547	0.513404	0.565457	0.424482	0.376817	0.506399	0.322382		0.582111	0.34803	0.482546	0.366316	0.381155	0.545584	0.477093	0.461555	0.325937	0.572202	0.436167	0.318435	0.221823	0.444187	0.23912	0.232312	0.325979	0.250148	0.464276
2021/08/20 07:22:00	12.0052	0.551631	0.381327	0.45433	0.473276	0.464151	0.313144	0.382954	0.573338	0.405011	0.390103	0.523097	0.344447		0.62335	0.393083	0.438634	0.35102	0.428301	0.421432	0.445212	0.475077	0.279487	0.52581	0.36919	0.24752	0.274493	0.510841	0.227876	0.21297	0.251948	0.249412	0.490092
2021/08/20 07:27:00	12.0087	0.603795	0.438084	0.407952	0.303524	0.519778	0.287435	0.316003	0.476523	0.362341	0.471897	0.432939	0.382948		0.562543	0.445771	0.47585	0.346613	0.534445	0.448452	0.301694	0.384677	0.269353	0.396067	0.316036	0.208879	0.217133	0.440551	0.252677	0.229648	0.357262	0.281466	0.466517
2021/08/20 07:32:00	12.0122	0.481591	0.430889	0.288755	0.246738	0.423188	0.376449	0.331083	0.414019	0.409969	0.4852	0.457726	0.433009		0.58956	0.486043	0.640737	0.281821	0.475788	0.412868	0.349769	0.394001	0.255898	0.367799	0.320018	0.216734	0.190346	0.467353	0.293668	0.221557	0.391535	0.281813	0.470002
2021/08/20 07:37:00	12.0156	0.458612	0.280545	0.268187	0.313229	0.352548	0.441017	0.369898	0.492253	0.306462	0.427431	0.392835	0.340332		0.549377	0.475173	0.606404	0.222194	0.319976	0.368671	0.335315	0.483756	0.243102	0.429381	0.30831	0.212809	0.219203	0.424596	0.279399	0.221568	0.236688	0.408004	0.469683
2021/08/20 07:42:00	12.0191	0.271079	0.297003	0.267886	0.345483	0.297662	0.552433	0.358407	0.492167	0.4018	0.399807	0.40944	0.423956		0.516692	0.494731	0.729115	0.210106	0.307508	0.253433	0.321385	0.401445	0.283776	0.395781	0.337765	0.226078	0.214758	0.322505	0.322489	0.228227	0.217954	0.47595	0.425783
2021/08/20 07:47:00	12.0226	0.258373	0.218546	0.235881	0.333895	0.385264	0.50197	0.343746	0.383438	0.38454	0.398517	0.418034	0.333634		0.517314	0.48922	0.563914	0.207793	0.280048	0.179203	0.359267	0.311188	0.415056	0.326318	0.281422	0.243102	0.235544	0.260811	0.256474	0.224801	0.239497	0.32446	0.313764
2021/08/20 07:52:00	12.026	0.260537	0.278119	0.235626	0.220331	0.318939	0.420004	0.348384	0.372024	0.389219	0.433642	0.308992	0.329547		0.492975	0.283893	0.553565	0.217642	0.27232	0.297166	0.265885	0.308467	0.358545	0.234443	0.283987	0.227371	0.248771	0.29734	0.286492	0.267996	0.219352	0.297496	0.261412
2021/08/20 07:57:00	12.0295	0.264175	0.261427	0.233975	0.305251	0.313969	0.365306	0.369867	0.319787	0.370302	0.389388	0.393514	0.314209		0.479552	0.391967	0.441772	0.254301	0.259286	0.338689	0.256987	0.369729	0.261293	0.249873	0.277184	0.216951	0.236265	0.289773	0.26669	0.336819	0.230647	0.243132	0.277429
2021/08/20 08:02:00	12.033	0.269344	0.266965	0.230576	0.320831	0.290765	0.278975	0.345306	0.351087	0.34344	0.372085	0.38819	0.362589		0.491464	0.465023	0.48835	0.325111	0.290837	0.254095	0.251201	0.369082	0.234485	0.233052	0.283154	0.211414	0.242368	0.26335	0.283985	0.299886	0.316516	0.302081	0.279923
2021/08/20 08:07:00	12.0364	0.257122	0.263886	0.242328	0.338163	0.299203	0.320201	0.316109	0.297899	0.361881	0.383206	0.410286	0.334108		0.517583	0.43477	0.497392	0.337663	0.267673	0.250797	0.230707	0.269894	0.255307	0.243184	0.315858	0.248418	0.238549	0.281811	0.236218	0.214739	0.260203	0.256327	0.287937
2021/08/20 08:12:00	12.0399	0.248479	0.240257	0.282253	0.291779	0.287442	0.278716	0.329614	0.271318	0.378349	0.382846	0.349966	0.391786		0.474422	0.518339	0.534064	0.233993	0.23432	0.223228	0.229453	0.255942	0.240515	0.245948	0.392013	0.227037	0.244895	0.258991	0.258119	0.210048	0.278635	0.24968	0.288968
2021/08/20 08:17:00	12.0434	0.256956	0.248967	0.38846	0.293113	0.264839	0.323476	0.3137	0.477063	0.343186	0.389762	0.378455	0.305051		0.426002	0.418553	0.47057	0.205172	0.375609	0.233361	0.261714	0.277457	0.392853	0.280999	0.483171	0.204859	0.233425	0.301835	0.253391	0.2302	0.241797	0.245225	0.304963
2021/08/20 08:22:00	12.0468	0.254506	0.22535	0.325812	0.316682	0.268709	0.306437	0.306209	0.624674	0.347379	0.427088	0.374361	0.341414		0.486194	0.360303	0.439673	0.214854	0.24801	0.250968	0.239532	0.316775	0.403257	0.426973	0.348619	0.209436	0.226665	0.274253	0.212021	0.19969	0.210536	0.258531	0.304098
2021/08/20 08:27:00	12.0503	0.254913	0.219717	0.252733	0.295997	0.274939	0.327465	0.31496	0.538689	0.374709	0.360818	0.368706	0.366991		0.454225	0.423382	0.464015	0.220317	0.243277	0.324708	0.221115	0.342058	0.46181	0.372038	0.227863	0.191789	0.229922	0.287001	0.235355	0.189812	0.190749	0.263505	0.396846
2021/08/20 08:32:00	12.0538	0.249843	0.225738	0.246157	0.275233	0.282143	0.312494	0.40025	0.446351	0.513174	0.372107	0.420297	0.343075		0.470851	0.475334	0.511123	0.206879	0.254942	0.264585	0.230794	0.337611	0.474648	0.274169	0.224418	0.201781	0.229968	0.260168	0.2818	0.191771	0.222082	0.252719	0.429192
2021/08/20 08:37:00	12.0573	0.35866	0.302778	0.218646	0.463232	0.375873	0.31627	0.362477	0.283931	0.432665	0.425575	0.440452	0.33849		0.448051	0.455136	0.428463	0.203971	0.24054	0.224518	0.229455	0.504691	0.423847	0.232591	0.268234	0.217254	0.327535	0.237328	0.43642	0.236237	0.237792	0.248705	0.377
2021/08/20 08:42:00	12.0607	0.437655	0.421035	0.22565	0.426526	0.366361	0.333362	0.334745	0.28098	0.324119	0.305851	0.408501	0.416698		0.421325	0.263971	0.533245	0.200523	0.254124	0.237928	0.238751	0.439456	0.454251	0.22521	0.290367	0.197668	0.274919	0.257264	0.316812	0.187411	0.24489	0.245871	0.483511
2021/08/20 08:47:00	12.0642	0.38365	0.272713	0.232755	0.419849	0.347683	0.303735	0.305379	0.31174	0.320226	0.351409	0.438347	0.283013		0.38943	0.385037	0.456423	0.21011	0.220254	0.221622	0.22233	0.258517	0.423139	0.22809	0.24069	0.210622	0.348906	0.237527	0.190778	0.200077	0.216754	0.264569	0.328177
2021/08/20 08:52:00	12.0677	0.268005	0.221159	0.215049	0.468751	0.247049	0.294097	0.279692	0.34197	0.363454	0.330196	0.471494	0.313752		0.459471	0.511345	0.458169	0.219015	0.403726	0.273814	0.228129	0.253767	0.326951	0.242506	0.280166	0.209237	0.188832	0.227056	0.14635	0.178385	0.179683	0.208377	0.3958
2021/08/20 08:57:00	12.0711	0.243252	0.221607	0.214515	0.536761	0.232058	0.436105	0.342666	0.311641	0.393066	0.37646	0.401457	0.337609		0.507327	0.300832	0.536221	0.254424	0.416558	0.45313	0.22931	0.290841	0.240969	0.226487	0.281776	0.222497	0.190124	0.320904	0.210447	0.296704	0.218527	0.253084	0.315001
2021/08/20 09:02:00	12.0746	0.202084	0.228365	0.22623	0.49334	0.234946	0.454649	0.256312	0.342182	0.343102	0.359435	0.395823	0.3731		0.418157	0.344503	0.635816	0.376369	0.244764	0.29602	0.321755	0.238978	0.225415	0.237354	0.259946	0.204497	0.200567	0.403467	0.235295	0.257649	0.229263	0.257345	0.235343
2021/08/20 09:07:00	12.0781	0.219632	0.214456	0.240972	0.533363	0.24521	0.441871	0.269286	0.309945	0.320672	0.397558	0.359565	0.507668		0.437632	0.39519	0.384916	0.436555	0.206897	0.238549	0.3771	0.270143	0.229373	0.243252	0.253637	0.18659	0.222061	0.353752	0.204209	0.177994	0.203705	0.320493	0.222014
2021/08/20 09:12:00	12.0816	0.231397	0.221093	0.385446	0.421557	0.239883	0.469731	0.257653	0.305402	0.330717	0.348022	0.333161	0.308046		0.457257	0.369997	0.378492	0.459454	0.262399	0.210388	0.358444	0.287457	0.2258	0.256185	0.275371	0.17046	0.203039	0.265068	0.192273	0.197287	0.213686	0.26149	0.239894
2021/08/20 09:17:00	12.085	0.242868	0.261173	0.346157	0.41255	0.264709	0.352705	0.265714	0.343259	0.354703	0.390099	0.40632	0.32336		0.629578	0.355518	0.519339	0.396479	0.187902	0.207634	0.426592	0.331329	0.237863	0.265363	0.280422	0.194954	0.224022	0.211681	0.212795	0.185219	0.281597	0.25543	0.249198
2021/08/20 09:22:00	12.0885	0.234237	0.33462	0.321918	0.287307	0.279077	0.266679	0.256871	0.418766	0.420345	0.453013	0.342436	0.33481		0.640561	0.356898	0.567608	0.435919	0.21442	0.212395	0.270259	0.423077	0.233007	0.223637	0.295436	0.188743	0.209118	0.199419	0.24592	0.194706	0.209846	0.189961	0.290108
2021/08/20 09:27:00	12.092	0.279383	0.347866	0.255815	0.260563	0.281801	0.286438	0.311759	0.358528	0.350625	0.414092	0.337572	0.3107		0.576556	0.345242	0.472685	0.406415	0.244466	0.201806	0.223877	0.367276	0.239077	0.221086	0.365525	0.201116	0.204728	0.262591	0.273092	0.208019	0.177797	0.164394	0.258327
2021/08/20 09:32:00	12.0954	0.228611	0.490551	0.229257	0.258568	0.2557	0.293173	0.254128	0.363957	0.214465	0.541572	0.373813	0.340347		0.535473	0.366507	0.463609	0.320033	0.2605	0.196486	0.236136	0.250106	0.216286	0.306793	0.456035	0.198719	0.220895	0.233929	0.213986	0.256973	0.217519	0.195868	0.242431
2021/08/20 09:37:00	12.0989	0.231276	0.4121	0.230248	0.226248	0.282573	0.287624	0.32461	0.308414	0.446785	0.541207	0.34868	0.377118		0.614655	0.341957	0.522557	0.360669	0.443626	0.216854	0.225915	0.261005	0.215993	0.362463	0.424106	0.180288	0.205477	0.231072	0.244626	0.178809	0.209371	0.206281	0.268206
2021/08/20 09:42:00	12.1024	0.24463	0.327428	0.227956	0.205824	0.420152	0.281018	0.311739	0.295391	0.448004	0.466582	0.33489	0.379499		0.505284	0.37629	0.415152	0.33493	0.450324	0.243422	0.212245	0.373194	0.245357	0.284182	0.422813	0.173949	0.218944	0.238902	0.201638	0.168638	0.196398	0.239641	0.247841
2021/08/20 09:47:00	12.1058	0.231942	0.256135	0.237064	0.243213	0.421831	0.281057	0.305396	0.321136	0.432756	0.459553	0.363653	0.4163		0.59863	0.35242	0.495542	0.212583	0.462351	0.279263	0.20243	0.465648	0.364525	0.241322	0.30719	0.184351	0.228505	0.239877	0.184172	0.18936	0.259755	0.2621	0.234961
2021/08/20 09:52:00	12.1093	0.22673	0.237118	0.453116	0.253512	0.390284	0.276394	0.309519	0.341997	0.428287	0.45966	0.407675	0.527259		0.499482	0.243154	0.406911	0.180625	0.242047	0.242434	0.211668	0.445808	0.406411	0.241434	0.293293	0.284187	0.365298	0.252636	0.193794	0.225675	0.32618	0.31136	0.272366
2021/08/20 09:57:00	12.1128	0.250727	0.219072	0.36826	0.25262	0.290817	0.269314	0.283064	0.312322	0.431526	0.360026	0.322884	0.501533		0.629644	0.454765	0.430821	0.183591	0.212055	0.276292	0.211479	0.487773	0.342463	0.214836	0.285604	0.336565	0.240648	0.259173	0.201492	0.184595	0.221887	0.225803	0.19236
2021/08/20 10:02:00	12.1163	0.275392	0.21157	0.273535	0.259738	0.258437	0.266889	0.273784	0.287882	0.487501	0.334795	0.33519	0.417889		0.464721	0.568111	0.388919	0.166227	0.265855	0.362655	0.209308	0.496897	0.261269	0.226196	0.285844	0.352107	0.188598	0.254966	0.211715	0.194833	0.238449	0.221829	0.227494
2021/08/20 10:07:00	12.1197	0.36123	0.22407	0.25335	0.249975	0.26219	0.275817	0.28776	0.284009	0.479921	0.372877	0.338141	0.29404		0.458773	0.423001	0.392162	0.174026	0.416131	0.449722	0.181179	0.520861	0.229221	0.223838	0.297999	0.391114	0.202539	0.217991	0.229723	0.295128	0.299628	0.237723	0.239416
2021/08/20 10:12:00	12.1232	0.387332	0.203985	0.247946	0.242059	0.245939	0.273128	0.279422	0.283272	0.424451	0.367559	0.3398	0.342579		0.452359	0.464326	0.456158	0.168079	0.385018	0.51391	0.186636	0.383097	0.200701	0.247	0.293056	0.340272	0.208364	0.247245	0.182011	0.438683	0.401304	0.219423	0.251239
2021/08/20 10:17:00	12.1267	0.345692	0.199936	0.258528	0.268576	0.252445	0.260372	0.332009	0.301519	0.422202	0.317485	0.308158	0.431731		0.456242	0.432167	0.357257	0.16108	0.324903	0.437798	0.218151	0.398567	0.141188	0.233647	0.320561	0.295628	0.148133	0.2143	0.193035	0.261593	0.291044	0.21872	0.249423
2021/08/20 10:22:00	12.1301	0.464143	0.173047	0.2368	0.27626	0.241658	0.264954	0.537385	0.337489	0.367192	0.339375	0.367375	0.362555		0.44887	0.424036	0.374101	0.176701	0.276403	0.356322	0.202582	0.384619	0.212702	0.225127	0.390756	0.311495	0.193352	0.221616	0.305578	0.330484	0.343865	0.257975	0.23472
2021/08/20 10:27:00	12.1336	0.452557	0.190758	0.229296	0.255102	0.243722	0.257465	0.609672	0.460622	0.415858	0.384604	0.421647	0.367667		0.436103	0.465941	0.446142	0.181987	0.264452	0.295282	0.195321	0.371071	0.222151	0.219555	0.293115	0.279651	0.231567	0.221209	0.386129	0.273404	0.307793	0.233014	0.244168
2021/08/20 10:32:00	12.1371	0.44779	0.199273	0.234712	0.244802	0.278474	0.254168	0.455281	0.408737	0.353547	0.321238	0.533876	0.383383		0.421113	0.442207	0.37807	0.174087	0.312096	0.309691	0.195635	0.265359	0.222059	0.217789	0.309189	0.217833	0.236246	0.270985	0.242689	0.360133	0.342009	0.222811	0.255421
2021/08/20 10:37:00	12.1405	0.528121	0.198479	0.225791	0.257355	0.339076	0.24996	0.42311	0.528844	0.327028	0.310511	0.448405	0.333041		0.41961	0.418489	0.372326	0.174437	0.212596	0.255583	0.188748	0.265547	0.217466	0.225345	0.288072	0.18901	0.223598	0.26223	0.363674	0.227822	0.256257	0.280164	0.240591
2021/08/20 10:42:00	12.144	0.4294	0.190304	0.275238	0.264157	0.397769	0.270811	0.412372	0.311671	0.362513	0.317563	0.531933	0.354599		0.416139	0.451101	0.316861	0.197397	0.220795	0.237291	0.180355	0.269179	0.218185	0.22327	0.290774	0.177995	0.178155	0.293751	0.469406	0.190605	0.167396	0.289845	0.229022
	12.1475
2021/08/20 10:51:00	12.1509	0.272852	0.183045	0.223217	0.355838	0.296639	0.403347	0.260222	0.31141	0.34396	0.362985	0.414196	0.408079		0.595021	0.425589	0.380072	0.1912	0.261886	0.219349	0.193904	0.296861	0.201214	0.23798	0.22709	0.184622	0.270071	0.36526	0.433512	0.164548	0.193623	0.211451	0.254021
2021/08/20 10:56:00	12.1544	0.255786	0.176561	0.318333	0.364565	0.250311	0.445551	0.255219	0.263103	0.36893	0.339519	0.43566	0.588126		0.618275	0.372689	0.367982	0.168202	0.231242	0.220563	0.173249	0.277498	0.260843	0.325946	0.31095	0.198463	0.361536	0.397773	0.25896	0.198514	0.184449	0.192941	0.252437
2021/08/20 11:01:00	12.1579	0.268247	0.196777	0.389713	0.358657	0.237407	0.345535	0.265989	0.283133	0.364364	0.321706	0.372135	0.444339		0.446094	0.338122	0.37208	0.164205	0.246169	0.224772	0.178496	0.28401	0.397533	0.392022	0.218862	0.167487	0.334456	0.36071	0.199803	0.176712	0.168772	0.18225	0.241745
2021/08/20 11:06:00	12.1614	0.333348	0.199105	0.301255	0.297501	0.226575	0.280684	0.259892	0.275511	0.385639	0.316577	0.391842	0.474055		0.425507	0.337522	0.39537	0.161726	0.240599	0.218161	0.183956	0.277001	0.409849	0.53111	0.320671	0.164249	0.277407	0.342013	0.189196	0.157995	0.169764	0.186078	0.368966
2021/08/20 11:11:00	12.1648	0.396675	0.324455	0.223851	0.22101	0.242345	0.235744	0.281246	0.312681	0.505612	0.364705	0.390364	0.425952		0.423034	0.352215	0.414836	0.173968	0.227244	0.230212	0.253893	0.328591	0.32657	0.387756	0.419927	0.165159	0.382804	0.364437	0.204271	0.171545	0.194028	0.189512	0.403922
2021/08/20 11:16:00	12.1683	0.413997	0.265593	0.212407	0.178113	0.222399	0.254761	0.256082	0.309679	0.425798	0.325383	0.380212	0.43201		0.418016	0.383756	0.407247	0.168455	0.244697	0.223224	0.359836	0.462901	0.289085	0.353265	0.437713	0.168758	0.313252	0.279681	0.210978	0.215443	0.191146	0.184793	0.370647
2021/08/20 11:21:00	12.1718	0.340273	0.413391	0.21091	0.230885	0.233011	0.296874	0.271642	0.333412	0.30416	0.510385	0.369116	0.430202		0.421983	0.400856	0.389138	0.175334	0.313009	0.230564	0.324694	0.547833	0.193037	0.310051	0.582256	0.172887	0.240014	0.262547	0.197741	0.179101	0.15138	0.207082	0.39606
2021/08/20 11:26:00	12.1752	0.269285	0.339612	0.205759	0.243394	0.264238	0.301341	0.291085	0.299215	0.312911	0.442393	0.349933	0.341014		0.400654	0.422677	0.377331	0.187528	0.534312	0.218427	0.2278	0.343285	0.222278	0.268641	0.4744	0.168459	0.191889	0.218296	0.181382	0.170281	0.148122	0.226285	0.51844
2021/08/20 11:31:00	12.1787	0.249198	0.225031	0.196896	0.240007	0.228371	0.271245	0.278637	0.284477	0.329774	0.397854	0.329271	0.338944		0.628089	0.538524	0.333931	0.221807	0.325479	0.209707	0.180831	0.288431	0.200097	0.224571	0.507659	0.16727	0.161161	0.196737	0.193032	0.201452	0.180972	0.208392	0.305573
2021/08/20 11:36:00	12.1822	0.242777	0.219387	0.202985	0.239168	0.235874	0.261564	0.263964	0.283982	0.348806	0.415017	0.326221	0.327942		0.454787	0.421893	0.332344	0.214	0.217801	0.208757	0.172034	0.303512	0.203467	0.193896	0.707229	0.158845	0.171316	0.204089	0.189054	0.176694	0.179442	0.181651	0.436325
2021/08/20 11:41:00	12.1857	0.237843	0.210363	0.215048	0.234476	0.246325	0.254492	0.257019	0.286326	0.357996	0.492412	0.371649	0.377898		0.374802	0.343497	0.354824	0.170453	0.291642	0.207708	0.234136	0.397963	0.201507	0.192657	0.37618	0.166267	0.192644	0.229193	0.181647	0.161617	0.233405	0.215311	0.260181
2021/08/20 11:46:00	12.1891	0.229712	0.216032	0.231948	0.246126	0.281207	0.271509	0.353901	0.288845	0.536557	0.484471	0.335061	0.322788		0.396081	0.379534	0.333722	0.171747	0.253077	0.218834	0.185719	0.641247	0.200853	0.208775	0.251643	0.178277	0.218764	0.291148	0.199033	0.179348	0.327481	0.231833	0.232618
2021/08/20 11:51:00	12.1926	0.23299	0.209453	0.205429	0.221701	0.253784	0.269367	0.398452	0.29292	0.411237	0.43781	0.35157	0.309559		0.43535	0.5096	0.313865	0.177793	0.261527	0.196682	0.158531	0.492458	0.177308	0.205664	0.242407	0.164353	0.190705	0.223973	0.2307	0.177207	0.346105	0.256922	0.222993
2021/08/20 11:56:00	12.1961	0.243455	0.200177	0.188871	0.228794	0.215558	0.278567	0.27274	0.304482	0.302028	0.265767	0.374868	0.31206		0.55098	0.374632	0.308013	0.182455	0.268425	0.194518	0.169527	0.418395	0.183974	0.185844	0.250051	0.152575	0.185009	0.230176	0.207149	0.151512	0.237016	0.182682	0.214483
2021/08/20 12:01:00	12.1995	0.237918	0.204597	0.287011	0.238324	0.227084	0.252509	0.246453	0.294318	0.305692	0.240027	0.393341	0.359654		0.531844	0.458991	0.27878	0.189394	0.22336	0.193394	0.191267	0.33055	0.187162	0.194688	0.235756	0.170975	0.18335	0.21077	0.20435	0.17211	0.195896	0.201077	0.211531
2021/08/20 12:06:00	12.203	0.231669	0.195708	0.375453	0.220169	0.238195	0.246437	0.264456	0.283879	0.347578	0.277163	0.381763	0.298484		0.447116	0.335267	0.30401	0.191332	0.249915	0.198438	0.179645	0.404221	0.207317	0.204474	0.260632	0.184002	0.188586	0.225533	0.214013	0.163082	0.179584	0.238884	0.20938
2021/08/20 12:11:00	12.2065	0.226652	0.198229	0.36839	0.216577	0.28654	0.365122	0.251424	0.282429	0.403128	0.311114	0.374516	0.331915		0.542659	0.29506	0.339379	0.184737	0.264109	0.269483	0.218048	0.51527	0.194749	0.195521	0.265209	0.186504	0.200221	0.213862	0.203384	0.179034	0.172656	0.219763	0.204442
2021/08/20 12:16:00	12.2099	0.230689	0.184562	0.412569	0.333799	0.392056	0.274239	0.240404	0.3841	0.519798	0.277486	0.383933	0.304948		0.436145	0.379526	0.341818	0.148346	0.230316	0.339205	0.189609	0.288191	0.201523	0.191667	0.260921	0.165498	0.180991	0.209271	0.177255	0.22532	0.180056	0.236802	0.198304
2021/08/20 12:21:00	12.2134	0.218831	0.186974	0.412334	0.253967	0.311982	0.261729	0.244206	0.432939	0.414233	0.300655	0.281866	0.329938		0.434529	0.358169	0.501945	0.202786	0.225795	0.289709	0.180255	0.324946	0.226348	0.230092	0.273981	0.159234	0.190447	0.201579	0.203278	0.259325	0.210883	0.327416	0.196189
2021/08/20 12:26:00	12.2169	0.221227	0.182977	0.24938	0.357624	0.261642	0.254165	0.249565	0.462732	0.267651	0.273393	0.411016	0.365509		0.446567	0.350859	0.574991	0.16843	0.243748	0.211956	0.209761	0.337593	0.191521	0.319832	0.277883	0.178081	0.165935	0.215174	0.191838	0.230878	0.206	0.364227	0.213816
2021/08/20 12:31:00	12.2203	0.219696	0.187102	0.241174	0.354667	0.276681	0.350892	0.2832	0.411009	0.315516	0.245489	0.465786	0.294559		0.441564	0.315824	0.389796	0.151385	0.245811	0.194409	0.259175	0.331564	0.185625	0.375799	0.275129	0.169408	0.191397	0.253492	0.176975	0.183471	0.190485	0.44674	0.207789
2021/08/20 12:36:00	12.2238	0.212089	0.185214	0.25237	0.348152	0.231708	0.413448	0.299846	0.550302	0.385672	0.281923	0.506685	0.293532		0.477525	0.47913	0.459874	0.164664	0.244759	0.192368	0.283406	0.331043	0.183381	0.384105	0.299709	0.159784	0.195599	0.264346	0.198128	0.180221	0.196681	0.364677	0.232185
2021/08/20 12:41:00	12.2273	0.276723	0.196228	0.334204	0.230346	0.253712	0.379144	0.243603	0.426419	0.356599	0.28968	0.40757	0.31656		0.592913	0.491777	0.44631	0.186363	0.247461	0.219533	0.204413	0.314671	0.273848	0.370258	0.443676	0.221346	0.211221	0.215026	0.341404	0.16627	0.176769	0.344866	0.27916
2021/08/20 12:46:00	12.2308	0.371123	0.289107	0.244636	0.222551	0.247113	0.473818	0.238491	0.404864	0.33924	0.261274	0.404457	0.388923		0.406157	0.480963	0.414226	0.173928	0.227702	0.194628	0.181408	0.313283	0.388996	0.346922	0.526354	0.322479	0.27948	0.203539	0.294979	0.169361	0.186113	0.367092	0.213786
2021/08/20 12:51:00	12.2361	0.411686	0.195833	0.230855	0.211743	0.305054	0.307347	0.242179	0.413003	0.328363	0.285911	0.329232	0.416931		0.466139	0.347376	0.429943	0.293723	0.197084	0.191079	0.239452	0.305393	0.340123	0.266975	0.433294	0.352322	0.319378	0.211999	0.368842	0.16954	0.180503	0.258352	0.206899
2021/08/20 12:56:00	12.2396	0.503772	0.183135	0.225371	0.212711	0.42237	0.265877	0.23997	0.282942	0.310921	0.242834	0.369075	0.433702		0.549831	0.403474	0.513326	0.329064	0.260179	0.218883	0.211657	0.310484	0.271786	0.23633	0.319172	0.316633	0.24006	0.261858	0.36693	0.186813	0.188748	0.245357	0.203021
2021/08/20 13:01:00	12.2431	0.438404	0.177991	0.209837	0.252729	0.409068	0.252084	0.381275	0.236747	0.404546	0.307418	0.397997	0.475702		0.435456	0.48968	0.520792	0.243237	0.241968	0.240331	0.146816	0.321903	0.187262	0.224628	0.2691	0.235451	0.192151	0.225661	0.331118	0.163239	0.221549	0.207282	0.202462
2021/08/20 13:06:00	12.2465	0.323435	0.177432	0.258556	0.273518	0.385806	0.267432	0.424018	0.28441	0.505278	0.395769	0.405314	0.364965		0.430519	0.416512	0.439408	0.183489	0.219908	0.258868	0.202907	0.313394	0.183893	0.218948	0.282118	0.189736	0.176927	0.20921	0.204607	0.179758	0.192388	0.222426	0.221264
2021/08/20 13:11:00	12.25	0.282428	0.277697	0.244586	0.240914	0.350924	0.252696	0.436765	0.289803	0.491023	0.468645	0.357914	0.311511		0.410556	0.372766	0.402729	0.167016	0.302249	0.208594	0.190681	0.31089	0.197395	0.214503	0.27409	0.173947	0.19005	0.204915	0.181274	0.214999	0.169314	0.201631	0.194818
2021/08/20 13:16:00	12.2535	0.346665	0.336257	0.217546	0.17459	0.27953	0.239541	0.371873	0.263245	0.470129	0.463187	0.3357	0.319447		0.394168	0.351926	0.383854	0.178677	0.329261	0.2022	0.17492	0.302564	0.197222	0.211492	0.250204	0.173879	0.20613	0.209626	0.180811	0.150535	0.176312	0.187474	0.218514
2021/08/20 13:21:00	12.2569	0.30832	0.40275	0.217766	0.312186	0.264373	0.244266	0.44125	0.272346	0.411289	0.459554	0.352794	0.295919		0.352843	0.360972	0.337766	0.173984	0.268153	0.258929	0.190212	0.352598	0.197991	0.209784	0.246002	0.169455	0.170457	0.196482	0.191093	0.156041	0.213419	0.149579	0.197796
2021/08/20 13:26:00	12.2604	0.257971	0.309422	0.211404	0.409821	0.258825	0.255836	0.345097	0.293257	0.3276	0.476542	0.293259	0.314325		0.366221	0.333391	0.357451	0.196895	0.244746	0.35266	0.208004	0.351717	0.191767	0.218179	0.260166	0.193036	0.188113	0.248436	0.223124	0.165552	0.319648	0.148796	0.203647
2021/08/20 13:31:00	12.2639	0.244366	0.206011	0.21552	0.422516	0.259647	0.245919	0.340341	0.434473	0.315001	0.342612	0.259393	0.272193		0.381786	0.294281	0.340404	0.159925	0.205568	0.419153	0.165084	0.375043	0.208281	0.215291	0.273764	0.192922	0.185128	0.246378	0.215188	0.166945	0.315803	0.170028	0.197786
2021/08/20 13:36:00	12.2674	0.224813	0.179584	0.204508	0.355883	0.259429	0.238668	0.266387	0.371214	0.358929	0.295053	0.297339	0.350857		0.391877	0.33422	0.367547	0.166357	0.21466	0.320501	0.176529	0.292136	0.32211	0.221417	0.263949	0.179756	0.187905	0.212447	0.201258	0.175305	0.296237	0.178249	0.240122
2021/08/20 13:41:00	12.2708	0.241431	0.178967	0.18982	0.291161	0.247636	0.215725	0.228456	0.29685	0.36458	0.290939	0.301415	0.322541		0.238389	0.335749	0.309387	0.170061	0.221381	0.343403	0.175202	0.278568	0.482174	0.21858	0.267891	0.179792	0.200603	0.215447	0.213936	0.205691	0.229764	0.18975	0.203792
2021/08/20 13:46:00	12.2743	0.247502	0.217423	0.202533	0.259318	0.245427	0.232197	0.224872	0.245756	0.306443	0.302642	0.306881	0.321814		0.538173	0.295234	0.305848	0.153013	0.205748	0.269226	0.24992	0.246638	0.439177	0.213152	0.390347	0.170846	0.202454	0.181557	0.271909	0.194486	0.191975	0.188866	0.187725
2021/08/20 13:51:00	12.2778	0.226355	0.178609	0.279575	0.246308	0.243504	0.247702	0.232551	0.298186	0.27882	0.240441	0.424953	0.349195		0.665684	0.373924	0.298504	0.160451	0.218746	0.214957	0.332788	0.367099	0.242624	0.208029	0.464332	0.164059	0.238822	0.223705	0.204163	0.196396	0.176507	0.225124	0.230616
2021/08/20 13:56:00	12.2812	0.282618	0.183658	0.374507	0.266647	0.323185	0.24406	0.242169	0.306715	0.266202	0.26482	0.530781	0.363229		0.626052	0.377171	0.311092	0.164766	0.245284	0.206281	0.330275	0.293236	0.257818	0.206344	0.472452	0.179295	0.234929	0.227755	0.208862	0.376078	0.173391	0.241423	0.304353
2021/08/20 14:01:00	12.2847	0.263347	0.200916	0.422925	0.216572	0.431498	0.235533	0.244643	0.300672	0.321795	0.302179	0.297593	0.378431		0.576846	0.329412	0.318523	0.235107	0.222922	0.20883	0.372393	0.276741	0.247264	0.206181	0.448823	0.183232	0.287605	0.203249	0.181761	0.374467	0.172727	0.195003	0.28812
2021/08/20 14:06:00	12.2882	0.233913	0.17631	0.390578	0.248592	0.371817	0.238985	0.242815	0.299461	0.299111	0.301358	0.237591	0.333885		0.576939	0.263928	0.344153	0.241862	0.224627	0.188039	0.308109	0.275265	0.25665	0.203626	0.334053	0.251042	0.338516	0.223195	0.217672	0.255991	0.187441	0.184535	0.366742
2021/08/20 14:11:00	12.2917	0.230625	0.191403	0.317657	0.259207	0.302359	0.22782	0.241166	0.359988	0.307259	0.274176	0.274601	0.357018		0.555671	0.334151	0.345511	0.318613	0.243441	0.186138	0.252382	0.306438	0.256698	0.239589	0.225311	0.234435	0.328251	0.206266	0.225562	0.193575	0.191856	0.229495	0.307567
2021/08/20 14:16:00	12.2951	0.257304	0.177874	0.248012	0.264098	0.283299	0.381931	0.23601	0.2714	0.528491	0.297139	0.305914	0.289319		0.506576	0.302341	0.290345	0.318718	0.223296	0.186294	0.18332	0.347862	0.246899	0.345774	0.26457	0.175281	0.319839	0.203386	0.20705	0.171843	0.146374	0.360069	0.275437
2021/08/20 14:21:00	12.2986	0.242427	0.256726	0.242006	0.376502	0.301498	0.417028	0.234983	0.319456	0.38318	0.355454	0.329206	0.464702		0.468936	0.297322	0.351065	0.215026	0.204212	0.194317	0.141905	0.330666	0.252241	0.353118	0.30638	0.174852	0.249134	0.238974	0.229527	0.163669	0.169514	0.246626	0.248817
2021/08/20 14:26:00	12.3021	0.237001	0.294761	0.260782	0.281777	0.307559	0.504865	0.269278	0.312069	0.39844	0.282449	0.288511	0.409491		0.416573	0.294417	0.31531	0.178114	0.218607	0.196415	0.19832	0.28278	0.253319	0.375052	0.283852	0.181963	0.186956	0.344106	0.211321	0.163949	0.180759	0.194128	0.197039
2021/08/20 14:31:00	12.3056	0.222705	0.303913	0.261068	0.186081	0.297262	0.361936	0.271263	0.318084	0.251911	0.272275	0.29265	0.437532		0.405084	0.309688	0.295847	0.201333	0.238244	0.192098	0.202054	0.271724	0.258717	0.382867	0.273534	0.164754	0.170536	0.359678	0.184764	0.170547	0.174553	0.167847	0.199244
2021/08/20 14:36:00	12.309	0.219385	0.214198	0.252478	0.32443	0.303903	0.466145	0.268572	0.31315	0.256227	0.30231	0.431046	0.396019		0.415349	0.40024	0.391597	0.288351	0.256271	0.208343	0.177407	0.265053	0.283774	0.244786	0.2843	0.179498	0.191891	0.432192	0.193372	0.164724	0.170321	0.229045	0.212198
2021/08/20 14:41:00	12.3125	0.246287	0.188378	0.223933	0.303025	0.31271	0.392803	0.266429	0.298558	0.307652	0.33708	0.583848	0.266189		0.422087	0.386229	0.293729	0.341341	0.349477	0.191636	0.1743	0.375534	0.251496	0.2087	0.285315	0.186625	0.208194	0.429841	0.230398	0.166334	0.177522	0.200739	0.216104
2021/08/20 14:46:00	12.316	0.326487	0.184435	0.244923	0.254269	0.2052	0.280655	0.276796	0.296965	0.316678	0.311373	0.465354	0.31789		0.401674	0.459094	0.252162	0.325084	0.362168	0.184027	0.19152	0.426729	0.264514	0.205043	0.279332	0.179025	0.188862	0.38988	0.230061	0.158534	0.196912	0.176293	0.222709
2021/08/20 14:51:00	12.3194	0.408978	0.191787	0.237542	0.212805	0.275411	0.2666	0.36047	0.303643	0.305128	0.282924	0.334081	0.319968		0.428283	0.401072	0.287916	0.223489	0.295891	0.196347	0.168	0.355154	0.254833	0.18749	0.309633	0.177836	0.177153	0.393876	0.208419	0.164641	0.173093	0.220035	0.222636
2021/08/20 14:56:00	12.3229	0.438698	0.273196	0.238492	0.260088	0.376705	0.202328	0.296336	0.326901	0.303004	0.277764	0.413967	0.285198		0.369731	0.360455	0.327168	0.205004	0.214395	0.193877	0.176483	0.442504	0.248237	0.182468	0.456273	0.212139	0.173659	0.369913	0.187735	0.222168	0.196323	0.184894	0.216746
2021/08/20 15:01:00	12.3264	0.416226	0.199399	0.234971	0.265136	0.297504	0.258139	0.254141	0.311184	0.277869	0.279599	0.348626	0.300745		0.581985	0.422632	0.301816	0.191941	0.310477	0.241684	0.171846	0.356081	0.297832	0.200633	0.474247	0.318799	0.122484	0.220036	0.321739	0.19078	0.178935	0.140216	0.206602
2021/08/20 15:06:00	12.3299	0.286249	0.175511	0.230228	0.419987	0.261741	0.254235	0.232212	0.335176	0.286526	0.436834	0.323769	0.334088		0.576609	0.361644	0.330277	0.192552	0.222471	0.34397	0.175626	0.331435	0.399534	0.215829	0.54795	0.370659	0.166171	0.210729	0.376373	0.179411	0.17672	0.176478	0.201193
2021/08/20 15:11:00	12.3333	0.28345	0.182275	0.273823	0.404721	0.265452	0.251723	0.235098	0.329494	0.294661	0.34579	0.426831	0.29346		0.56315	0.31254	0.301215	0.177701	0.226484	0.398414	0.270557	0.27668	0.386925	0.254871	0.45528	0.418572	0.174101	0.229844	0.290044	0.15429	0.172825	0.204768	0.214194
2021/08/20 15:16:00	12.3368	0.264779	0.180302	0.399641	0.358929	0.248767	0.262992	0.238465	0.571511	0.409249	0.274292	0.325427	0.240604		0.544049	0.31447	0.397551	0.212979	0.211881	0.371723	0.340131	0.256194	0.296766	0.217818	0.296676	0.297231	0.192051	0.210872	0.358621	0.139952	0.169863	0.203337	0.212091
2021/08/20 15:21:00	12.3403	0.247432	0.185294	0.414528	0.228792	0.278795	0.302223	0.259762	0.403914	0.396086	0.400488	0.316686	0.290051		0.574877	0.305657	0.466132	0.212761	0.21095	0.342511	0.256869	0.31238	0.258557	0.224045	0.262657	0.301793	0.186897	0.20212	0.54557	0.157511	0.287795	0.199866	0.209588
2021/08/20 15:26:00	12.3438	0.238352	0.269697	0.410705	0.207856	0.320166	0.514811	0.287796	0.347192	0.256167	0.28583	0.297745	0.234091		0.399555	0.29031	0.461464	0.156057	0.225724	0.355549	0.189811	0.348925	0.240912	0.338303	0.21706	0.226807	0.206614	0.204734	0.46218	0.172254	0.299874	0.230419	0.221553
2021/08/20 15:31:00	12.3472	0.249615	0.230052	0.409494	0.230936	0.274567	0.419541	0.285799	0.277853	0.267433	0.272346	0.3215	0.266233		0.627627	0.299786	0.56374	0.131762	0.231859	0.260288	0.193493	0.394978	0.237271	0.267501	0.269405	0.195586	0.19953	0.205866	0.332991	0.165673	0.288587	0.233981	0.208933
2021/08/20 15:36:00	12.3507	0.242192	0.189564	0.359183	0.232297	0.273767	0.265754	0.267386	0.267636	0.282099	0.324606	0.295129	0.3394		0.562902	0.29656	0.489356	0.175046	0.225871	0.236028	0.337391	0.354393	0.240616	0.224987	0.276479	0.18062	0.198992	0.220876	0.247725	0.160876	0.350375	0.193103	0.23501
2021/08/20 15:41:00	12.3542	0.223988	0.184662	0.302779	0.307384	0.256545	0.249937	0.266313	0.258603	0.309305	0.432216	0.288558	0.452325		0.473602	0.309476	0.452894	0.174431	0.201983	0.245349	0.412928	0.280438	0.235574	0.224872	0.30613	0.174637	0.216233	0.204188	0.206106	0.207391	0.263655	0.201352	0.217768
2021/08/20 15:46:00	12.3576	0.22981	0.175469	0.255878	0.40074	0.254451	0.225788	0.388135	0.344894	0.316328	0.295889	0.307889	0.378182		0.421614	0.321268	0.379476	0.189715	0.185575	0.35127	0.384145	0.271232	0.231044	0.203931	0.291183	0.169392	0.168166	0.209257	0.176953	0.159238	0.331308	0.305847	0.228442
2021/08/20 15:51:00	12.3611	0.232523	0.169021	0.263981	0.360737	0.261267	0.270616	0.436113	0.253435	0.442684	0.263704	0.293074	0.286002		0.464427	0.303909	0.405758	0.164301	0.218943	0.287983	0.244463	0.259226	0.231063	0.2074	0.28841	0.172408	0.168575	0.194311	0.191067	0.158225	0.299965	0.298947	0.229366
2021/08/20 15:56:00	12.3646	0.242902	0.171967	0.269411	0.29997	0.24298	0.295809	0.473156	0.251047	0.489098	0.302289	0.266852	0.343499		0.434613	0.293513	0.382302	0.293405	0.20127	0.245654	0.21285	0.260613	0.229312	0.209413	0.270175	0.170904	0.167656	0.243656	0.190849	0.155976	0.258092	0.187596	0.214757
2021/08/20 16:01:00	12.3681	0.236147	0.19163	0.269473	0.270876	0.356063	0.247226	0.484652	0.323688	0.389812	0.329968	0.271552	0.341754		0.370897	0.350443	0.337908	0.304452	0.220062	0.248293	0.211241	0.272035	0.233858	0.209977	0.270676	0.168483	0.184875	0.215958	0.194122	0.164318	0.2064	0.183834	0.246993
2021/08/20 16:06:00	12.3715	0.231732	0.175513	0.261149	0.25769	0.381323	0.229215	0.471564	0.310615	0.376926	0.310523	0.287542	0.325995		0.407702	0.422921	0.32026	0.453828	0.222894	0.251616	0.208144	0.280786	0.245562	0.218832	0.272155	0.175303	0.192581	0.204002	0.182996	0.294547	0.193577	0.177554	0.337751
2021/08/20 16:11:00	12.375	0.215994	0.336232	0.237994	0.278334	0.581241	0.245951	0.335247	0.405265	0.54694	0.286216	0.254333	0.292927		0.312238	0.447818	0.36039	0.258131	0.25929	0.236866	0.205354	0.282802	0.366169	0.227804	0.271554	0.185987	0.192248	0.198649	0.188441	0.349446	0.216851	0.185686	0.550756
2021/08/20 16:16:00	12.3785	0.352684	0.321701	0.235916	0.262469	0.51237	0.238697	0.286518	0.538896	0.421973	0.277618	0.353667	0.283326		0.316553	0.419125	0.398428	0.192005	0.217386	0.202022	0.202568	0.281528	0.485461	0.200072	0.247163	0.173062	0.194617	0.179009	0.193999	0.361684	0.186173	0.180609	0.424212
2021/08/20 16:21:00	12.3819	0.392424	0.404273	0.314953	0.371835	0.293727	0.230796	0.271413	0.476801	0.396556	0.445357	0.446921	0.270108		0.327473	0.439161	0.335364	0.177938	0.216657	0.224052	0.195865	0.356926	0.413819	0.255389	0.424634	0.181014	0.259679	0.240481	0.204527	0.287419	0.180233	0.231181	0.328027
2021/08/20 16:26:00	12.3854	0.360722	0.342267	0.343733	0.511773	0.273221	0.240515	0.271918	0.652016	0.29878	0.315852	0.598504	0.296168		0.388908	0.295326	0.343298	0.17382	0.197437	0.28084	0.199633	0.276491	0.322726	0.26851	0.437689	0.176695	0.340017	0.238234	0.182559	0.308707	0.182008	0.237295	0.3651
2021/08/20 16:31:00	12.3889	0.430139	0.26944	0.402177	0.4188	0.267333	0.402693	0.277516	0.359406	0.249382	0.335975	0.502106	0.31487		0.498061	0.275336	0.271097	0.170426	0.262104	0.276653	0.207739	0.258151	0.325669	0.210476	0.304148	0.212188	0.352593	0.238527	0.202645	0.331285	0.172724	0.197439	0.355963
2021/08/20 16:36:00	12.3924	0.449411	0.225579	0.423566	0.335917	0.213141	0.431297	0.274974	0.428405	0.3122	0.396203	0.320787	0.301405		0.661376	0.314373	0.302009	0.184331	0.194478	0.235106	0.208162	0.272909	0.272153	0.282708	0.265966	0.310934	0.215341	0.232531	0.179756	0.353473	0.174577	0.194474	0.305874
2021/08/20 16:41:00	12.3958	0.344698	0.248652	0.319841	0.277462	0.273334	0.443848	0.269557	0.3904	0.281006	0.242328	0.425762	0.297029		0.578406	0.328216	0.35683	0.18229	0.206949	0.307632	0.259822	0.422265	0.289486	0.380345	0.270041	0.347199	0.203325	0.270003	0.19379	0.312214	0.183618	0.203773	0.222472
2021/08/20 16:46:00	12.3993	0.260328	0.200831	0.282309	0.287662	0.25678	0.506436	0.280245	0.361951	0.284228	0.320593	0.345681	0.307437		0.462453	0.347705	0.359445	0.210737	0.189206	0.332737	0.348712	0.395848	0.280318	0.34414	0.264974	0.401996	0.179725	0.376861	0.217617	0.281206	0.196312	0.196608	0.213052
2021/08/20 16:51:00	12.4028	0.317264	0.201633	0.288159	0.295053	0.264957	0.36743	0.278597	0.29971	0.304503	0.382203	0.355927	0.308037		0.398689	0.311743	0.366658	0.196349	0.226225	0.329176	0.449314	0.39258	0.269457	0.383815	0.256845	0.334736	0.167906	0.482169	0.205438	0.220934	0.187808	0.20417	0.212477
2021/08/20 16:56:00	12.4062	0.251882	0.2272	0.273031	0.289137	0.341784	0.421521	0.278302	0.301932	0.275232	0.369996	0.531713	0.347851		0.340419	0.260205	0.347235	0.257381	0.32178	0.318257	0.45941	0.287038	0.258989	0.512764	0.260661	0.247047	0.197027	0.360224	0.221961	0.198345	0.210929	0.21852	0.226168
2021/08/20 17:01:00	12.4097	0.267355	0.206883	0.274591	0.32057	0.432303	0.301206	0.273984	0.29703	0.303914	0.344608	0.414186	0.489049		0.441913	0.288129	0.368882	0.328132	0.297752	0.290932	0.289728	0.265095	0.273913	0.339535	0.278621	0.186682	0.203578	0.282868	0.224353	0.188828	0.194426	0.223069	0.213811
2021/08/20 17:06:00	12.4132	0.226041	0.219399	0.305682	0.381331	0.442163	0.167183	0.286428	0.303799	0.338158	0.523922	0.379865	0.458069		0.438942	0.402214	0.351565	0.332183	0.205399	0.350007	0.248159	0.311738	0.324682	0.268831	0.327004	0.199218	0.20619	0.212383	0.448397	0.190685	0.192029	0.240884	0.226832
2021/08/20 17:11:00	12.4167	0.261358	0.251103	0.314569	0.391398	0.641175	0.251785	0.299705	0.31539	0.293837	0.410963	0.358245	0.432027		0.346848	0.350444	0.348514	0.332004	0.203973	0.433671	0.24165	0.364413	0.451086	0.261839	0.40701	0.172002	0.199766	0.199992	0.316426	0.189223	0.198401	0.34355	0.225512
2021/08/20 17:16:00	12.4201	0.280927	0.213534	0.280397	0.385089	0.345867	0.287011	0.275819	0.331599	0.375576	0.567364	0.312144	0.420881		0.334964	0.339806	0.350556	0.421634	0.217294	0.354158	0.216559	0.300875	0.490776	0.26481	0.482665	0.181922	0.18476	0.187583	0.409969	0.186478	0.318679	0.383615	0.234764
2021/08/20 17:21:00	12.4236	0.273703	0.259947	0.357268	0.289651	0.202879	0.301503	0.336475	0.555062	0.319501	0.380739	0.302063	0.355498		0.362058	0.433125	0.364622	0.302751	0.228554	0.290717	0.222628	0.306754	0.412745	0.26438	0.342189	0.18568	0.212155	0.197222	0.281378	0.188261	0.342832	0.375751	0.267326
2021/08/20 17:26:00	12.4271	0.2617	0.357416	0.400015	0.274705	0.196877	0.251872	0.476419	0.409651	0.335036	0.306039	0.415961	0.40016		0.654403	0.458336	0.345676	0.299912	0.373445	0.281583	0.221348	0.295032	0.432727	0.259689	0.195779	0.202324	0.231829	0.236188	0.200586	0.191515	0.219958	0.322679	0.427744
2021/08/20 17:31:00	12.4306	0.264415	0.375072	0.405085	0.269781	0.515765	0.223958	0.706013	0.294318	0.309381	0.366173	0.335981	0.265116		0.488793	0.400412	0.32041	0.242853	0.409362	0.271441	0.248992	0.364032	0.317911	0.339429	0.259465	0.221306	0.238711	0.241612	0.189006	0.181067	0.187775	0.232671	0.430506
2021/08/20 17:36:00	12.434	0.267175	0.389873	0.306032	0.292777	0.395374	0.261946	0.494231	0.314052	0.460835	0.302899	0.35206	0.440566		0.431329	0.295562	0.337848	0.229205	0.295502	0.264221	0.229192	0.370075	0.355368	0.290839	0.257291	0.217286	0.305405	0.259247	0.348556	0.184293	0.22155	0.203957	0.258352
2021/08/20 17:41:00	12.4375	0.393582	0.413918	0.270306	0.370495	0.305409	0.350533	0.47932	0.306861	0.473789	0.273548	0.405679	0.427574		0.408098	0.359971	0.470367	0.285866	0.313	0.272696	0.298184	0.305977	0.345976	0.285912	0.276237	0.219829	0.294303	0.246547	0.506241	0.187027	0.270634	0.195432	0.220387
2021/08/20 17:46:00	12.441	0.393549	0.314093	0.261919	0.506959	0.335079	0.598748	0.371997	0.396864	0.39765	0.366654	0.473588	0.383901		0.403356	0.342403	0.489762	0.279142	0.426515	0.306955	0.277005	0.299523	0.311431	0.254954	0.268466	0.244858	0.359642	0.301538	0.37615	0.186349	0.23924	0.203812	0.256369
2021/08/20 17:51:00	12.4444	0.447537	0.256426	0.258867	0.434821	0.553847	0.438225	0.308491	0.488581	0.313523	0.379912	0.440011	0.291184		0.408421	0.304318	0.620336	0.247615	0.407635	0.284275	0.332814	0.422659	0.263512	0.267293	0.299213	0.355738	0.265878	0.430417	0.299465	0.184015	0.224106	0.209681	0.193357
2021/08/20 17:56:00	12.4479	0.394534	0.254862	0.288604	0.347442	0.317288	0.351064	0.29745	0.470432	0.303398	0.343618	0.370882	0.425099		0.425553	0.310802	0.501895	0.24398	0.257497	0.278411	0.294918	0.413123	0.254108	0.354358	0.328373	0.379148	0.310457	0.43399	0.230723	0.20564	0.189061	0.241995	0.2723
2021/08/20 18:01:00	12.4514	0.253677	0.253192	0.355615	0.350436	0.250282	0.28057	0.318377	0.381074	0.307138	0.347133	0.388032	0.403018		0.403349	0.348451	0.598223	0.244383	0.233505	0.299895	0.226526	0.492964	0.259576	0.392407	0.489656	0.333367	0.288956	0.327797	0.21741	0.235381	0.216293	0.24247	0.309741
2021/08/20 18:06:00	12.4549	0.249522	0.271868	0.307703	0.347231	0.269844	0.304134	0.320663	0.365142	0.342413	0.40357	0.394467	0.404734		0.380385	0.383141	0.548038	0.423536	0.216708	0.286833	0.246237	0.468485	0.263148	0.280373	0.470837	0.432094	0.336984	0.424029	0.342308	0.325084	0.383617	0.268853	0.373294
2021/08/20 18:11:00	12.4583	0.257159	0.252202	0.306515	0.327123	0.308279	0.351926	0.393817	0.362018	0.406229	0.584777	0.398666	0.358037		0.393065	0.436266	0.499244	0.489123	0.237968	0.280984	0.230515	0.338845	0.261576	0.357501	0.555173	0.453394	0.390329	0.463577	0.448865	0.48415	0.499923	0.423375	0.462996
2021/08/20 18:16:00	12.4618	0.455118	0.259752	0.308554	0.338456	0.456469	0.35251	0.485307	0.359475	0.339821	0.361537	0.452078	0.337788		0.526609	0.558654	0.521313	0.444499	0.222791	0.266973	0.261491	0.271653	0.267371	0.557079	0.28364	0.364919	0.311941	0.371677	0.500862	0.35083	0.483532	0.440338	0.546349
2021/08/20 18:21:00	12.4653	0.518235	0.265322	0.406923	0.382171	0.515114	0.462	0.51144	0.390859	0.306692	0.313227	0.446195	0.2992		0.490011	0.469936	0.497476	0.275324	0.232408	0.412392	0.24382	0.2663	0.440546	0.32934	0.265827	0.296406	0.227817	0.364028	0.44746	0.388105	0.378792	0.469678	0.43552
2021/08/20 18:26:00	12.4688	0.491397	0.243892	0.382352	0.48131	0.620291	0.558364	0.545359	0.46666	0.306057	0.374102	0.346363	0.481927		0.594337	0.443134	0.4764	0.230365	0.225716	0.407246	0.339307	0.293315	0.481083	0.349876	0.307643	0.290079	0.337578	0.476167	0.357746	0.269763	0.296668	0.450333	0.635325
2021/08/20 18:31:00	12.4722	0.582907	0.437207	0.485001	0.46025	0.347497	0.53945	0.487174	0.603858	0.429859	0.395665	0.430306	0.374041		0.456528	0.545325	0.600354	0.293931	0.297136	0.421986	0.290263	0.349463	0.450149	0.345457	0.341234	0.341269	0.371532	0.40977	0.308931	0.250346	0.311638	0.328139	0.416885
2021/08/20 18:36:00	12.4757	0.53612	0.421607	0.302146	0.461464	0.203345	0.749393	0.58895	0.691506	0.488373	0.398202	0.558911	0.339911		0.541045	0.388025	0.457692	0.300855	0.229575	0.482489	0.452564	0.380197	0.279773	0.435697	0.324107	0.259014	0.448637	0.315348	0.301654	0.360096	0.235492	0.440154	0.293428
2021/08/20 18:41:00	12.4792	0.645628	0.444689	0.335027	0.470929	0.411826	0.510663	0.395288	0.467634	0.474121	0.503702	0.6297	0.339987		0.796624	0.430028	0.444266	0.230585	0.232347	0.320809	0.380999	0.435023	0.271252	0.49259	0.455736	0.304679	0.40267	0.45165	0.426103	0.42589	0.246395	0.393879	0.304674
2021/08/20 18:46:00	12.4826	0.599248	0.449642	0.414258	0.427261	0.564772	0.515693	0.404931	0.508416	0.380047	0.521592	0.434289	0.469908		0.50224	0.377463	0.424328	0.48176	0.354582	0.288172	0.474336	0.467158	0.408249	0.486415	0.638582	0.398427	0.388209	0.396971	0.544062	0.334749	0.548364	0.281581	0.429265
2021/08/20 18:51:00	12.4861	0.51298	0.486598	0.436618	0.342456	0.567241	0.373319	0.250837	0.694166	0.366014	0.363741	0.419838	0.474916		0.716797	0.329501	0.4715	0.318265	0.515954	0.239531	0.454727	0.507988	0.385155	0.234642	0.46375	0.422098	0.310454	0.396759	0.617593	0.316047	0.411657	0.285117	0.375082
2021/08/20 18:56:00	12.4896	0.386277	0.42644	0.293066	0.356245	0.620559	0.499916	0.376045	0.332323	0.347386	0.558819	0.488028	0.444436		0.524131	0.411618	0.339167	0.285461	0.38194	0.264227	0.457632	0.410197	0.518045	0.385815	0.666783	0.551101	0.272365	0.349382	0.277838	0.492327	0.441952	0.303285	0.654287
2021/08/20 19:01:00	12.4931	0.395067	0.369196	0.402532	0.538074	0.461646	0.60155	0.545179	0.537822	0.558944	0.584981	0.50657	0.492194		0.770219	0.4252	0.426076	0.337651	0.370954	0.296112	0.445028	0.460991	0.354683	0.447787	0.395386	0.375333	0.308657	0.347807	0.297369	0.474976	0.426463	0.44213	0.596885
2021/08/20 19:06:00	12.4965	0.279072	0.316672	0.486887	0.638753	0.349755	0.46834	0.512162	0.515869	0.416039	0.439834	0.496033	0.448192		0.505125	0.334837	0.652333	0.425097	0.405558	0.259264	0.420324	0.328363	0.28188	0.307791	0.372828	0.565092	0.408647	0.509929	0.339427	0.426132	0.465751	0.398081	0.391054
2021/08/20 19:11:00	12.5	0.323142	0.249575	0.35011	0.488055	0.450307	0.221824	0.511128	0.447086	0.429174	0.653594	0.5361	0.51487		0.333947	0.374532	0.321518	0.408163	0.28116	0.450778	0.397094	0.276438	0.556988	0.401161	0.40538	0.376012	0.494731	0.587363	0.496947	0.449813	0.350362	0.38753	0.363215
2021/08/20 19:16:00	12.5035	0.351742	0.320068	0.453619	0.485153	0.506393	0.41682	0.392758	0.337213	0.340683	0.465581	0.53055	0.366657		0.438335	0.379328	0.416375	0.379204	0.289824	0.421765	0.449697	0.314663	0.266818	0.466742	0.435494	0.377746	0.244971	0.477434	0.51348	0.476763	0.289843	0.32271	0.457267
2021/08/20 19:21:00	12.5069	0.409606	0.304457	0.485544	0.590599	0.414337	0.547957	0.364615	0.359735	0.438082	0.316462	0.554695	0.500741		0.656381	0.45065	0.372395	0.518452	0.371377	0.483791	0.339782	0.368191	0.466572	0.533835	0.296193	0.353204	0.365304	0.47609	0.561036	0.338548	0.404166	0.44141	0.40611
2021/08/20 19:26:00	12.5104	0.513987	0.28795	0.462574	0.38289	0.372663	0.335289	0.388278	0.41644	0.469343	0.423251	0.501165	0.336118		0.64622	0.500679	0.282016	0.401418	0.369286	0.370065	0.313629	0.392188	0.530914	0.352419	0.564784	0.481252	0.309875	0.501906	0.413393	0.402682	0.314835	0.491997	0.439881
2021/08/20 19:31:00	12.5139	0.495622	0.254511	0.283351	0.315576	0.39398	0.341051	0.532117	0.404244	0.283075	0.501725	0.465856	0.315893		0.456238	0.521698	0.368576	0.434078	0.222622	0.270305	0.402313	0.422436	0.499624	0.453877	0.547804	0.559861	0.307901	0.254793	0.309828	0.456605	0.373011	0.545394	0.395525
2021/08/20 19:36:00	12.5174	0.615443	0.260356	0.285275	0.26949	0.403089	0.496486	0.370552	0.327414	0.465164	0.398647	0.653686	0.522407		0.500723	0.511708	0.37552	0.277327	0.258738	0.242422	0.399784	0.453098	0.355224	0.398204	0.309036	0.500229	0.304263	0.404454	0.471447	0.372731	0.397068	0.617283	0.453413
2021/08/20 19:41:00	12.5208	0.486403	0.343283	0.309047	0.323689	0.589188	0.378455	0.358552	0.368687	0.513862	0.442068	0.657462	0.380057		0.568437	0.535777	0.498894	0.270091	0.393081	0.3755	0.469635	0.387651	0.2866	0.333344	0.339514	0.529664	0.308432	0.465492	0.582046	0.440833	0.479583	0.542138	0.475579
2021/08/20 19:46:00	12.5243	0.513478	0.29701	0.441532	0.449031	0.445208	0.414144	0.489056	0.389805	0.445667	0.439762	0.459158	0.482756		0.694486	0.367637	0.535738	0.316869	0.433435	0.323737	0.467825	0.442573	0.239151	0.331587	0.420799	0.319308	0.476017	0.513703	0.348854	0.510201	0.570069	0.373156	0.318682
2021/08/20 19:51:00	12.5278	0.357712	0.315907	0.547863	0.511122	0.435635	0.446052	0.486525	0.514489	0.367206	0.531633	0.427156	0.474102		0.448684	0.487428	0.428629	0.324252	0.214504	0.320077	0.32336	0.371049	0.479809	0.507084	0.460173	0.360932	0.488041	0.312595	0.441027	0.538427	0.396971	0.338641	0.299188
2021/08/20 19:56:00	12.5312	0.340201	0.449888	0.32883	0.429425	0.442964	0.456346	0.376779	0.311765	0.464029	0.551945	0.403968	0.542321		0.419711	0.546137	0.466733	0.335477	0.265607	0.326945	0.400906	0.460724	0.282329	0.459892	0.370956	0.385456	0.297023	0.407083	0.488712	0.452135	0.408318	0.177503	0.463925
2021/08/20 20:01:00	12.5347	0.152626	0.330019	0.300982	0.380279	0.525531	0.356478	0.577349	0.463043	0.426988	0.522335	0.352345	0.501331		0.464245	0.532314	0.630988	0.237188	0.249101	0.390488	0.406354	0.441666	0.230639	0.336259	0.345928	0.316932	0.300518	0.349614	0.365077	0.386802	0.425756	0.275885	0.496908
2021/08/20 20:06:00	12.5382	0.299696	0.439084	0.303406	0.360599	0.337258	0.299902	0.464032	0.582949	0.543968	0.486501	0.363697	0.429318		0.67269	0.496886	0.589992	0.492308	0.29152	0.280473	0.258294	0.376979	0.457852	0.223559	0.463131	0.363992	0.303152	0.301593	0.371749	0.440711	0.367007	0.415775	0.538387
2021/08/20 20:11:00	12.5417	0.331258	0.423473	0.343184	0.341326	0.368568	0.290968	0.354772	0.475162	0.567539	0.525978	0.383754	0.552303		0.559484	0.41244	0.601423	0.341742	0.422268	0.259665	0.225231	0.360044	0.3144	0.480607	0.444981	0.547702	0.277738	0.455914	0.219388	0.362213	0.321028	0.493879	0.505778
2021/08/20 20:16:00	12.5451	0.337727	0.369756	0.335038	0.38466	0.500904	0.333192	0.334056	0.436937	0.514637	0.599883	0.371496	0.599361		0.55881	0.508793	0.530692	0.286653	0.357237	0.368577	0.209977	0.318607	0.304251	0.593279	0.357932	0.34285	0.389699	0.314474	0.287616	0.277877	0.449099	0.487583	0.610421
2021/08/20 20:21:00	12.5486	0.320218	0.430147	0.294797	0.319311	0.622133	0.566111	0.333581	0.602278	0.473142	0.413636	0.443606	0.38498		0.357742	0.505702	0.645292	0.22233	0.387622	0.370241	0.186758	0.357144	0.208996	0.497816	0.374798	0.401955	0.352671	0.328902	0.371561	0.488734	0.510503	0.650151	0.542216
2021/08/20 20:26:00	12.5521	0.349498	0.419619	0.296282	0.326924	0.520014	0.326506	0.336272	0.646458	0.350851	0.45175	0.612964	0.35516		0.550838	0.336041	0.547099	0.273946	0.326057	0.357814	0.270585	0.261731	0.442404	0.378347	0.505387	0.362872	0.343862	0.327481	0.473362	0.475813	0.354093	0.430502	0.542939
2021/08/20 20:31:00	12.5556	0.455659	0.394878	0.517512	0.323646	0.30396	0.377676	0.343011	0.593759	0.423986	0.343236	0.530496	0.297131		0.534714	0.386083	0.391977	0.359961	0.498156	0.227808	0.31761	0.256506	0.490593	0.304581	0.347756	0.361032	0.373607	0.332027	0.486043	0.434601	0.375703	0.509248	0.504223
2021/08/20 20:36:00	12.559	0.479567	0.419708	0.515602	0.31165	0.293814	0.184429	0.340938	0.577542	0.41888	0.345033	0.531782	0.29631		0.660452	0.377829	0.463409	0.297098	0.38918	0.262098	0.413714	0.226894	0.453381	0.331961	0.259887	0.324928	0.467099	0.449989	0.35123	0.365884	0.393343	0.515919	0.460817
2021/08/20 20:41:00	12.5625	0.57933	0.416165	0.502921	0.276813	0.355972	0.301222	0.337934	0.474287	0.513896	0.414994	0.548009	0.339962		0.595528	0.487221	0.226808	0.261676	0.411542	0.267872	0.297335	0.258085	0.572875	0.329592	0.330591	0.482113	0.36022	0.438729	0.376088	0.398957	0.264668	0.463012	0.419027
2021/08/20 20:46:00	12.566	0.458619	0.24903	0.355951	0.490952	0.328867	0.368089	0.372847	0.479431	0.523244	0.756613	0.432107	0.540673		0.388972	0.537633	0.309455	0.275484	0.386992	0.261182	0.240353	0.264611	0.622603	0.339426	0.397324	0.468714	0.345061	0.396529	0.351872	0.354964	0.429091	0.529139	0.566035
2021/08/20 20:51:00	12.5694	0.335825	0.211777	0.29906	0.540465	0.547799	0.327607	0.320859	0.30408	0.553797	0.55114	0.487991	0.542322		0.678665	0.467049	0.417826	0.273461	0.425647	0.281669	0.235718	0.351289	0.668148	0.375635	0.483722	0.609631	0.386573	0.609047	0.327161	0.328937	0.442674	0.481065	0.688685
2021/08/20 20:56:00	12.5729	0.285057	0.36911	0.38684	0.37602	0.395589	0.309788	0.328883	0.363378	0.522805	0.457068	0.281083	0.380899		0.619019	0.259271	0.432104	0.274424	0.347247	0.284041	0.237474	0.465342	0.560639	0.373771	0.499882	0.417786	0.304454	0.428602	0.360088	0.275653	0.169227	0.413797	0.563936
2021/08/20 21:01:00	12.5764	0.499779	0.447342	0.307941	0.373765	0.363629	0.309998	0.486876	0.336873	0.520688	0.456175	0.336664	0.430659		0.479962	0.563168	0.479455	0.330851	0.395071	0.267141	0.233153	0.390819	0.412761	0.338723	0.532927	0.394454	0.457185	0.352936	0.362825	0.300754	0.399608	0.363546	0.475927
2021/08/20 21:06:00	12.5799	0.487494	0.42887	0.302698	0.401241	0.263333	0.361479	0.617994	0.374373	0.630514	0.492158	0.393518	0.35094		0.621439	0.49123	0.488382	0.490433	0.395283	0.292303	0.205937	0.402314	0.255226	0.225267	0.422711	0.452939	0.4554	0.341132	0.565151	0.344875	0.42606	0.460466	0.553643
2021/08/20 21:11:00	12.5833	0.500273	0.291694	0.316405	0.258749	0.310189	0.616311	0.477465	0.493052	0.390033	0.567277	0.383872	0.336276		0.693871	0.364436	0.619319	0.405054	0.37195	0.410809	0.327085	0.366335	0.305073	0.253929	0.45381	0.358768	0.326464	0.345898	0.423277	0.409461	0.479045	0.376231	0.575817
2021/08/20 21:16:00	12.5868	0.517294	0.249011	0.294123	0.293777	0.433373	0.623742	0.454296	0.351681	0.373015	0.451406	0.380481	0.537104		0.623459	0.36083	0.443073	0.371679	0.371889	0.285754	0.440233	0.269095	0.487773	0.474129	0.466221	0.313399	0.320865	0.341003	0.151092	0.405598	0.497146	0.416269	0.455755
2021/08/20 21:21:00	12.5903	0.587706	0.259245	0.289645	0.326541	0.470593	0.410097	0.521181	0.333961	0.317558	0.425739	0.380065	0.351811		0.577106	0.414907	0.501628	0.214535	0.405878	0.33084	0.383862	0.244409	0.245105	0.485551	0.572554	0.324398	0.505861	0.335112	0.240921	0.478298	0.381205	0.37433	0.372431
2021/08/20 21:26:00	12.5938	0.510745	0.239268	0.363371	0.320738	0.585405	0.317032	0.441704	0.33473	0.373796	0.400507	0.463076	0.359961		0.66171	0.282799	0.616082	0.330856	0.272006	0.255878	0.371729	0.248275	0.551696	0.589894	0.436068	0.462021	0.599625	0.333016	0.397098	0.529851	0.430592	0.303489	0.338455
2021/08/20 21:31:00	12.5972	0.358119	0.245485	0.310627	0.375567	0.656208	0.383667	0.378209	0.499951	0.412481	0.324905	0.55902	0.373847		0.602825	0.372045	0.656488	0.410305	0.201762	0.24459	0.249724	0.240869	0.330678	0.447182	0.466	0.349639	0.342681	0.394099	0.441741	0.444996	0.477353	0.289211	0.33317
2021/08/20 21:36:00	12.6007	0.481234	0.138398	0.327588	0.484743	0.58518	0.372608	0.350563	0.405777	0.381358	0.466034	0.650466	0.391189		0.417167	0.496885	0.482879	0.378057	0.275328	0.228128	0.251202	0.268797	0.270926	0.489016	0.407464	0.303518	0.207174	0.40844	0.363636	0.543756	0.471841	0.205653	0.339838
2021/08/20 21:41:00	12.6042	0.322866	0.282941	0.395813	0.405963	0.573198	0.477539	0.324763	0.36409	0.555602	0.432161	0.589678	0.426414		0.422215	0.373107	0.606893	0.298969	0.389381	0.226884	0.259637	0.347958	0.355049	0.686696	0.444834	0.33544	0.431152	0.306962	0.547611	0.570809	0.406282	0.423546	0.34718
2021/08/20 21:46:00	12.6076	0.311133	0.558441	0.307526	0.363313	0.51446	0.551169	0.357949	0.318466	0.339371	0.489134	0.588036	0.387418		0.589811	0.53316	0.435983	0.289334	0.284898	0.23138	0.290389	0.357835	0.258329	0.377647	0.545185	0.344519	0.577644	0.326482	0.458039	0.377502	0.449091	0.405061	0.341547
2021/08/20 21:51:00	12.6111	0.292986	0.30981	0.35099	0.308255	0.43302	0.381547	0.298375	0.324784	0.264337	0.371813	0.573791	0.305634		0.593793	0.432866	0.424065	0.243129	0.20269	0.238965	0.253767	0.364106	0.535805	0.318854	0.314035	0.339097	0.553598	0.597174	0.306403	0.31988	0.365024	0.309578	0.331119
2021/08/20 21:56:00	12.6146	0.402107	0.262442	0.317727	0.376663	0.379726	0.31851	0.260745	0.308614	0.503209	0.389587	0.526176	0.37913		0.57042	0.412656	0.362382	0.179219	0.216769	0.232984	0.237061	0.412319	0.471517	0.304094	0.609373	0.371164	0.471278	0.644237	0.319315	0.357864	0.446146	0.368122	0.337827
2021/08/20 22:01:00	12.6181	0.496545	0.26129	0.222609	0.317933	0.438876	0.305071	0.282466	0.343252	0.461915	0.382927	0.511129	0.554632		0.661963	0.355719	0.341415	0.318265	0.200689	0.233049	0.240019	0.503888	0.394741	0.356752	0.397843	0.444356	0.528254	0.64	0.320494	0.380734	0.252059	0.390612	0.388924
2021/08/20 22:06:00	12.6215	0.43436	0.262042	0.264136	0.246814	0.517586	0.33503	0.337226	0.400715	0.30142	0.490956	0.529366	0.37851		0.69499	0.289558	0.308107	0.299808	0.214527	0.234881	0.338484	0.392644	0.171025	0.513071	0.226943	0.308113	0.345675	0.602199	0.306914	0.200206	0.271498	0.387178	0.475707
2021/08/20 22:11:00	12.625	0.403038	0.28213	0.320607	0.304752	0.536504	0.343625	0.464173	0.479855	0.434042	0.502928	0.397249	0.287706		0.531173	0.409455	0.37009	0.275132	0.224593	0.287988	0.317359	0.370854	0.513204	0.373341	0.426056	0.345467	0.3328	0.572836	0.381901	0.222013	0.276122	0.391273	0.438242
2021/08/20 22:16:00	12.6285	0.401716	0.333387	0.519737	0.318091	0.379741	0.30072	0.377484	0.391796	0.335338	0.32497	0.377354	0.447781		0.600015	0.361926	0.684679	0.294135	0.221247	0.300559	0.229727	0.387463	0.426026	0.301611	0.451867	0.325059	0.343044	0.471491	0.271265	0.292041	0.28048	0.314046	0.359646
2021/08/20 22:21:00	12.6319	0.319473	0.438181	0.455267	0.337163	0.347846	0.429221	0.314103	0.323864	0.478668	0.38715	0.353961	0.376823		0.5678	0.338516	0.548711	0.412795	0.203828	0.246352	0.26258	0.48875	0.202768	0.296317	0.462762	0.331882	0.36399	0.298372	0.2658	0.332129	0.282005	0.319721	0.291632
2021/08/20 22:26:00	12.6354	0.348955	0.513945	0.575842	0.403307	0.249141	0.524002	0.306792	0.475809	0.465065	0.608599	0.385947	0.227246		0.409311	0.47702	0.380014	0.427841	0.231859	0.387778	0.272382	0.383683	0.444298	0.279079	0.469116	0.306185	0.483596	0.275097	0.287776	0.298848	0.4297	0.255361	0.364155
2021/08/20 22:31:00	12.6389	0.322623	0.310386	0.4087	0.566562	0.315447	0.382	0.36658	0.471136	0.34094	0.510654	0.366934	0.377317		0.430661	0.383655	0.348706	0.406932	0.196952	0.434984	0.285466	0.389988	0.42476	0.280943	0.635001	0.41604	0.431196	0.310531	0.299384	0.277324	0.308105	0.278902	0.54907
2021/08/20 22:36:00	12.6424	0.343622	0.283642	0.328454	0.355378	0.388286	0.184721	0.388341	0.370482	0.376404	0.397262	0.370528	0.551305		0.439933	0.36434	0.410752	0.428956	0.190706	0.487181	0.281669	0.35985	0.344033	0.273384	0.30704	0.397528	0.443149	0.293314	0.422923	0.29105	0.293351	0.380824	0.69094
2021/08/20 22:41:00	12.6458	0.320923	0.305812	0.30683	0.162381	0.269904	0.302307	0.458464	0.318006	0.508623	0.343962	0.365485	0.498977		0.29511	0.372866	0.592544	0.592368	0.192477	0.460657	0.290271	0.454965	0.339526	0.2917	0.294651	0.312785	0.540526	0.278344	0.527904	0.273304	0.282226	0.50731	0.458544
2021/08/20 22:46:00	12.6493	0.337848	0.278429	0.322192	0.250767	0.471438	0.340346	0.423619	0.347585	0.336295	0.42446	0.451311	0.448805		0.371677	0.4542	0.570963	0.471453	0.273846	0.539737	0.44738	0.352301	0.520898	0.277442	0.128773	0.161007	0.410049	0.261407	0.481311	0.287535	0.273511	0.326519	0.633638
2021/08/20 22:51:00	12.6528	0.331511	0.293098	0.267436	0.271574	0.433598	0.464369	0.556885	0.323839	0.524946	0.333636	0.615748	0.416953		0.390261	0.382725	0.478073	0.375351	0.361896	0.532168	0.564029	0.261313	0.528967	0.291839	0.250013	0.346592	0.413514	0.251989	0.509929	0.349099	0.373549	0.302997	0.510726
2021/08/20 22:56:00	12.6562	0.619332	0.253625	0.285895	0.297796	0.373408	0.39757	0.618225	0.304731	0.294053	0.56725	0.43743	0.409118		0.350318	0.469142	0.366329	0.201721	0.357068	0.335439	0.301454	0.266108	0.675234	0.289549	0.272379	0.251138	0.47886	0.246046	0.507602	0.367852	0.370373	0.311119	0.415
2021/08/20 23:01:00	12.6597	0.495174	0.272706	0.26679	0.286007	0.413344	0.328333	0.600593	0.49148	0.454874	0.364311	0.392344	0.431258		0.374088	0.443935	0.339244	0.209461	0.364773	0.417255	0.285965	0.353525	0.548991	0.27238	0.386411	0.263037	0.473162	0.252851	0.78338	0.288643	0.377661	0.530844	0.502859
2021/08/20 23:06:00	12.6632	0.322341	0.293492	0.264723	0.287158	0.377191	0.593377	0.65614	0.460853	0.363433	0.351837	0.358416	0.407825		0.443353	0.454931	0.362349	0.262667	0.359181	0.464147	0.288673	0.414258	0.531581	0.290925	0.450947	0.325374	0.401016	0.272258	0.425565	0.312186	0.322984	0.326058	0.38314
2021/08/20 23:11:00	12.6667	0.134389	0.311575	0.267402	0.318527	0.332406	0.543681	0.544042	0.50495	0.412381	0.395496	0.367962	0.335576		0.719125	0.557272	0.46834	0.246523	0.446839	0.451777	0.281525	0.298734	0.504861	0.232997	0.333359	0.518081	0.58851	0.255021	0.533849	0.409508	0.289568	0.304062	0.362363
2021/08/20 23:16:00	12.6701	0.291218	0.353211	0.291961	0.325654	0.259436	0.366585	0.521292	0.303461	0.415057	0.537125	0.51915	0.300696		0.489708	0.523818	0.368681	0.247053	0.376227	0.416254	0.181062	0.219753	0.345181	0.241634	0.186034	0.340888	0.380413	0.264832	0.533474	0.306749	0.201854	0.388605	0.314116
2021/08/20 23:21:00	12.6736	0.432421	0.32941	0.495391	0.291857	0.39168	0.428234	0.542915	0.324552	0.389226	0.602256	0.56563	0.355008		0.408951	0.597528	0.396945	0.29082	0.285017	0.595647	0.317705	0.227551	0.235443	0.293232	0.319677	0.431503	0.304113	0.261873	0.395488	0.282166	0.315947	0.360534	0.299055
2021/08/20 23:26:00	12.6771	0.317765	0.332266	0.40785	0.334834	0.460434	0.545295	0.449134	0.363414	0.320593	0.554323	0.403275	0.39442		0.371209	0.595611	0.325299	0.394269	0.365822	0.378219	0.574267	0.300063	0.302995	0.395244	0.311808	0.507695	0.272079	0.276217	0.377805	0.259226	0.361191	0.362803	0.300107
2021/08/20 23:31:00	12.6806	0.29159	0.271717	0.325543	0.393062	0.391505	0.439402	0.367739	0.332815	0.398268	0.328571	0.341843	0.400634		0.329688	0.37665	0.319711	0.388106	0.180226	0.226468	0.441137	0.251342	0.24694	0.463391	0.221305	0.491529	0.463272	0.261389	0.367605	0.278529	0.426737	0.296526	0.297142
2021/08/20 23:36:00	12.684	0.309792	0.277646	0.252975	0.38599	0.407076	0.358859	0.316529	0.273906	0.318149	0.328325	0.632282	0.339351		0.487911	0.484368	0.405111	0.394225	0.354283	0.223038	0.42065	0.240816	0.377682	0.488527	0.235118	0.587094	0.365495	0.282728	0.519262	0.306917	0.436824	0.249111	0.29705
2021/08/20 23:41:00	12.6875	0.327158	0.289231	0.28984	0.449713	0.371373	0.304753	0.412671	0.425545	0.321886	0.612413	0.556933	0.325283		0.502551	0.402703	0.366988	0.298844	0.388266	0.224138	0.45793	0.268873	0.304301	0.320332	0.287591	0.449108	0.205821	0.35606	0.507949	0.415811	0.287745	0.343013	0.357669
2021/08/20 23:46:00	12.691	0.313188	0.2532	0.372868	0.435886	0.312521	0.314268	0.378784	0.469829	0.424307	0.347632	0.635398	0.364649		0.570303	0.332458	0.273757	0.251287	0.257454	0.198915	0.405958	0.259183	0.288454	0.284064	0.286493	0.430281	0.243889	0.535875	0.304325	0.527717	0.274275	0.394989	0.416961
2021/08/20 23:51:00	12.6944	0.298352	0.252737	0.256164	0.41403	0.323053	0.31114	0.370208	0.469255	0.493273	0.490671	0.59386	0.508291		0.551273	0.431646	0.523143	0.172545	0.195864	0.209838	0.269752	0.311585	0.288317	0.249978	0.295297	0.463159	0.311812	0.526037	0.255568	0.353671	0.249785	0.322472	0.407698
2021/08/20 23:56:00	12.6979	0.416875	0.350361	0.259557	0.494261	0.525252	0.321457	0.321784	0.552539	0.392178	0.390959	0.509425	0.396423		0.493143	0.373367	0.393208	0.226485	0.240357	0.240517	0.267642	0.240907	0.180492	0.28586	0.310736	0.496849	0.23631	0.484935	0.254392	0.288475	0.262806	0.276697	0.514078
2021/08/21 00:01:00	12.7014	0.513096	0.246781	0.271952	0.560594	0.383164	0.287913	0.371432	0.477104	0.470434	0.4442	0.41901	0.350386		0.5646	0.339485	0.349745	0.247883	0.2379	0.23092	0.260306	0.249607	0.286559	0.257433	0.283208	0.478142	0.233528	0.360383	0.22755	0.270701	0.261468	0.430693	0.331185
2021/08/21 00:06:00	12.7049	0.57302	0.250195	0.444762	0.524277	0.269012	0.308209	0.433675	0.38959	0.367972	0.345649	0.432711	0.358371		0.43273	0.298884	0.346434	0.25554	0.216358	0.215657	0.259868	0.308561	0.336243	0.310267	0.30374	0.354827	0.23833	0.481541	0.273577	0.176363	0.240313	0.386954	0.344833
2021/08/21 00:11:00	12.7083	0.600986	0.493294	0.423739	0.430264	0.337333	0.3279	0.351427	0.420458	0.382949	0.483671	0.464263	0.384613		0.415863	0.287568	0.375053	0.239952	0.307341	0.2215	0.26765	0.354379	0.281996	0.256961	0.284194	0.425063	0.230547	0.462302	0.331998	0.31353	0.261908	0.510517	0.393669
2021/08/21 00:16:00	12.7118	0.49289	0.494508	0.329757	0.394065	0.356375	0.33552	0.347377	0.471676	0.423428	0.341052	0.496692	0.339632		0.356997	0.307683	0.357494	0.245721	0.291814	0.225116	0.266059	0.43039	0.276891	0.281216	0.351247	0.348458	0.261304	0.553954	0.265175	0.343376	0.220222	0.419628	0.519566
2021/08/21 00:21:00	12.7153	0.54942	0.244067	0.418364	0.471933	0.353335	0.514236	0.284104	0.325183	0.437589	0.326656	0.335381	0.363236		0.422113	0.290699	0.437981	0.39129	0.222243	0.19086	0.265444	0.388956	0.286059	0.302031	0.441742	0.303963	0.320336	0.513538	0.256538	0.302089	0.270776	0.471803	0.39765
2021/08/21 00:26:00	12.7188	0.377112	0.328701	0.530493	0.533726	0.404965	0.353606	0.312821	0.298363	0.471652	0.444421	0.359058	0.434574		0.417873	0.331284	0.385537	0.427096	0.200499	0.189125	0.308551	0.326179	0.397614	0.311416	0.404791	0.268005	0.342647	0.442777	0.255527	0.314897	0.319049	0.457064	0.447661
2021/08/21 00:31:00	12.7222	0.354541	0.31488	0.580978	0.318169	0.487326	0.332585	0.310142	0.335137	0.660959	0.552062	0.411753	0.295388		0.377852	0.360581	0.36142	0.30756	0.205123	0.299571	0.431605	0.324118	0.276209	0.267799	0.391313	0.294422	0.340963	0.438417	0.264857	0.299173	0.289574	0.479504	0.486324
2021/08/21 00:36:00	12.7257	0.342091	0.279272	0.620568	0.32664	0.412131	0.327616	0.311262	0.364107	0.55548	0.316411	0.43158	0.326927		0.463441	0.305005	0.319914	0.249527	0.23259	0.366251	0.441951	0.36402	0.260211	0.279415	0.406428	0.519405	0.368939	0.332247	0.301828	0.324618	0.257032	0.536968	0.329851
2021/08/21 00:41:00	12.7292	0.240782	0.364425	0.694349	0.447873	0.466203	0.457192	0.370954	0.325603	0.554561	0.356749	0.433754	0.530386		0.455127	0.296266	0.348653	0.228621	0.206562	0.365368	0.287993	0.264072	0.246534	0.28053	0.437389	0.290212	0.524579	0.411116	0.258018	0.282818	0.24547	0.609479	0.600254
2021/08/21 00:46:00	12.7326	0.307627	0.2758	0.338294	0.249989	0.383079	0.319526	0.542416	0.36986	0.485849	0.415566	0.563315	0.321928		0.427327	0.246342	0.416533	0.184466	0.199188	0.270306	0.267594	0.262316	0.361967	0.347216	0.338007	0.229484	0.420962	0.384323	0.251829	0.29601	0.222386	0.353892	0.349249
2021/08/21 00:51:00	12.7361	0.394965	0.301259	0.38557	0.255716	0.318913	0.254964	0.468037	0.303295	0.699065	0.51315	0.502564	0.382503		0.494906	0.24648	0.321789	0.257776	0.194095	0.304392	0.253024	0.250116	0.326745	0.350399	0.363138	0.293334	0.366786	0.386402	0.237152	0.252786	0.230015	0.316157	0.274796
2021/08/21 00:56:00	12.7396	0.404363	0.267774	0.396169	0.246897	0.299445	0.307651	0.505692	0.188159	0.571056	0.481186	0.33236	0.387276		0.615794	0.274643	0.296216	0.247123	0.188269	0.44857	0.454195	0.236707	0.365165	0.417552	0.450607	0.266861	0.32352	0.304079	0.237538	0.280463	0.23736	0.332385	0.257064
2021/08/21 01:01:00	12.7431	0.295177	0.255528	0.505367	0.240359	0.40493	0.311633	0.432323	0.379226	0.43644	0.323476	0.473093	0.344471		0.551822	0.337541	0.310261	0.266402	0.236153	0.353698	0.387473	0.261141	0.449786	0.399431	0.59396	0.369304	0.338103	0.265817	0.26103	0.256613	0.230754	0.285756	0.277604
2021/08/21 01:06:00	12.7465	0.462958	0.372931	0.522718	0.277998	0.258015	0.302439	0.343381	0.280065	0.539879	0.264794	0.57375	0.416195		0.428486	0.477629	0.32002	0.290472	0.335587	0.275565	0.310805	0.244786	0.497833	0.468593	0.422172	0.34191	0.240443	0.263991	0.24161	0.296275	0.233555	0.264517	0.272721
2021/08/21 01:11:00	12.75	0.514545	0.357507	0.373272	0.268006	0.279889	0.310159	0.344955	0.276923	0.565475	0.39489	0.491916	0.301364		0.418465	0.42755	0.33107	0.232827	0.3449	0.267172	0.37522	0.234388	0.60606	0.49955	0.332892	0.26702	0.223989	0.25509	0.251392	0.421435	0.301808	0.260685	0.334386
2021/08/21 01:16:00	12.7535	0.459525	0.228543	0.338491	0.250287	0.360585	0.367763	0.356439	0.438977	0.41117	0.38643	0.380276	0.322156		0.457393	0.310363	0.395275	0.211889	0.242349	0.231868	0.401829	0.225916	0.403307	0.380076	0.391311	0.241419	0.214531	0.241343	0.257795	0.420275	0.355666	0.28587	0.381647
2021/08/21 01:21:00	12.7569	0.458747	0.25995	0.401829	0.255484	0.521427	0.541902	0.353338	0.438233	0.414124	0.439755	0.425303	0.422875		0.514546	0.323782	0.454878	0.132677	0.338705	0.167286	0.367019	0.24226	0.309726	0.455709	0.310717	0.259754	0.23496	0.279695	0.245841	0.375726	0.259454	0.271278	0.288606
2021/08/21 01:26:00	12.7604	0.31163	0.324262	0.443214	0.248443	0.385294	0.494992	0.34828	0.361138	0.480482	0.514603	0.527537	0.3413		0.374026	0.3365	0.434937	0.239533	0.374042	0.18544	0.24035	0.236778	0.243079	0.485224	0.45403	0.272185	0.363117	0.267219	0.256896	0.393452	0.229674	0.275199	0.254854
2021/08/21 01:31:00	12.7639	0.326412	0.346779	0.275001	0.246007	0.368932	0.349045	0.393982	0.387209	0.59393	0.383656	0.605846	0.397545		0.396533	0.352938	0.362563	0.208765	0.398963	0.180671	0.238849	0.290374	0.24246	0.308393	0.467925	0.387191	0.312809	0.270372	0.311948	0.642696	0.246981	0.237413	0.290581
2021/08/21 01:36:00	12.7674	0.338755	0.293593	0.268782	0.295855	0.333255	0.356123	0.362152	0.303554	0.380653	0.334755	0.534489	0.412655		0.407796	0.363829	0.450455	0.195642	0.387868	0.191012	0.225798	0.390319	0.265435	0.384483	0.353765	0.497751	0.31988	0.297613	0.525636	0.479956	0.233195	0.251826	0.287666
2021/08/21 01:41:00	12.7708	0.268482	0.298449	0.32794	0.421044	0.358703	0.45746	0.329202	0.308588	0.307693	0.370736	0.424471	0.418264		0.494937	0.341983	0.57883	0.215626	0.362184	0.195603	0.248286	0.432496	0.256045	0.374321	0.338881	0.288003	0.257667	0.304242	0.241863	0.463378	0.225273	0.27305	0.260749
2021/08/21 01:46:00	12.7743	0.374301	0.449386	0.321452	0.437657	0.481671	0.308907	0.342031	0.644737	0.337821	0.385033	0.491195	0.391124		0.600519	0.296709	0.508969	0.242511	0.377934	0.191863	0.220448	0.33674	0.217465	0.269668	0.326304	0.243599	0.286386	0.272266	0.367868	0.479743	0.212537	0.233903	0.241383
2021/08/21 01:51:00	12.7778	0.554298	0.524949	0.376788	0.303129	0.476831	0.21943	0.364787	0.421568	0.37638	0.499967	0.570851	0.319097		0.485278	0.396543	0.436458	0.380557	0.362956	0.307124	0.240441	0.347711	0.224217	0.2407	0.251447	0.32451	0.240388	0.263926	0.394775	0.376811	0.244843	0.220555	0.271443
2021/08/21 01:56:00	12.7812	0.437696	0.354467	0.363119	0.249792	0.465664	0.327812	0.370224	0.367347	0.335783	0.415268	0.564032	0.384588		0.460169	0.322658	0.46286	0.382467	0.303634	0.321126	0.233472	0.236327	0.210324	0.215079	0.170332	0.359274	0.220409	0.355215	0.451517	0.434686	0.259854	0.33815	0.267336
2021/08/21 02:01:00	12.7847	0.355466	0.232156	0.291813	0.389113	0.377322	0.355218	0.336007	0.352365	0.312124	0.335372	0.596053	0.427177		0.622741	0.272262	0.398639	0.406264	0.276646	0.298575	0.22897	0.262607	0.222838	0.209305	0.226367	0.302119	0.198869	0.532304	0.423735	0.436279	0.259664	0.441549	0.242345
2021/08/21 02:06:00	12.7882	0.166788	0.311414	0.259921	0.458486	0.280376	0.477798	0.312335	0.354029	0.337377	0.275028	0.539374	0.407236		0.361949	0.261259	0.38065	0.449313	0.301393	0.270757	0.225288	0.261544	0.20636	0.362869	0.224159	0.258251	0.202463	0.452614	0.398723	0.384063	0.301572	0.308801	0.245571
2021/08/21 02:11:00	12.7917	0.330006	0.303925	0.25278	0.29473	0.265219	0.54255	0.306935	0.387986	0.269477	0.374315	0.473587	0.375675		0.404024	0.343616	0.360644	0.559058	0.245565	0.27094	0.235802	0.23427	0.197673	0.274314	0.231459	0.418846	0.184862	0.466928	0.35247	0.40558	0.39799	0.254391	0.333158
2021/08/21 02:16:00	12.7951	0.470394	0.24748	0.254969	0.312869	0.365414	0.383099	0.274047	0.592669	0.35539	0.356282	0.458891	0.566522		0.448145	0.508629	0.240754	0.417359	0.199455	0.201663	0.344588	0.229379	0.204485	0.238933	0.234988	0.345283	0.208837	0.422455	0.346477	0.428976	0.274343	0.24828	0.380495
2021/08/21 02:21:00	12.7986	0.580843	0.25397	0.267005	0.293681	0.445701	0.314519	0.262453	0.568933	0.433954	0.323365	0.485263	0.453282		0.432889	0.370776	0.41448	0.504156	0.196656	0.193751	0.407558	0.248839	0.232955	0.224419	0.237805	0.285018	0.292235	0.54821	0.350887	0.394687	0.324924	0.29296	0.295264
2021/08/21 02:26:00	12.8021	0.592044	0.256	0.258873	0.374678	0.469174	0.313653	0.382258	0.355906	0.558296	0.386639	0.460824	0.363861		0.502693	0.311988	0.584599	0.293138	0.226638	0.200748	0.421938	0.205835	0.45304	0.22582	0.234557	0.239343	0.398703	0.421649	0.364482	0.401062	0.413773	0.255773	0.396585
2021/08/21 02:31:00	12.8056	0.459801	0.251976	0.385865	0.444177	0.354368	0.409212	0.423297	0.40055	0.350763	0.452441	0.416815	0.401988		0.492549	0.273331	0.492856	0.278761	0.20109	0.194758	0.354923	0.210495	0.394905	0.22586	0.225184	0.332307	0.272566	0.416419	0.384949	0.39032	0.392196	0.260576	0.481362
2021/08/21 02:36:00	12.809	0.772313	0.260119	0.509396	0.348675	0.468668	0.70117	0.327194	0.410834	0.342891	0.415483	0.338191	0.319886		0.400312	0.3019	0.381509	0.37507	0.215974	0.19585	0.49261	0.212676	0.290988	0.22347	0.234926	0.415383	0.339771	0.479986	0.429629	0.310172	0.375993	0.378026	0.413026
2021/08/21 02:41:00	12.8125	0.77625	0.299107	0.465732	0.311199	0.458149	0.506575	0.321915	0.45726	0.371226	0.416507	0.455844	0.368249		0.387902	0.356953	0.379411	0.452003	0.281428	0.215398	0.3536	0.258554	0.372081	0.315487	0.333854	0.476409	0.325455	0.433072	0.319258	0.277252	0.40063	0.412374	0.384773
2021/08/21 02:46:00	12.816	0.648393	0.372399	0.324402	0.330016	0.488825	0.266982	0.319715	0.524126	0.272284	0.51473	0.377694	0.380673		0.387914	0.340469	0.47555	0.234343	0.217387	0.17102	0.351303	0.208183	0.327033	0.450515	0.441767	0.410789	0.355619	0.662491	0.22804	0.242809	0.517548	0.535125	0.454221
2021/08/21 02:51:00	12.8194	0.571877	0.309595	0.292199	0.345832	0.444754	0.44084	0.293668	0.392383	0.35877	0.472125	0.343844	0.344465		0.432785	0.267626	0.431434	0.200677	0.176821	0.148267	0.271888	0.253847	0.251431	0.473486	0.36983	0.445977	0.324363	0.410267	0.187361	0.217716	0.448186	0.396218	0.350373
2021/08/21 02:56:00	12.8229	0.60886	0.507641	0.305105	0.322511	0.489186	0.350481	0.321576	0.399871	0.362353	0.609207	0.375402	0.495833		0.452335	0.313333	0.533664	0.246992	0.207603	0.149434	0.225211	0.229028	0.277315	0.410876	0.239199	0.3904	0.334354	0.424941	0.248234	0.207634	0.3113	0.445129	0.270429
2021/08/21 03:01:00	12.8264	0.51451	0.440804	0.277394	0.36335	0.425844	0.43788	0.354062	0.477743	0.383138	0.516413	0.317393	0.475407		0.550304	0.276312	0.62601	0.182333	0.223414	0.214995	0.215383	0.284695	0.236222	0.465553	0.224937	0.427235	0.38591	0.333404	0.212671	0.211307	0.252802	0.455267	0.325942
2021/08/21 03:06:00	12.8299	0.629787	0.474167	0.266867	0.585743	0.463648	0.532734	0.392921	0.408782	0.445127	0.418577	0.443242	0.513276		0.416872	0.259079	0.457366	0.158872	0.191359	0.223748	0.383274	0.337753	0.222015	0.470584	0.222189	0.461458	0.409615	0.332407	0.208723	0.217348	0.216628	0.389778	0.367064
2021/08/21 03:11:00	12.8333	0.501104	0.481684	0.249915	0.436542	0.338444	0.439976	0.33502	0.283312	0.359659	0.350513	0.462953	0.398253		0.426289	0.420333	0.354707	0.193407	0.192829	0.36608	0.417798	0.372565	0.21985	0.457581	0.268301	0.251202	0.373474	0.385784	0.228073	0.18882	0.236467	0.2907	0.269163
2021/08/21 03:16:00	12.8368	0.297276	0.490044	0.353948	0.345473	0.330709	0.344314	0.360368	0.31157	0.456168	0.355589	0.336552	0.379245		0.388742	0.495971	0.342858	0.219949	0.242884	0.322698	0.490489	0.381445	0.258883	0.272638	0.329263	0.390484	0.268688	0.384975	0.223409	0.158271	0.235044	0.240826	0.415986
2021/08/21 03:21:00	12.8403	0.320053	0.448927	0.437627	0.360708	0.304095	0.363204	0.562275	0.380965	0.499476	0.361663	0.367839	0.56613		0.389172	0.385681	0.407792	0.259238	0.248221	0.326834	0.344558	0.354571	0.368533	0.238034	0.326002	0.264231	0.287662	0.352876	0.244483	0.197121	0.233278	0.202331	0.440118
2021/08/21 03:26:00	12.8438	0.300876	0.304379	0.442343	0.39211	0.469309	0.406084	0.550091	0.447551	0.371945	0.397802	0.47459	0.309832		0.36588	0.306977	0.490768	0.238603	0.361166	0.23015	0.353384	0.368324	0.439035	0.230507	0.260742	0.166265	0.215657	0.260082	0.190811	0.195466	0.3421	0.176861	0.411137
2021/08/21 03:31:00	12.8472	0.283212	0.284548	0.328098	0.352491	0.576855	0.49266	0.517784	0.378087	0.30377	0.438138	0.447588	0.350283		0.445139	0.421508	0.564741	0.237263	0.326925	0.202695	0.313903	0.37241	0.274776	0.223445	0.241067	0.184009	0.200905	0.244398	0.185875	0.198097	0.367223	0.223404	0.412024
2021/08/21 03:36:00	12.8507	0.284548	0.370179	0.358238	0.279533	0.467879	0.615845	0.572813	0.478382	0.327497	0.418947	0.413532	0.428804		0.418843	0.33694	0.384169	0.216707	0.158102	0.209339	0.382703	0.372035	0.272336	0.224048	0.232547	0.209492	0.196008	0.244703	0.340304	0.199041	0.348698	0.278576	0.425727
2021/08/21 03:41:00	12.8542	0.329697	0.385142	0.364412	0.365656	0.419517	0.59179	0.55323	0.620006	0.461702	0.443558	0.309399	0.563975		0.513865	0.400689	0.497454	0.207145	0.215029	0.216902	0.432204	0.381984	0.415213	0.226048	0.214482	0.208674	0.204831	0.259347	0.368007	0.218544	0.401019	0.257883	0.570579
2021/08/21 03:46:00	12.8576	0.29831	0.382941	0.299516	0.475306	0.20704	0.514107	0.729679	0.20552	0.467299	0.599352	0.453584	0.635317		0.390159	0.286893	0.662362	0.203978	0.224817	0.230796	0.264949	0.321145	0.411075	0.295781	0.323581	0.208933	0.189088	0.242703	0.288271	0.234083	0.349786	0.26512	0.419267
2021/08/21 03:51:00	12.8611	0.270507	0.404849	0.288283	0.535697	0.415381	0.705581	0.480947	0.407975	0.434973	0.477224	0.447305	0.508899		0.396116	0.264882	0.472535	0.278005	0.179488	0.23568	0.251781	0.261053	0.494095	0.367282	0.423296	0.209053	0.18191	0.26872	0.353368	0.372118	0.248281	0.342459	0.26007
2021/08/21 03:56:00	12.8646	0.362059	0.28533	0.239386	0.542546	0.487382	0.465798	0.547459	0.56551	0.502104	0.338695	0.294506	0.536339		0.41235	0.306005	0.5837	0.353621	0.186608	0.269184	0.234486	0.238123	0.480967	0.334971	0.377677	0.247303	0.212162	0.377465	0.410815	0.370578	0.215989	0.255048	0.265253
2021/08/21 04:01:00	12.8681	0.313399	0.253739	0.364853	0.473843	0.577182	0.561852	0.389653	0.462722	0.479131	0.427854	0.320754	0.518797		0.384859	0.371082	0.611461	0.393344	0.210673	0.258952	0.215322	0.226896	0.3794	0.425545	0.491089	0.290631	0.302119	0.655819	0.421032	0.241203	0.208339	0.244896	0.312678
2021/08/21 04:06:00	12.8715	0.277236	0.295142	0.506424	0.46804	0.384157	0.584235	0.390607	0.557382	0.440347	0.517214	0.357406	0.581334		0.430986	0.328136	0.587678	0.418112	0.206109	0.202063	0.204943	0.231036	0.472943	0.323437	0.455419	0.210716	0.299857	0.431139	0.368778	0.199943	0.215882	0.445268	0.286204
2021/08/21 04:11:00	12.875	0.322983	0.257137	0.324879	0.613467	0.351074	0.692296	0.443967	0.641791	0.374306	0.517737	0.411968	0.445089		0.566466	0.342093	0.523072	0.390765	0.273332	0.267249	0.211134	0.242748	0.336045	0.241052	0.441723	0.197448	0.177088	0.373186	0.372378	0.202435	0.264904	0.426653	0.386843
2021/08/21 04:16:00	12.8785	0.422352	0.243683	0.307719	0.5588	0.311118	0.417715	0.365272	0.559259	0.338005	0.560083	0.408051	0.446597		0.412108	0.276608	0.409429	0.395823	0.306255	0.377882	0.218774	0.26035	0.484552	0.198892	0.400841	0.283149	0.157107	0.39474	0.385199	0.201508	0.211683	0.467036	0.405622
2021/08/21 04:21:00	12.8819	0.506397	0.21892	0.318018	0.480128	0.436459	0.528045	0.500059	0.654378	0.391178	0.685053	0.324948	0.346974		0.422734	0.272311	0.40607	0.372261	0.221094	0.378514	0.292603	0.202194	0.460138	0.213057	0.574766	0.262879	0.1801	0.441916	0.330654	0.206348	0.245867	0.438944	0.427339
2021/08/21 04:26:00	12.8854	0.54694	0.232481	0.301192	0.375072	0.535194	0.499746	0.3964	0.519199	0.53705	0.619738	0.328202	0.30775		0.49479	0.282377	0.57621	0.357773	0.195601	0.445698	0.252983	0.234489	0.358904	0.22653	0.512723	0.238631	0.202258	0.42906	0.359836	0.192722	0.226555	0.47981	0.320648
2021/08/21 04:31:00	12.8889	0.421415	0.231686	0.297277	0.539619	0.611592	0.331192	0.390788	0.361154	0.334382	0.478795	0.568463	0.354606		0.417373	0.292772	0.409018	0.16581	0.18882	0.339812	0.202501	0.282902	0.24839	0.208221	0.387448	0.242824	0.194219	0.241349	0.499334	0.215174	0.226078	0.487708	0.28421
2021/08/21 04:36:00	12.8924	0.572544	0.243991	0.356836	0.511258	0.623535	0.311531	0.505654	0.351884	0.322449	0.498397	0.48356	0.338318		0.632613	0.384241	0.360783	0.300913	0.291741	0.353972	0.192559	0.229297	0.223326	0.206948	0.357869	0.280159	0.209977	0.272893	0.330166	0.1938	0.227612	0.455969	0.244226
2021/08/21 04:41:00	12.8958	0.449015	0.230716	0.399393	0.282887	0.535027	0.334958	0.320436	0.314981	0.439908	0.496593	0.514252	0.289686		0.400502	0.496944	0.466912	0.21469	0.325424	0.36434	0.20745	0.21528	0.216873	0.228583	0.332365	0.310811	0.277391	0.391155	0.262408	0.220256	0.281768	0.455545	0.355615
2021/08/21 04:46:00	12.8993	0.57136	0.391277	0.497939	0.292968	0.540123	0.276759	0.316957	0.317144	0.390603	0.433252	0.527112	0.322626		0.409325	0.450501	0.446506	0.190393	0.361631	0.334056	0.214661	0.293593	0.30214	0.216685	0.411596	0.349552	0.272814	0.431779	0.200217	0.362254	0.334285	0.518186	0.29428
2021/08/21 04:51:00	12.9028	0.555039	0.404315	0.503444	0.251904	0.693631	0.314562	0.350138	0.323888	0.432698	0.415995	0.32722	0.429741		0.560322	0.542937	0.510476	0.189559	0.333037	0.339089	0.289145	0.280555	0.250951	0.261331	0.315916	0.359039	0.347091	0.365072	0.199855	0.350914	0.241803	0.350785	0.398703
2021/08/21 04:56:00	12.9062	0.515684	0.304638	0.535587	0.241621	0.570102	0.281711	0.319825	0.330407	0.472611	0.520289	0.328937	0.488162		0.428649	0.534378	0.535894	0.198879	0.430067	0.33035	0.194122	0.237988	0.215096	0.203899	0.377905	0.330541	0.356476	0.250838	0.219469	0.350972	0.226009	0.48742	0.510337
2021/08/21 05:01:00	12.9097	0.609953	0.233416	0.573267	0.236028	0.527335	0.335576	0.314839	0.524083	0.532834	0.480923	0.382001	0.453828		0.500092	0.441895	0.716453	0.302204	0.418659	0.39191	0.180228	0.203264	0.230997	0.209085	0.56881	0.366594	0.321094	0.250918	0.19778	0.294173	0.29044	0.322397	0.546157
2021/08/21 05:06:00	12.9132	0.54743	0.225273	0.464495	0.225482	0.577628	0.482286	0.409482	0.706584	0.598814	0.636748	0.458277	0.506065		0.542494	0.376076	0.56074	0.301799	0.442234	0.347248	0.198367	0.189227	0.222387	0.217162	0.583906	0.407167	0.351463	0.269072	0.191848	0.36558	0.232871	0.300372	0.519028
2021/08/21 05:11:00	12.9167	0.471941	0.227386	0.478968	0.248243	0.531626	0.53564	0.502908	0.475323	0.513142	0.464869	0.626956	0.432532		0.61238	0.333906	0.637438	0.339098	0.48922	0.264092	0.378016	0.216313	0.201116	0.213362	0.512484	0.359653	0.427408	0.238969	0.215281	0.441067	0.199598	0.337645	0.498151
2021/08/21 05:16:00	12.9201	0.634209	0.231218	0.390488	0.38708	0.348353	0.694012	0.373318	0.616427	0.512293	0.507244	0.486338	0.361042		0.636096	0.559628	0.644331	0.460666	0.371106	0.225693	0.328074	0.216298	0.197056	0.279529	0.552873	0.39224	0.368536	0.248549	0.237634	0.443522	0.216836	0.379417	0.526427
2021/08/21 05:21:00	12.9236	0.682893	0.301633	0.511191	0.323789	0.331825	0.655406	0.317498	0.671781	0.551866	0.552674	0.430277	0.423739		0.721707	0.535883	0.529851	0.259217	0.38086	0.210719	0.27874	0.183962	0.198764	0.329062	0.368411	0.351813	0.286952	0.362926	0.374951	0.317055	0.217057	0.366385	0.443525
2021/08/21 05:26:00	12.9271	0.600676	0.406574	0.445576	0.326428	0.386123	0.548778	0.314525	0.494407	0.54935	0.538911	0.525552	0.167909		0.626711	0.446943	0.441365	0.373428	0.306829	0.213704	0.33386	0.174466	0.180827	0.369843	0.536833	0.327175	0.231391	0.463442	0.25111	0.32448	0.230351	0.376648	0.461261
2021/08/21 05:31:00	12.9306	0.537084	0.314822	0.437975	0.280746	0.622696	0.613335	0.347557	0.44558	0.524667	0.584193	0.597172	0.353355		0.542014	0.525398	0.559211	0.446554	0.367069	0.338803	0.364577	0.184121	0.33179	0.233909	0.465272	0.353144	0.255787	0.471622	0.323487	0.411176	0.318166	0.422984	0.462097
2021/08/21 05:36:00	12.934	0.455667	0.391006	0.414765	0.260621	0.512827	0.766879	0.373099	0.549748	0.382562	0.593754	0.469113	0.330355		0.551262	0.47714	0.50372	0.359946	0.4372	0.38712	0.366608	0.198288	0.317251	0.210593	0.400438	0.312693	0.30326	0.45784	0.379275	0.3402	0.323626	0.317221	0.534814
2021/08/21 05:41:00	12.9375	0.503942	0.458529	0.483586	0.257521	0.542672	0.411908	0.336571	0.495646	0.374354	0.498628	0.516764	0.302934		0.552804	0.539953	0.540082	0.401214	0.27906	0.349581	0.471597	0.207568	0.221086	0.16968	0.398464	0.338183	0.221628	0.458983	0.386756	0.380825	0.545215	0.347829	0.42604
2021/08/21 05:46:00	12.941	0.574998	0.342285	0.456923	0.246727	0.65707	0.490821	0.277643	0.39332	0.49016	0.562291	0.514486	0.316798		0.663171	0.434816	0.418604	0.351102	0.236111	0.376597	0.407161	0.184519	0.209238	0.18377	0.480174	0.36167	0.12407	0.368888	0.402039	0.2982	0.490038	0.300245	0.377766
2021/08/21 05:51:00	12.9444	0.527118	0.342024	0.463685	0.243764	0.529045	0.533042	0.277676	0.423912	0.367494	0.32161	0.514306	0.317157		0.45499	0.347469	0.379724	0.367484	0.253186	0.33487	0.261346	0.188272	0.252841	0.192501	0.361522	0.21814	0.202208	0.593683	0.386188	0.288335	0.450283	0.213535	0.405761
2021/08/21 05:56:00	12.9479	0.362924	0.387835	0.364579	0.386933	0.500604	0.379587	0.272829	0.343653	0.514261	0.291927	0.3994	0.326696		0.649319	0.334587	0.332327	0.429547	0.220225	0.306174	0.247268	0.253921	0.277569	0.201254	0.263678	0.178056	0.263498	0.53449	0.427887	0.195635	0.427775	0.209341	0.359965
2021/08/21 06:01:00	12.9514	0.296069	0.403584	0.357567	0.48946	0.540468	0.564682	0.332742	0.313711	0.353647	0.361197	0.342498	0.330103		0.5208	0.351431	0.435991	0.310533	0.197428	0.32452	0.226706	0.385522	0.375202	0.186055	0.199899	0.168419	0.172603	0.462445	0.496889	0.187142	0.447249	0.240385	0.371213
2021/08/21 06:06:00	12.9549	0.276811	0.402193	0.349398	0.54725	0.595512	0.590431	0.478341	0.307875	0.400998	0.452911	0.644439	0.301392		0.469669	0.500254	0.342248	0.234032	0.222269	0.319102	0.170252	0.383573	0.448509	0.200218	0.204004	0.173745	0.204769	0.574182	0.482651	0.189418	0.477524	0.215662	0.323055
2021/08/21 06:11:00	12.9583	0.259314	0.46043	0.301692	0.47923	0.52416	0.5008	0.509509	0.312477	0.424222	0.464704	0.542008	0.394606		0.617376	0.302802	0.285915	0.21165	0.202555	0.391117	0.170364	0.326197	0.326224	0.196122	0.226457	0.18541	0.206899	0.392724	0.377109	0.175868	0.390975	0.219852	0.241271
2021/08/21 06:16:00	12.9618	0.289182	0.446819	0.386479	0.574963	0.532845	0.506948	0.526888	0.425049	0.268068	0.320715	0.496232	0.418063		0.524159	0.274968	0.326786	0.142953	0.197698	0.366782	0.184626	0.379013	0.329238	0.228439	0.240167	0.191593	0.203661	0.477523	0.221967	0.175949	0.369558	0.257757	0.264649
2021/08/21 06:21:00	12.9653	0.314885	0.361097	0.462947	0.469774	0.559063	0.484087	0.510649	0.658949	0.253609	0.380769	0.560494	0.526001		0.538478	0.333599	0.362485	0.210336	0.18044	0.344142	0.222478	0.346368	0.384047	0.193133	0.244284	0.210721	0.147719	0.359294	0.349087	0.171742	0.410971	0.329232	0.213829
2021/08/21 06:26:00	12.9688	0.323199	0.336896	0.43998	0.512775	0.410444	0.519197	0.432765	0.466727	0.36599	0.403938	0.472091	0.524111		0.714707	0.241892	0.309063	0.344892	0.191983	0.322814	0.243968	0.401769	0.423525	0.212822	0.229273	0.283918	0.202552	0.416324	0.485048	0.186489	0.362327	0.302155	0.269972
2021/08/21 06:31:00	12.9722	0.516243	0.283769	0.438121	0.531741	0.478326	0.469786	0.61891	0.543757	0.416827	0.406584	0.507236	0.476139		0.646089	0.249437	0.326299	0.362239	0.232276	0.289891	0.208586	0.433968	0.403432	0.20726	0.221901	0.197562	0.314115	0.303033	0.351164	0.179685	0.321281	0.219733	0.262766
2021/08/21 06:36:00	12.9757	0.295143	0.406192	0.318881	0.574479	0.475376	0.482756	0.532852	0.661619	0.338749	0.473336	0.444986	0.391874		0.500736	0.282455	0.320632	0.375506	0.436626	0.372275	0.214048	0.308432	0.417941	0.295283	0.231798	0.176208	0.337498	0.358071	0.209506	0.16406	0.235554	0.200082	0.226942
2021/08/21 06:41:00	12.9792	0.252719	0.273135	0.250983	0.432655	0.468788	0.427654	0.510311	0.452787	0.400092	0.375444	0.435606	0.406748		0.433092	0.267653	0.408198	0.294004	0.367928	0.326769	0.190604	0.334923	0.392285	0.295063	0.220808	0.181927	0.301264	0.447256	0.207898	0.185046	0.182477	0.139699	0.240246
2021/08/21 06:46:00	12.9826	0.273449	0.323563	0.234287	0.506023	0.471909	0.366098	0.478015	0.606179	0.235772	0.308655	0.355748	0.4795		0.354064	0.265534	0.504177	0.239248	0.248506	0.317756	0.176196	0.335307	0.296896	0.269664	0.238659	0.226525	0.211082	0.462898	0.199916	0.175619	0.192133	0.181614	0.229705
2021/08/21 06:51:00	12.9861	0.254311	0.417438	0.221106	0.449319	0.303687	0.305932	0.419837	0.38342	0.375731	0.270985	0.304972	0.428859		0.385666	0.267362	0.560903	0.178891	0.423263	0.365148	0.20915	0.34086	0.304797	0.232441	0.251081	0.223936	0.193723	0.369266	0.219339	0.17059	0.171221	0.201822	0.223454
2021/08/21 06:56:00	12.9896	0.236858	0.448088	0.221842	0.334886	0.336692	0.287859	0.42156	0.511708	0.276842	0.322723	0.267012	0.516172		0.359992	0.331528	0.478818	0.181382	0.358428	0.274983	0.188636	0.337621	0.261247	0.240788	0.337215	0.18168	0.205155	0.267794	0.20066	0.181935	0.164264	0.197677	0.223891
2021/08/21 07:01:00	12.9931	0.248482	0.285925	0.224321	0.279854	0.276511	0.255104	0.432136	0.367534	0.266707	0.292699	0.294261	0.322887		0.350843	0.485346	0.547617	0.200543	0.398036	0.201966	0.256534	0.258383	0.202585	0.200958	0.329665	0.179564	0.203346	0.230893	0.187561	0.170193	0.175594	0.187258	0.234868
2021/08/21 07:06:00	12.9965	0.240995	0.198356	0.22727	0.276369	0.205192	0.262211	0.481226	0.29818	0.339245	0.303291	0.316296	0.270238		0.354484	0.450103	0.428287	0.189093	0.442201	0.18829	0.196615	0.230553	0.216487	0.189299	0.26858	0.19576	0.233724	0.214363	0.215599	0.187419	0.182844	0.193354	0.244026
2021/08/21 07:11:00	13	0.238807	0.226353	0.232613	0.278541	0.247937	0.256385	0.460277	0.279022	0.365793	0.358321	0.316317	0.268051		0.330656	0.513212	0.478811	0.207481	0.318275	0.215663	0.185648	0.209885	0.209525	0.183003	0.209522	0.183283	0.210531	0.212135	0.199466	0.181882	0.186954	0.189552	0.26606
2021/08/21 07:16:00	13.0035	0.367934	0.215722	0.187147	0.20647	0.16855	0.11914	0.249118	0.345415	0.317445	0.320593	0.309602	0.329894		0.317336	0.375744	0.445268	0.188995	0.365703	0.208496	0.172637	0.242145	0.208798	0.205241	0.213436	0.202134	0.182217	0.226138	0.218493	0.174401	0.184876	0.204071	0.260628
2021/08/21 07:21:00	13.0069	0.448695	0.61352	0.551316	0.569293	0.476095	0.600109	0.441288	0.468056	0.429521	0.416344	0.46594	0.404857		0.460496	0.373378	0.353065	0.167753	0.296101	0.18313	0.135155	0.190698	0.20405	0.215886	0.214986	0.223117	0.261063	0.243696	0.182679	0.18556	0.174725	0.195728	0.23845
2021/08/21 07:26:00	13.0104	0.470106	0.522311	0.733106	0.546625	0.484513	0.547112	0.485742	0.651444	0.433102	0.524914	0.474084	0.501866		0.616884	0.484646	0.500748	0.319305	0.212081	0.233925	0.229141	0.327323	0.264846	0.297541	0.399789	0.247624	0.339845	0.216915	0.181938	0.169098	0.272056	0.235345	0.237171
2021/08/21 07:31:00	13.0139	0.543647	0.416848	0.582963	0.493935	0.556656	0.587117	0.542215	0.633049	0.530706	0.510366	0.45871	0.405488		0.527495	0.528499	0.756349	0.538917	0.451475	0.439	0.469686	0.492606	0.535085	0.552621	0.501807	0.348536	0.304263	0.263887	0.399272	0.34428	0.212305	0.223576	0.164416
2021/08/21 07:36:00	13.0174	0.610095	0.437009	0.508399	0.526287	0.521172	0.58083	0.44584	0.648984	0.378016	0.526742	0.460153	0.379308		0.557157	0.491471	0.527518	0.427215	0.41624	0.436862	0.410638	0.404605	0.550751	0.521703	0.47754	0.441852	0.418729	0.619018	0.492379	0.497236	0.420198	0.577294	0.507757
2021/08/21 07:41:00	13.0208	0.491995	0.54482	0.60659	0.55759	0.535758	0.599043	0.456697	0.641187	0.44431	0.570746	0.477501	0.483017		0.488911	0.359619	0.566702	0.350114	0.327991	0.365691	0.374155	0.494898	0.438386	0.418612	0.483943	0.488946	0.364129	0.500006	0.292744	0.457455	0.346104	0.624876	0.500237
2021/08/21 07:46:00	13.0243	0.317504	0.479541	0.515386	0.492333	0.468002	0.608969	0.455411	0.570528	0.380247	0.288691	0.455803	0.395342		0.402592	0.503604	0.537707	0.403883	0.455761	0.378439	0.451984	0.48145	0.44386	0.35629	0.542639	0.375997	0.359888	0.470901	0.451934	0.350066	0.317914	0.405679	0.466403
2021/08/21 07:51:00	13.0278	0.339298	0.396279	0.443216	0.415893	0.49803	0.539817	0.531064	0.554976	0.319096	0.260373	0.301945	0.35575		0.486878	0.330491	0.595448	0.289255	0.480073	0.299636	0.448752	0.578577	0.539896	0.469344	0.450869	0.310696	0.356663	0.441478	0.532368	0.296276	0.355249	0.420873	0.398531
2021/08/21 07:56:00	13.0312	0.436905	0.249832	0.542739	0.486239	0.290044	0.379428	0.403516	0.479208	0.260501	0.305359	0.239331	0.374692		0.389951	0.354206	0.493617	0.38823	0.44515	0.296117	0.363412	0.416489	0.526802	0.458062	0.446939	0.379482	0.39494	0.29644	0.391378	0.375321	0.366151	0.378924	0.426906
2021/08/21 08:01:00	13.0347	0.385915	0.375567	0.490777	0.505929	0.425945	0.379622	0.278501	0.502534	0.230479	0.323512	0.216067	0.343331		0.335435	0.366303	0.560205	0.252965	0.369418	0.274111	0.357637	0.53512	0.456937	0.495679	0.497493	0.273977	0.334624	0.342519	0.293719	0.225533	0.299203	0.350931	0.288176
2021/08/21 08:06:00	13.0382	0.367335	0.303568	0.449178	0.467391	0.303787	0.300312	0.279294	0.447494	0.237504	0.356933	0.2971	0.354228		0.353989	0.345357	0.385848	0.170714	0.458654	0.32532	0.371417	0.493856	0.415247	0.41818	0.512647	0.209001	0.338167	0.443306	0.238897	0.200487	0.224114	0.328229	0.252762
2021/08/21 08:11:00	13.0417	0.264449	0.222108	0.417984	0.356477	0.268925	0.255594	0.317765	0.363436	0.245608	0.343775	0.298845	0.312636		0.323073	0.319699	0.379484	0.175572	0.315466	0.262593	0.275717	0.421975	0.427288	0.451145	0.405436	0.191025	0.258829	0.360123	0.21182	0.196091	0.194529	0.266262	0.214845
2021/08/21 08:16:00	13.0451	0.242039	0.222221	0.408854	0.526651	0.246406	0.239257	0.276742	0.320073	0.243738	0.323501	0.330154	0.318738		0.345789	0.322364	0.400597	0.18206	0.409643	0.253152	0.228705	0.381369	0.406307	0.409349	0.393257	0.179104	0.193063	0.247937	0.205311	0.189856	0.181949	0.211385	0.209936
2021/08/21 08:21:00	13.0486	0.227363	0.221094	0.422366	0.412366	0.259679	0.242581	0.253096	0.288994	0.243296	0.294934	0.42015	0.319702		0.364984	0.321516	0.34508	0.184889	0.287458	0.24792	0.163186	0.472859	0.430181	0.422783	0.281114	0.183351	0.17768	0.22257	0.191281	0.217012	0.177316	0.215286	0.204329
2021/08/21 08:26:00	13.0521	0.233434	0.216655	0.331674	0.359205	0.264427	0.251663	0.243808	0.332617	0.27	0.307115	0.345611	0.331968		0.359072	0.332739	0.53265	0.190468	0.268636	0.296707	0.177633	0.457077	0.342636	0.404019	0.270126	0.215253	0.181145	0.202152	0.221722	0.195632	0.186926	0.200236	0.152839
2021/08/21 08:31:00	13.0556	0.232578	0.222963	0.268975	0.306153	0.251798	0.271078	0.265331	0.298294	0.264789	0.336671	0.263392	0.313389		0.346997	0.334004	0.485543	0.188172	0.244472	0.419261	0.18436	0.372056	0.264748	0.371959	0.28096	0.284496	0.19149	0.216591	0.227361	0.181736	0.203318	0.212321	0.199836
2021/08/21 08:36:00	13.059	0.237476	0.215139	0.270602	0.234957	0.243885	0.239295	0.24872	0.280177	0.307957	0.360995	0.311132	0.405393		0.437676	0.31425	0.377375	0.184003	0.205926	0.326822	0.190395	0.377404	0.257718	0.267262	0.26419	0.251562	0.196075	0.258228	0.188526	0.166158	0.194225	0.226036	0.200604
2021/08/21 08:41:00	13.0625	0.238115	0.244149	0.321298	0.224299	0.245366	0.45352	0.257442	0.303956	0.316901	0.27983	0.30577	0.479042		0.345221	0.328462	0.343552	0.180433	0.229011	0.274274	0.182019	0.636328	0.234399	0.2277	0.275582	0.187485	0.17913	0.211056	0.185547	0.182012	0.17479	0.237156	0.209675
2021/08/21 08:46:00	13.066	0.213699	0.208657	0.224506	0.244005	0.300855	0.419056	0.240728	0.283912	0.297575	0.232482	0.286092	0.33565		0.339354	0.310733	0.413401	0.189978	0.210758	0.275458	0.174589	0.456151	0.23936	0.213426	0.268883	0.183803	0.1934	0.220955	0.196979	0.264805	0.178051	0.211586	0.210924
2021/08/21 08:51:00	13.0694	0.20141	0.267487	0.215659	0.247756	0.242459	0.273577	0.239886	0.298913	0.373386	0.377524	0.304827	0.35634		0.388033	0.376219	0.417944	0.167148	0.211587	0.193219	0.183617	0.439536	0.239205	0.207933	0.275019	0.176078	0.18802	0.17249	0.232249	0.384759	0.191279	0.218567	0.210054
2021/08/21 08:56:00	13.0729	0.220728	0.219995	0.214448	0.243187	0.307947	0.241589	0.244049	0.289546	0.254571	0.334887	0.338741	0.391941		0.591073	0.321078	0.432933	0.163492	0.206767	0.196892	0.182355	0.322671	0.22135	0.218919	0.235514	0.175493	0.178003	0.188533	0.180796	0.330449	0.172378	0.188435	0.195287
2021/08/21 09:01:00	13.0764	0.269095	0.212318	0.268213	0.25827	0.421614	0.23522	0.245959	0.269339	0.252607	0.355931	0.311327	0.238701		0.380575	0.286392	0.360891	0.170008	0.19505	0.217528	0.182656	0.269707	0.219752	0.216453	0.222857	0.187884	0.194242	0.204461	0.196387	0.214921	0.179995	0.234343	0.203129
2021/08/21 09:06:00	13.0799	0.223712	0.189322	0.372173	0.296823	0.285364	0.237335	0.23672	0.299937	0.271661	0.513093	0.34479	0.320436		0.464673	0.297441	0.410874	0.188113	0.20098	0.214339	0.186997	0.267086	0.222116	0.223476	0.241927	0.173305	0.210502	0.239315	0.193196	0.196691	0.178115	0.24531	0.205475
2021/08/21 09:11:00	13.0833	0.225142	0.188171	0.231682	0.447336	0.256872	0.233537	0.23573	0.305244	0.264741	0.440898	0.291469	0.354727		0.392153	0.323594	0.526291	0.213644	0.244387	0.389063	0.177821	0.294332	0.234929	0.226348	0.24039	0.181738	0.251404	0.225798	0.205478	0.191741	0.290906	0.305068	0.206883
2021/08/21 09:16:00	13.0868	0.216917	0.21287	0.231567	0.388756	0.228151	0.218637	0.235012	0.283078	0.358216	0.347986	0.325664	0.435864		0.397875	0.279586	0.493314	0.168701	0.376435	0.431508	0.174664	0.309392	0.251893	0.208439	0.232002	0.202333	0.213572	0.17938	0.16457	0.169128	0.286075	0.304384	0.210289
2021/08/21 09:21:00	13.0903	0.214998	0.221856	0.219771	0.286789	0.255132	0.230104	0.282096	0.283344	0.322235	0.407341	0.327964	0.312163		0.374781	0.325886	0.395027	0.155116	0.380466	0.377119	0.26558	0.271655	0.21199	0.217091	0.34491	0.176779	0.181547	0.197651	0.225256	0.189751	0.171989	0.312904	0.209534
2021/08/21 09:26:00	13.0938	0.343672	0.191441	0.209706	0.224421	0.240661	0.254513	0.409548	0.335369	0.261699	0.268105	0.281386	0.242711		0.35995	0.292812	0.516942	0.158232	0.464774	0.380173	0.286936	0.245493	0.229908	0.216733	0.521824	0.171953	0.172812	0.199852	0.330914	0.162402	0.153863	0.178284	0.193063
2021/08/21 09:31:00	13.0972	0.312039	0.191563	0.230751	0.187041	0.229246	0.241339	0.295604	0.406426	0.303312	0.222403	0.313109	0.317169		0.349702	0.307361	0.422494	0.172312	0.353472	0.270041	0.285596	0.277519	0.241483	0.335938	0.493414	0.169927	0.176905	0.202237	0.33911	0.179607	0.173506	0.178665	0.233611
2021/08/21 09:36:00	13.1007	0.267797	0.2049	0.217439	0.202033	0.213749	0.227493	0.240657	0.318853	0.288511	0.34274	0.395703	0.317521		0.311753	0.325917	0.382828	0.180641	0.205127	0.214246	0.199361	0.368342	0.219758	0.387081	0.406328	0.194	0.174097	0.208352	0.19892	0.258691	0.184793	0.192961	0.181846
2021/08/21 09:41:00	13.1042	0.221939	0.188681	0.215206	0.283332	0.205711	0.397134	0.255086	0.256362	0.272536	0.45953	0.385569	0.326971		0.379431	0.327359	0.385383	0.173049	0.194453	0.183498	0.176776	0.340426	0.197317	0.247347	0.257629	0.191206	0.179927	0.230481	0.19646	0.173399	0.172506	0.198991	0.202604
2021/08/21 09:46:00	13.1076	0.229651	0.181478	0.235931	0.25945	0.224463	0.369533	0.232559	0.273457	0.286745	0.342536	0.332101	0.338028		0.43428	0.273325	0.431326	0.159331	0.225607	0.174604	0.17348	0.276133	0.259622	0.210666	0.352411	0.174538	0.183268	0.376312	0.177512	0.167329	0.174838	0.191647	0.205874
2021/08/21 09:51:00	13.1111	0.229132	0.183775	0.298596	0.230161	0.229153	0.338995	0.242651	0.255025	0.271735	0.372248	0.301426	0.339943		0.399771	0.311213	0.423814	0.212363	0.270027	0.189576	0.184338	0.245355	0.375773	0.208097	0.24286	0.180499	0.180616	0.288733	0.185419	0.183426	0.172229	0.22616	0.185504
2021/08/21 09:56:00	13.1146	0.210088	0.173679	0.235953	0.252445	0.211883	0.223323	0.244794	0.288811	0.293764	0.333897	0.346939	0.385069		0.469446	0.311762	0.409223	0.35116	0.276545	0.211703	0.176029	0.251759	0.359996	0.203326	0.26925	0.17059	0.181905	0.204904	0.19239	0.173478	0.166021	0.263079	0.185285
2021/08/21 10:01:00	13.1181	0.218064	0.27546	0.225249	0.237815	0.218182	0.227295	0.247461	0.268287	0.290163	0.317541	0.354609	0.292738		0.375622	0.308951	0.412572	0.315367	0.239521	0.184298	0.16868	0.235822	0.275314	0.188775	0.258515	0.164081	0.176762	0.194987	0.174993	0.133526	0.165655	0.187868	0.173378
2021/08/21 10:06:00	13.1215	0.217063	0.287257	0.251229	0.247969	0.219909	0.268316	0.255658	0.265012	0.297712	0.308124	0.356921	0.365203		0.387739	0.260958	0.386019	0.400865	0.300648	0.243021	0.173412	0.400962	0.231121	0.188434	0.263987	0.22346	0.16356	0.201873	0.170072	0.146352	0.18176	0.27404	0.181453
2021/08/21 10:11:00	13.125	0.217178	0.251567	0.337411	0.267317	0.223016	0.203422	0.239413	0.271223	0.288554	0.299396	0.342891	0.344904		0.404824	0.269335	0.395285	0.302762	0.258588	0.378449	0.242647	0.558056	0.224563	0.196229	0.269608	0.184486	0.197141	0.214325	0.182772	0.164706	0.177385	0.289647	0.177136
2021/08/21 10:16:00	13.1285	0.215997	0.167522	0.26023	0.264354	0.218959	0.236761	0.246889	0.263878	0.289438	0.318813	0.334066	0.274811		0.523391	0.251945	0.250342	0.22147	0.236547	0.329367	0.120631	0.54413	0.196394	0.199652	0.258043	0.173385	0.261104	0.191611	0.162647	0.168651	0.178284	0.250055	0.231936
2021/08/21 10:21:00	13.1319	0.243687	0.183948	0.236731	0.209048	0.263148	0.232894	0.244702	0.400092	0.293078	0.403993	0.373158	0.295172		0.478967	0.291011	0.56843	0.122277	0.260372	0.324954	0.157832	0.330335	0.276361	0.215727	0.246806	0.167199	0.343837	0.199072	0.184362	0.208332	0.167739	0.213826	0.280648
2021/08/21 10:26:00	13.1354	0.218946	0.185639	0.242802	0.214819	0.335868	0.230142	0.237079	0.32043	0.269105	0.307287	0.325853	0.289952		0.370699	0.278339	0.422711	0.17684	0.236361	0.218887	0.176922	0.31031	0.241015	0.275449	0.290588	0.163555	0.320064	0.271735	0.177692	0.175192	0.183401	0.217855	0.333467
2021/08/21 10:31:00	13.1389	0.234486	0.178252	0.240304	0.223608	0.281544	0.230293	0.245225	0.285295	0.300381	0.374041	0.318188	0.314656		0.384948	0.297085	0.430671	0.206448	0.198277	0.176639	0.168655	0.389816	0.197067	0.358327	0.25685	0.168303	0.199734	0.194909	0.172457	0.16533	0.176658	0.22409	0.34898
2021/08/21 10:36:00	13.1424	0.232155	0.174936	0.233709	0.266923	0.263968	0.228907	0.245811	0.27726	0.315717	0.249292	0.320874	0.365555		0.323176	0.30104	0.34685	0.235139	0.226708	0.220616	0.162821	0.359134	0.14316	0.335687	0.246007	0.221211	0.184491	0.178097	0.163874	0.157426	0.180834	0.2322	0.3051
2021/08/21 10:41:00	13.1458	0.203584	0.170147	0.239215	0.302734	0.280439	0.22853	0.242612	0.33109	0.281616	0.19374	0.336248	0.501225		0.283019	0.299823	0.560092	0.22815	0.222535	0.225958	0.188084	0.287811	0.190082	0.361373	0.245016	0.171419	0.178675	0.181346	0.173504	0.150505	0.281436	0.197885	0.22534
2021/08/21 10:46:00	13.1493	0.201155	0.172689	0.239456	0.243458	0.255904	0.223134	0.232155	0.309485	0.289873	0.297408	0.382074	0.320774		0.381578	0.334255	0.628769	0.175879	0.221373	0.193774	0.190917	0.266494	0.246107	0.359258	0.333752	0.173419	0.189679	0.194622	0.172936	0.166901	0.284714	0.221818	0.19842
2021/08/21 10:51:00	13.1528	0.215292	0.18298	0.22757	0.224754	0.222769	0.257378	0.242883	0.331641	0.279631	0.38539	0.341958	0.311086		0.384196	0.30103	0.479519	0.212301	0.2245	0.180346	0.160637	0.273892	0.240458	0.251849	0.533562	0.147282	0.175849	0.20945	0.175829	0.165745	0.196797	0.213778	0.199489
2021/08/21 10:56:00	13.1562	0.202568	0.226227	0.229937	0.220752	0.228567	0.398723	0.224252	0.317194	0.292083	0.344912	0.344142	0.288745		0.37055	0.281094	0.486565	0.187222	0.277444	0.17982	0.109147	0.272571	0.340573	0.205608	0.351218	0.209203	0.161689	0.21233	0.334622	0.158683	0.167259	0.211242	0.209212
2021/08/21 11:01:00	13.1597	0.188563	0.20459	0.224077	0.213382	0.197984	0.374847	0.216316	0.315447	0.317306	0.335307	0.370869	0.314451		0.387399	0.228805	0.386549	0.201898	0.348968	0.169476	0.142923	0.259199	0.477718	0.187894	0.294683	0.267739	0.178451	0.223138	0.254366	0.156122	0.155049	0.183779	0.180916
2021/08/21 11:06:00	13.1632	0.283695	0.177193	0.254947	0.220322	0.24186	0.400344	0.329873	0.317237	0.257758	0.350342	0.327353	0.346779		0.407356	0.31307	0.432181	0.198632	0.395263	0.279672	0.148015	0.260099	0.456386	0.201168	0.354388	0.291581	0.152343	0.189804	0.183545	0.257834	0.162435	0.181031	0.191944
2021/08/21 11:11:00	13.1667	0.379493	0.232777	0.321405	0.208583	0.379726	0.39334	0.393047	0.295328	0.271258	0.319082	0.342808	0.393542		0.346922	0.38211	0.424143	0.207402	0.25749	0.187469	0.144499	0.255107	0.409165	0.210203	0.297266	0.235341	0.174085	0.180801	0.170959	0.285862	0.165224	0.200504	0.201674
2021/08/21 11:16:00	13.1701	0.399017	0.233916	0.29182	0.308227	0.450976	0.353993	0.32858	0.271017	0.268017	0.339707	0.326703	0.488185		0.341236	0.40401	0.402759	0.229076	0.25144	0.172736	0.192167	0.254989	0.336364	0.190166	0.287382	0.18138	0.201435	0.208184	0.176868	0.232705	0.182524	0.205876	0.192188
2021/08/21 11:21:00	13.1736	0.396326	0.295439	0.251146	0.362655	0.364814	0.252074	0.246103	0.259719	0.296826	0.341828	0.313463	0.350164		0.465927	0.363298	0.401145	0.197896	0.2518	0.184645	0.167873	0.367209	0.270096	0.168387	0.263773	0.151025	0.177368	0.198326	0.17722	0.220776	0.188568	0.193127	0.192819
2021/08/21 11:26:00	13.1771	0.319719	0.331259	0.251765	0.387737	0.25993	0.225468	0.222127	0.365127	0.27347	0.379436	0.409543	0.335755		0.498847	0.409089	0.405569	0.201774	0.224646	0.188955	0.16537	0.375543	0.290593	0.190685	0.278678	0.158357	0.185284	0.175748	0.197143	0.208449	0.160364	0.283632	0.202288
2021/08/21 11:31:00	13.1806	0.390593	0.229344	0.247975	0.283836	0.22192	0.215363	0.22092	0.43149	0.284042	0.492612	0.463479	0.304088		0.368526	0.33641	0.353478	0.192958	0.209428	0.213783	0.136135	0.440687	0.349532	0.256539	0.29179	0.16938	0.153473	0.185897	0.194417	0.171645	0.157729	0.357461	0.210505
2021/08/21 11:36:00	13.184	0.302685	0.214291	0.268665	0.210639	0.224115	0.211189	0.218545	0.313276	0.278649	0.416981	0.46136	0.348627		0.368027	0.299707	0.417647	0.198543	0.220917	0.200082	0.200467	0.447531	0.243922	0.225882	0.270962	0.165816	0.178139	0.227956	0.198277	0.159407	0.184729	0.399606	0.211703
2021/08/21 11:41:00	13.1875	0.277278	0.211964	0.250079	0.19787	0.210028	0.216063	0.221534	0.230307	0.34583	0.433312	0.453771	0.291102		0.37202	0.300627	0.368159	0.18489	0.227583	0.304072	0.223403	0.325703	0.23241	0.190623	0.246333	0.192199	0.172136	0.33117	0.173331	0.164747	0.181656	0.385925	0.197291
2021/08/21 11:46:00	13.191	0.255151	0.186888	0.250969	0.205236	0.201582	0.232429	0.225247	0.252902	0.28127	0.248763	0.30904	0.269141		0.378098	0.438413	0.361444	0.186449	0.218272	0.203946	0.281999	0.277733	0.257305	0.178538	0.240655	0.17701	0.204469	0.348531	0.162877	0.16587	0.165836	0.376675	0.203624
2021/08/21 11:51:00	13.1944	0.247654	0.175412	0.26324	0.226286	0.203069	0.219921	0.231439	0.34566	0.450664	0.338956	0.292429	0.344635		0.377733	0.445929	0.371179	0.176426	0.218668	0.181456	0.325965	0.241055	0.261702	0.36189	0.256246	0.146255	0.174612	0.356836	0.166243	0.15606	0.16992	0.438544	0.229205
2021/08/21 11:56:00	13.1979	0.241541	0.185906	0.268417	0.219816	0.235224	0.261106	0.227105	0.31445	0.448369	0.380153	0.346951	0.326831		0.353487	0.246877	0.391122	0.181991	0.222475	0.219086	0.289968	0.242153	0.25718	0.456723	0.257548	0.160345	0.171136	0.346219	0.21557	0.207722	0.155992	0.357119	0.240636
2021/08/21 12:01:00	13.2014	0.24766	0.171812	0.248051	0.245308	0.201991	0.229657	0.216358	0.252549	0.376859	0.345673	0.350821	0.288526		0.342431	0.254981	0.343041	0.183556	0.290545	0.23281	0.220702	0.27329	0.252185	0.29391	0.258291	0.163779	0.172682	0.293149	0.217607	0.175145	0.170729	0.262995	0.20658
2021/08/21 12:06:00	13.2049	0.227485	0.169502	0.241522	0.346981	0.213801	0.200199	0.274873	0.251942	0.355189	0.318313	0.353773	0.270693		0.348728	0.286841	0.373678	0.22235	0.31375	0.206988	0.182846	0.258563	0.340432	0.247197	0.250382	0.153451	0.154294	0.233147	0.17714	0.180365	0.16829	0.219091	0.202541
2021/08/21 12:11:00	13.2083	0.232212	0.181249	0.25303	0.192866	0.203027	0.229975	0.369038	0.286659	0.370156	0.299018	0.345418	0.290378		0.357295	0.276425	0.343909	0.340127	0.268964	0.243589	0.223245	0.265421	0.325932	0.214522	0.255414	0.152133	0.172846	0.246727	0.170652	0.177778	0.174756	0.203026	0.197018
2021/08/21 12:16:00	13.2118	0.243427	0.161184	0.24818	0.351267	0.336635	0.233239	0.286039	0.273678	0.422016	0.310316	0.326214	0.362921		0.374038	0.288009	0.334454	0.382171	0.225749	0.196217	0.1794	0.267841	0.249094	0.263411	0.2441	0.146299	0.173634	0.183098	0.164779	0.179431	0.160938	0.204345	0.201707
2021/08/21 12:21:00	13.2153	0.250818	0.254861	0.2373	0.340027	0.334066	0.214361	0.236922	0.281843	0.372751	0.314781	0.346146	0.503904		0.464502	0.30854	0.385488	0.393866	0.213713	0.190869	0.181449	0.259331	0.243446	0.234108	0.253817	0.167733	0.177455	0.165141	0.187443	0.16582	0.156427	0.192467	0.197716
2021/08/21 12:26:00	13.2188	0.220601	0.183368	0.233308	0.287183	0.301132	0.279028	0.226603	0.252262	0.36794	0.283862	0.311517	0.346709		0.492999	0.265574	0.287779	0.384932	0.206058	0.217805	0.174826	0.248254	0.168832	0.226659	0.309646	0.286594	0.183146	0.190787	0.209363	0.15581	0.245241	0.188052	0.204573
2021/08/21 12:31:00	13.2222	0.219058	0.178603	0.232437	0.266746	0.274987	0.38708	0.239119	0.294677	0.326977	0.314542	0.296659	0.336339		0.394596	0.308436	0.30954	0.386492	0.200101	0.226529	0.157143	0.231834	0.214946	0.224182	0.269892	0.215682	0.189865	0.195794	0.163491	0.14374	0.325033	0.202519	0.194605
2021/08/21 12:36:00	13.2257	0.23526	0.173876	0.251023	0.250318	0.183559	0.269872	0.23853	0.296234	0.392919	0.310334	0.327529	0.344986		0.425388	0.388578	0.350902	0.438744	0.18796	0.205762	0.159991	0.258824	0.274716	0.198429	0.19109	0.286318	0.192151	0.187154	0.208382	0.146322	0.30545	0.191695	0.272362
2021/08/21 12:41:00	13.2292	0.216026	0.183647	0.240696	0.255604	0.178634	0.238341	0.237606	0.279716	0.322011	0.320441	0.296945	0.282092		0.486862	0.365833	0.414323	0.313462	0.201693	0.282885	0.159517	0.247295	0.26823	0.204324	0.2301	0.336328	0.164081	0.178408	0.183074	0.158626	0.216226	0.195774	0.332216
2021/08/21 12:46:00	13.2326	0.22753	0.186999	0.212489	0.252297	0.213098	0.219172	0.242747	0.39867	0.280346	0.274303	0.281475	0.308035		0.392927	0.361397	0.352926	0.231203	0.200125	0.285893	0.161073	0.241313	0.217791	0.218187	0.364583	0.337218	0.160065	0.182921	0.177925	0.232452	0.18576	0.178765	0.442542
2021/08/21 12:51:00	13.2361	0.204868	0.166574	0.212668	0.248595	0.217972	0.234358	0.236015	0.480598	0.334588	0.398047	0.370818	0.351893		0.359679	0.49146	0.426348	0.147584	0.202552	0.229826	0.162242	0.237373	0.219632	0.263412	0.445497	0.310441	0.264868	0.237696	0.161443	0.288473	0.165905	0.180084	0.364161
2021/08/21 12:56:00	13.2396	0.209584	0.160273	0.210603	0.255875	0.211527	0.220006	0.240254	0.411836	0.31674	0.38689	0.322887	0.320078		0.377853	0.360766	0.418017	0.195941	0.200373	0.177865	0.168863	0.400803	0.238505	0.245597	0.449238	0.272044	0.267883	0.214059	0.178751	0.32243	0.187388	0.192636	0.316541
2021/08/21 13:01:00	13.2431	0.201537	0.162837	0.309168	0.249914	0.264532	0.245139	0.231246	0.376454	0.331404	0.328787	0.347722	0.261279		0.348634	0.31321	0.330022	0.207633	0.180178	0.239134	0.167243	0.438724	0.227875	0.42951	0.410371	0.302445	0.451043	0.189694	0.174726	0.310627	0.163891	0.218358	0.352581
2021/08/21 13:06:00	13.2465	0.281737	0.168743	0.378324	0.247129	0.227248	0.27036	0.223759	0.352777	0.375664	0.442894	0.327304	0.291765		0.379598	0.304435	0.311621	0.210029	0.18138	0.219422	0.163348	0.512235	0.267192	0.364519	0.310589	0.321454	0.28385	0.20095	0.18941	0.310334	0.161019	0.193315	0.254771
2021/08/21 13:11:00	13.25	0.347115	0.167077	0.278599	0.25448	0.203533	0.2598	0.227657	0.270027	0.30103	0.497342	0.34234	0.324659		0.314828	0.267601	0.348804	0.208718	0.201005	0.207235	0.157453	0.496546	0.235066	0.243432	0.279402	0.262416	0.241608	0.187595	0.182054	0.382397	0.224099	0.177402	0.243165
2021/08/21 13:16:00	13.2535	0.249078	0.170465	0.233563	0.262092	0.22326	0.208742	0.230775	0.236416	0.421544	0.286718	0.337057	0.37682		0.348039	0.26684	0.327156	0.209341	0.180302	0.215745	0.21689	0.509604	0.229966	0.218931	0.243496	0.186805	0.296722	0.19409	0.176514	0.260137	0.163094	0.196027	0.208972
2021/08/21 13:21:00	13.2569	0.20629	0.172005	0.301853	0.250463	0.308153	0.216391	0.236473	0.256454	0.432981	0.329356	0.345145	0.318429		0.317557	0.287432	0.313799	0.207984	0.187348	0.151046	0.207382	0.43996	0.219617	0.206389	0.22903	0.16337	0.299758	0.21895	0.150734	0.293264	0.169829	0.172848	0.211442
2021/08/21 13:26:00	13.2604	0.19611	0.165566	0.217006	0.239745	0.449219	0.215171	0.252592	0.234979	0.414363	0.29271	0.308795	0.259657		0.441046	0.33058	0.331289	0.204999	0.183116	0.215101	0.169742	0.466102	0.220484	0.205129	0.239039	0.16388	0.201733	0.220667	0.277088	0.265521	0.157228	0.212571	0.206458
2021/08/21 13:31:00	13.2639	0.199211	0.271447	0.219233	0.236936	0.354146	0.243734	0.347589	0.274693	0.322635	0.312648	0.319025	0.276457		0.48773	0.309268	0.311723	0.19997	0.196296	0.209505	0.165212	0.47927	0.39122	0.262944	0.251969	0.17879	0.182902	0.202422	0.371691	0.196398	0.150516	0.162473	0.216957
2021/08/21 13:36:00	13.2674	0.197442	0.22278	0.200749	0.242685	0.255297	0.232171	0.394762	0.260612	0.339081	0.346521	0.346663	0.296834		0.533019	0.274416	0.317975	0.200944	0.221851	0.219466	0.138961	0.466158	0.466246	0.391811	0.231563	0.167079	0.169761	0.267006	0.233179	0.174896	0.152861	0.169432	0.189726
2021/08/21 13:41:00	13.2708	0.209766	0.262938	0.194969	0.241484	0.224974	0.329452	0.501826	0.305601	0.343428	0.3211	0.306685	0.274232		0.434755	0.275565	0.26476	0.198257	0.191327	0.275181	0.248616	0.287321	0.426591	0.360377	0.228632	0.166011	0.165349	0.302987	0.337869	0.167547	0.164308	0.179507	0.178692
2021/08/21 13:46:00	13.2743	0.206376	0.335906	0.193097	0.238194	0.268631	0.486682	0.525184	0.324959	0.311133	0.342487	0.301583	0.278716		0.377617	0.24178	0.427282	0.199524	0.178786	0.232	0.329824	0.211975	0.324236	0.285458	0.208784	0.149374	0.164148	0.241054	0.393203	0.174112	0.173446	0.193378	0.174049
2021/08/21 13:51:00	13.2778	0.200251	0.348541	0.207185	0.23736	0.228814	0.389008	0.404344	0.296118	0.305639	0.309001	0.318083	0.331973		0.345957	0.261862	0.51101	0.195161	0.151127	0.323327	0.31317	0.385205	0.356747	0.255202	0.196784	0.171099	0.176433	0.193203	0.374313	0.167379	0.155953	0.200806	0.17955
2021/08/21 13:56:00	13.2812	0.195858	0.318906	0.253153	0.234154	0.216705	0.490742	0.377658	0.24755	0.348296	0.302599	0.292685	0.433727		0.347006	0.31906	0.594184	0.228468	0.198987	0.289712	0.330145	0.38873	0.345083	0.306872	0.201018	0.157218	0.161415	0.192656	0.220007	0.160125	0.152164	0.19847	0.196788
2021/08/21 14:01:00	13.2847	0.394896	0.392561	0.216691	0.271332	0.22386	0.495069	0.304041	0.291251	0.285716	0.335216	0.313556	0.459695		0.385576	0.397023	0.61127	0.3407	0.19028	0.321343	0.341709	0.403467	0.248998	0.270823	0.222452	0.154703	0.132689	0.195111	0.179291	0.155642	0.14814	0.19986	0.19343
2021/08/21 14:06:00	13.2882	0.495241	0.331403	0.20455	0.39328	0.212409	0.277551	0.261551	0.291188	0.201495	0.384847	0.282279	0.432804		0.340699	0.433649	0.411715	0.365651	0.185671	0.219435	0.364787	0.347816	0.237128	0.233154	0.220691	0.163767	0.170168	0.188814	0.19314	0.179986	0.150927	0.302177	0.190095
2021/08/21 14:11:00	13.2917	0.425394	0.219418	0.345259	0.377878	0.204293	0.233252	0.251508	0.267219	0.285545	0.539342	0.268233	0.384453		0.321553	0.469765	0.362738	0.313302	0.164764	0.242996	0.354657	0.143416	0.229501	0.212061	0.331698	0.15225	0.161612	0.186463	0.17842	0.160378	0.157976	0.310309	0.185835
2021/08/21 14:16:00	13.2951	0.262527	0.200692	0.296069	0.289833	0.264745	0.26158	0.277135	0.26142	0.318634	0.468126	0.32824	0.393101		0.341475	0.333208	0.276592	0.311515	0.162377	0.190622	0.211653	0.299828	0.219017	0.226807	0.432314	0.158718	0.161955	0.179287	0.181916	0.153143	0.160089	0.219854	0.174991
2021/08/21 14:21:00	13.2986	0.259462	0.189562	0.21499	0.245816	0.337833	0.270045	0.258717	0.268124	0.37747	0.288644	0.399972	0.37798		0.322725	0.394564	0.26009	0.239612	0.284269	0.192817	0.192723	0.407846	0.237511	0.241415	0.357236	0.160724	0.229799	0.193092	0.186654	0.178048	0.153786	0.201894	0.172501
2021/08/21 14:26:00	13.3021	0.296927	0.190253	0.220624	0.225765	0.263298	0.269377	0.251035	0.274528	0.399432	0.315855	0.356261	0.3324		0.313189	0.264421	0.341594	0.196909	0.342687	0.203276	0.193097	0.440518	0.220263	0.243035	0.357599	0.161061	0.293115	0.200827	0.189552	0.133125	0.222127	0.214685	0.212039
2021/08/21 14:31:00	13.3056	0.255431	0.181196	0.25989	0.327554	0.315279	0.275425	0.25031	0.324682	0.427678	0.344937	0.403036	0.319803		0.321202	0.268305	0.331485	0.193002	0.401172	0.218651	0.171339	0.355246	0.224261	0.230792	0.29379	0.149179	0.321291	0.224092	0.185968	0.106999	0.291704	0.182425	0.195586
2021/08/21 14:36:00	13.309	0.233907	0.176222	0.207577	0.275622	0.398161	0.255873	0.244087	0.299761	0.435513	0.343432	0.449341	0.341763		0.460482	0.275729	0.308163	0.177739	0.278073	0.17083	0.186255	0.332056	0.225303	0.318157	0.243553	0.213029	0.26434	0.1792	0.17692	0.136979	0.307265	0.172231	0.178773
2021/08/21 14:41:00	13.3125	0.238476	0.182379	0.201016	0.209901	0.425579	0.261754	0.235584	0.298001	0.363813	0.30663	0.454219	0.303077		0.383632	0.298612	0.301707	0.183575	0.416928	0.242166	0.169063	0.471943	0.217194	0.418597	0.235409	0.252933	0.265329	0.179963	0.178331	0.1844	0.285406	0.175781	0.175889
2021/08/21 14:46:00	13.316	0.229552	0.190689	0.19562	0.187946	0.41992	0.259732	0.24462	0.406677	0.304782	0.348338	0.460476	0.319303		0.397445	0.254761	0.29829	0.18254	0.374634	0.248555	0.175993	0.648791	0.216094	0.461151	0.21293	0.313681	0.305255	0.305093	0.177855	0.21475	0.289725	0.209478	0.180859
2021/08/21 14:51:00	13.3194	0.234259	0.281445	0.202341	0.217803	0.33342	0.255303	0.251795	0.621704	0.36822	0.310189	0.362405	0.274125		0.43384	0.27039	0.340129	0.184436	0.207468	0.234872	0.165918	0.377798	0.221332	0.388141	0.208423	0.27978	0.217422	0.29746	0.174574	0.153248	0.375537	0.202071	0.184755
2021/08/21 14:56:00	13.3229	0.223838	0.226872	0.193619	0.252703	0.284001	0.263988	0.23537	0.359972	0.374257	0.295615	0.301295	0.290404		0.325505	0.296425	0.35218	0.227226	0.175871	0.202367	0.126824	0.316433	0.21109	0.316041	0.210094	0.204128	0.182856	0.330138	0.226954	0.153576	0.309527	0.19296	0.189658
2021/08/21 15:01:00	13.3264	0.238944	0.212239	0.425138	0.229339	0.295137	0.251795	0.227447	0.379941	0.360585	0.29459	0.307223	0.299384		0.329403	0.295303	0.299671	0.32098	0.192107	0.189844	0.157338	0.24987	0.229065	0.274279	0.211947	0.172522	0.17151	0.383032	0.218548	0.16362	0.317063	0.204383	0.19799
2021/08/21 15:06:00	13.3299	0.221327	0.177533	0.375092	0.242541	0.266684	0.308718	0.252063	0.404163	0.341178	0.297761	0.262864	0.300555		0.350693	0.269715	0.343258	0.377864	0.213903	0.245366	0.174377	0.271789	0.229151	0.240227	0.206331	0.16605	0.18479	0.347693	0.178215	0.150682	0.222693	0.194267	0.201311
2021/08/21 15:11:00	13.3333	0.244227	0.202257	0.49526	0.263197	0.267998	0.424612	0.262172	0.268127	0.335991	0.29662	0.362494	0.290807		0.36609	0.23541	0.429389	0.233512	0.168154	0.203695	0.163418	0.310611	0.205665	0.218745	0.302475	0.163865	0.203169	0.348023	0.171848	0.154851	0.184552	0.191369	0.212081
2021/08/21 15:16:00	13.3368	0.357328	0.191627	0.349902	0.178709	0.276152	0.298728	0.212305	0.273723	0.368618	0.457011	0.4213	0.284425		0.370786	0.260315	0.338398	0.188152	0.200938	0.186162	0.150078	0.337806	0.274668	0.221729	0.371587	0.153191	0.176501	0.326668	0.18944	0.166341	0.166481	0.184731	0.186142
2021/08/21 15:21:00	13.3403	0.358611	0.191962	0.354011	0.199072	0.313674	0.283636	0.224501	0.25462	0.291505	0.382106	0.328642	0.269296		0.340051	0.245933	0.337233	0.184592	0.199433	0.185941	0.155726	0.295229	0.361962	0.230608	0.370755	0.157243	0.140795	0.357997	0.281813	0.273819	0.185696	0.201826	0.195208
2021/08/21 15:26:00	13.3438	0.361823	0.229603	0.394895	0.281507	0.294455	0.327656	0.323201	0.255196	0.267924	0.440132	0.304607	0.275848		0.296154	0.254813	0.317787	0.176238	0.176182	0.198814	0.150521	0.277039	0.414378	0.234444	0.452917	0.157152	0.172831	0.225467	0.294265	0.325174	0.162731	0.202422	0.169079
2021/08/21 15:31:00	13.3472	0.250247	0.320961	0.369184	0.443315	0.206145	0.305335	0.374203	0.190958	0.289429	0.326906	0.328091	0.304781		0.298823	0.241721	0.315385	0.248487	0.170392	0.20434	0.153433	0.305245	0.405691	0.232878	0.463182	0.166395	0.168099	0.20053	0.201601	0.322918	0.174423	0.209891	0.185043
2021/08/21 15:36:00	13.3507	0.259671	0.268425	0.341168	0.53589	0.229503	0.284961	0.471614	0.385369	0.238574	0.303956	0.316769	0.318165		0.300828	0.235085	0.290318	0.361201	0.185098	0.25064	0.156545	0.364345	0.29277	0.222616	0.469038	0.170889	0.164126	0.188701	0.201735	0.231673	0.178265	0.285679	0.236293
2021/08/21 15:41:00	13.3542	0.263213	0.334323	0.225299	0.458865	0.246568	0.270782	0.42042	0.314141	0.260378	0.316647	0.32406	0.332218		0.285996	0.191706	0.284189	0.422984	0.170777	0.227656	0.160573	0.343426	0.223659	0.229319	0.353443	0.176421	0.169109	0.19037	0.188462	0.168942	0.264134	0.352369	0.302439
2021/08/21 15:46:00	13.3576	0.364313	0.396909	0.196127	0.317475	0.238652	0.271614	0.267646	0.270378	0.212489	0.386637	0.288565	0.277046		0.283956	0.386543	0.361033	0.294516	0.168957	0.201903	0.223254	0.267095	0.218092	0.24065	0.300625	0.184031	0.164551	0.219022	0.165789	0.15446	0.245303	0.443	0.374191
2021/08/21 15:51:00	13.3611	0.289234	0.279752	0.203671	0.311259	0.248711	0.444379	0.230703	0.284488	0.32575	0.329534	0.263627	0.388908		0.266423	0.393197	0.329785	0.247653	0.181092	0.160276	0.296944	0.284164	0.220027	0.222329	0.288762	0.159366	0.173067	0.220502	0.1719	0.192616	0.185614	0.345302	0.314233
2021/08/21 15:56:00	13.3646	0.279718	0.188772	0.200898	0.271918	0.226979	0.407336	0.219302	0.282627	0.301086	0.307956	0.306675	0.38402		0.266267	0.394993	0.303872	0.239175	0.232546	0.17004	0.324492	0.268404	0.213366	0.232717	0.297654	0.173563	0.17121	0.185758	0.18292	0.189458	0.179313	0.268419	0.304464
2021/08/21 16:01:00	13.3681	0.246765	0.19846	0.199233	0.276155	0.254751	0.562661	0.224632	0.285261	0.384574	0.330908	0.358866	0.440268		0.274434	0.371619	0.368167	0.297022	0.344146	0.169362	0.192655	0.246943	0.197732	0.229519	0.233953	0.286296	0.172429	0.163911	0.167208	0.18106	0.169269	0.192074	0.304108
2021/08/21 16:06:00	13.3715	0.230405	0.19835	0.198182	0.28959	0.387808	0.51035	0.225801	0.244846	0.360566	0.330966	0.336846	0.381497		0.299018	0.225198	0.500458	0.238229	0.296428	0.178064	0.192648	0.263093	0.203694	0.319462	0.263762	0.420159	0.175581	0.181694	0.17377	0.187666	0.194217	0.182076	0.340151
2021/08/21 16:11:00	13.375	0.239679	0.210496	0.203099	0.284174	0.3267	0.572871	0.236563	0.25192	0.458951	0.321457	0.331631	0.283177		0.298034	0.305344	0.512077	0.214501	0.327919	0.215592	0.193875	0.249705	0.224754	0.272824	0.294166	0.350716	0.191006	0.189282	0.189877	0.163477	0.167606	0.173714	0.320722
2021/08/21 16:16:00	13.3785	0.242934	0.214461	0.192932	0.269182	0.293236	0.481686	0.221793	0.262705	0.405113	0.31797	0.301395	0.304788		0.281335	0.367175	0.726233	0.199828	0.359367	0.20585	0.187009	0.243296	0.242617	0.244626	0.301681	0.327747	0.280711	0.20493	0.19792	0.173712	0.194148	0.172583	0.24482
2021/08/21 16:21:00	13.3819	0.240357	0.209622	0.201898	0.228592	0.314426	0.37374	0.227896	0.265993	0.316837	0.381671	0.29839	0.295637		0.287609	0.364179	0.423673	0.220528	0.447489	0.170624	0.139002	0.277584	0.222099	0.232648	0.263445	0.193527	0.357399	0.199825	0.187318	0.190471	0.171592	0.180568	0.224322
2021/08/21 16:26:00	13.3854	0.230352	0.205141	0.197539	0.251379	0.255127	0.312043	0.224088	0.310866	0.446717	0.492026	0.339962	0.288444		0.296349	0.264292	0.56353	0.222486	0.365978	0.169641	0.141532	0.257431	0.199522	0.213772	0.264602	0.162544	0.343275	0.215384	0.178192	0.187296	0.148691	0.207887	0.194734
2021/08/21 16:31:00	13.3889	0.299618	0.197939	0.188631	0.264589	0.172873	0.298081	0.218128	0.568401	0.385181	0.50622	0.356063	0.289256		0.285171	0.272025	0.349315	0.231301	0.276921	0.357628	0.21044	0.284344	0.231134	0.220128	0.284874	0.183019	0.189656	0.231206	0.173119	0.175311	0.149843	0.20186	0.181886
2021/08/21 16:36:00	13.3924	0.369226	0.192224	0.197857	0.268164	0.267095	0.291638	0.242444	0.558268	0.336195	0.422041	0.322646	0.314693		0.273573	0.268669	0.312107	0.228375	0.248646	0.350762	0.319599	0.281461	0.199005	0.218091	0.261765	0.182224	0.211199	0.184964	0.171198	0.171418	0.164472	0.210804	0.188833
2021/08/21 16:41:00	13.3958	0.286649	0.183254	0.216471	0.325478	0.288496	0.310413	0.246058	0.51808	0.232414	0.415892	0.296988	0.287839		0.271862	0.279205	0.32791	0.237506	0.238089	0.300945	0.325118	0.270845	0.197597	0.22995	0.288617	0.183097	0.172611	0.20774	0.188507	0.168671	0.169332	0.214867	0.197172
2021/08/21 16:46:00	13.3993	0.26649	0.188698	0.197432	0.402799	0.308602	0.307752	0.24407	0.373177	0.224646	0.41649	0.389494	0.279355		0.454221	0.265089	0.301434	0.355053	0.242991	0.28567	0.319517	0.274994	0.194667	0.239416	0.205621	0.175592	0.164098	0.39124	0.206315	0.302019	0.181779	0.211746	0.204883
2021/08/21 16:51:00	13.4028	0.251481	0.182025	0.204502	0.48486	0.361817	0.300596	0.247808	0.347811	0.36895	0.300903	0.421994	0.319937		0.516363	0.311901	0.295737	0.38553	0.260614	0.207714	0.40175	0.346223	0.32026	0.321921	0.222643	0.175516	0.207976	0.333989	0.208782	0.300879	0.27579	0.195301	0.203948
2021/08/21 16:56:00	13.4062	0.421979	0.181925	0.372738	0.400133	0.420739	0.294921	0.25315	0.293143	0.482621	0.294791	0.339786	0.306445		0.494017	0.259203	0.305334	0.359578	0.252258	0.196838	0.340031	0.386178	0.401705	0.393146	0.405443	0.189096	0.222281	0.26546	0.24318	0.321836	0.325838	0.208093	0.216222
2021/08/21 17:01:00	13.4097	0.403941	0.18909	0.318308	0.314112	0.244718	0.310229	0.242254	0.318732	0.35784	0.334777	0.278888	0.283919		0.5923	0.238616	0.352701	0.363706	0.271312	0.183556	0.249831	0.393929	0.399964	0.309558	0.4765	0.178057	0.180782	0.217116	0.324987	0.24025	0.359137	0.242463	0.212934
2021/08/21 17:06:00	13.4132	0.289235	0.243775	0.252994	0.301938	0.24548	0.372973	0.267751	0.261661	0.302599	0.345794	0.277128	0.403848		0.431892	0.263781	0.34335	0.34482	0.221906	0.177152	0.206148	0.294136	0.379897	0.269405	0.551645	0.168888	0.219233	0.196231	0.25582	0.182729	0.268174	0.334818	0.201332
2021/08/21 17:11:00	13.4167	0.220833	0.311986	0.363847	0.299351	0.270062	0.455274	0.300173	0.282097	0.286316	0.336221	0.339359	0.355513		0.506478	0.367625	0.340427	0.272352	0.218702	0.196253	0.179006	0.230538	0.434808	0.258913	0.490897	0.215559	0.193609	0.194345	0.231236	0.189071	0.217838	0.345676	0.1976
2021/08/21 17:16:00	13.4201	0.211833	0.295047	0.376012	0.300351	0.262029	0.366665	0.387432	0.294361	0.315547	0.313364	0.246197	0.248741		0.543104	0.445677	0.303502	0.257416	0.249551	0.188586	0.173932	0.313911	0.528197	0.257802	0.330018	0.196891	0.221022	0.241237	0.378141	0.166873	0.198454	0.330413	0.22556
2021/08/21 17:21:00	13.4236	0.23425	0.345967	0.316746	0.310414	0.305551	0.322271	0.429434	0.423191	0.352766	0.331886	0.281851	0.274268		0.613923	0.302646	0.313364	0.254185	0.309079	0.191632	0.18292	0.301684	0.390335	0.26957	0.294518	0.189786	0.186057	0.306814	0.281986	0.178771	0.189244	0.352997	0.22661
2021/08/21 17:26:00	13.4271	0.212568	0.394215	0.250764	0.379881	0.43139	0.32348	0.508647	0.284434	0.260166	0.326392	0.322815	0.323069		0.446818	0.288074	0.307202	0.247202	0.28988	0.282012	0.178594	0.46074	0.298825	0.263754	0.304389	0.148262	0.196753	0.216234	0.463546	0.167676	0.186861	0.337483	0.316977
2021/08/21 17:31:00	13.4306	0.224833	0.257822	0.223735	0.357048	0.413256	0.322323	0.39806	0.296509	0.239194	0.296616	0.317016	0.395608		0.368669	0.318124	0.342772	0.234611	0.274841	0.234489	0.207815	0.391675	0.296515	0.268068	0.278149	0.177711	0.188863	0.215209	0.442665	0.155728	0.190516	0.351629	0.412033
2021/08/21 17:36:00	13.434	0.218353	0.23091	0.222914	0.307019	0.405876	0.417398	0.397612	0.42327	0.198997	0.359044	0.316998	0.346303		0.327437	0.342103	0.328309	0.244939	0.290385	0.185983	0.242886	0.42654	0.293698	0.279802	0.277954	0.180689	0.201347	0.323516	0.232745	0.168537	0.182294	0.272808	0.312929
2021/08/21 17:41:00	13.4375	0.266993	0.338112	0.232294	0.296524	0.236482	0.394303	0.331368	0.544742	0.259513	0.38072	0.302848	0.323206		0.34264	0.307613	0.476125	0.243548	0.264376	0.343238	0.200723	0.412641	0.296534	0.26684	0.408157	0.153812	0.294658	0.383668	0.192772	0.247747	0.236289	0.216716	0.234071
2021/08/21 17:46:00	13.441	0.348723	0.326049	0.266173	0.297925	0.286032	0.341029	0.297218	0.536401	0.266715	0.307577	0.405346	0.4337		0.335358	0.360937	0.521277	0.238799	0.302436	0.254487	0.231005	0.317952	0.290008	0.310429	0.429202	0.237581	0.358901	0.48267	0.194616	0.190381	0.341244	0.259447	0.218452
2021/08/21 17:51:00	13.4444	0.47472	0.267975	0.409799	0.318594	0.32429	0.316629	0.286294	0.263072	0.269803	0.279428	0.442846	0.318885		0.351742	0.234842	0.470269	0.245777	0.270264	0.213611	0.406634	0.302434	0.281918	0.403642	0.31748	0.364887	0.317083	0.36565	0.182711	0.238462	0.433775	0.220851	0.229969
2021/08/21 17:56:00	13.4479	0.37695	0.265555	0.389084	0.445134	0.381655	0.331602	0.306026	0.399366	0.245611	0.2952	0.390957	0.275714		0.373173	0.346863	0.495398	0.354165	0.251918	0.22247	0.307709	0.276589	0.266157	0.572828	0.307161	0.396023	0.223169	0.273769	0.273215	0.324124	0.296801	0.22227	0.216018
2021/08/21 18:01:00	13.4514	0.308145	0.236166	0.405301	0.520948	0.477208	0.35853	0.321696	0.640995	0.255641	0.31828	0.49675	0.319928		0.525139	0.400262	0.390225	0.334541	0.285923	0.207352	0.290716	0.279736	0.283476	0.36316	0.289466	0.392236	0.286087	0.296898	0.217882	0.284645	0.194111	0.20232	0.360514
2021/08/21 18:06:00	13.4549	0.31303	0.19875	0.275813	0.498883	0.388356	0.46753	0.288216	0.368082	0.238048	0.394733	0.540034	0.284854		0.490544	0.387169	0.457789	0.253632	0.434779	0.239883	0.233219	0.325702	0.340261	0.289482	0.319675	0.461832	0.42313	0.409714	0.539312	0.565466	0.531801	0.486706	0.498374
2021/08/21 18:11:00	13.4583	0.219917	0.239073	0.251539	0.324931	0.298494	0.492569	0.297136	0.333652	0.236763	0.477702	0.420124	0.329132		0.438224	0.546614	0.547676	0.238886	0.485678	0.229649	0.244235	0.315412	0.472847	0.309055	0.289462	0.419706	0.369684	0.560859	0.321284	0.473609	0.376386	0.464479	0.43886
2021/08/21 18:16:00	13.4618	0.266189	0.252881	0.235182	0.304919	0.507491	0.513622	0.312265	0.341273	0.317563	0.374714	0.463988	0.347108		0.368325	0.349019	0.528569	0.258483	0.397155	0.233111	0.243838	0.305205	0.498128	0.442705	0.333489	0.314234	0.362674	0.488521	0.444398	0.427474	0.429003	0.418158	0.336624
2021/08/21 18:21:00	13.4653	0.302486	0.339385	0.319606	0.299074	0.244349	0.543361	0.334628	0.545179	0.417905	0.318486	0.349066	0.376453		0.517113	0.275761	0.54577	0.454427	0.349352	0.195865	0.286656	0.291718	0.542098	0.364572	0.329086	0.256023	0.27778	0.456788	0.361215	0.366594	0.442728	0.313378	0.289265
2021/08/21 18:26:00	13.4688	0.249851	0.388218	0.452356	0.358683	0.526574	0.672419	0.494364	0.461724	0.379751	0.336995	0.377897	0.418041		0.610797	0.307808	0.509393	0.239063	0.245556	0.310936	0.399197	0.324431	0.398069	0.307547	0.321205	0.242593	0.296672	0.395708	0.277151	0.267142	0.401725	0.258118	0.38241
2021/08/21 18:31:00	13.4722	0.429462	0.294415	0.367829	0.56923	0.634958	0.437444	0.57777	0.523061	0.381478	0.401998	0.428506	0.323537		0.456177	0.409561	0.383777	0.437162	0.214267	0.213679	0.40242	0.470229	0.343093	0.340002	0.39994	0.235483	0.23244	0.499942	0.288041	0.242659	0.362963	0.309254	0.521969
2021/08/21 18:36:00	13.4757	0.466327	0.284151	0.272986	0.657392	0.338999	0.371723	0.55298	0.597208	0.426009	0.432562	0.309319	0.402972		0.391441	0.329887	0.318851	0.495416	0.212091	0.330014	0.227708	0.364723	0.483036	0.476631	0.454361	0.225487	0.232033	0.394845	0.351328	0.384842	0.277176	0.506223	0.393703
2021/08/21 18:41:00	13.4792	0.458621	0.277659	0.284286	0.604399	0.340436	0.351688	0.555369	0.517138	0.474837	0.39226	0.447502	0.415396		0.443733	0.314883	0.430784	0.510206	0.311442	0.260616	0.349666	0.240071	0.612806	0.537668	0.474421	0.265709	0.336413	0.366828	0.45933	0.468015	0.365611	0.473233	0.375661
2021/08/21 18:46:00	13.4826	0.557831	0.368875	0.349385	0.35125	0.565984	0.539123	0.473136	0.287002	0.449915	0.48509	0.518913	0.492381		0.363961	0.401192	0.420834	0.298442	0.267419	0.261338	0.352249	0.345133	0.560072	0.53465	0.660825	0.374904	0.347047	0.36101	0.396425	0.449588	0.421121	0.386501	0.543233
2021/08/21 18:51:00	13.4861	0.377024	0.439859	0.467409	0.340118	0.444066	0.600621	0.434839	0.361323	0.400389	0.539242	0.471654	0.510418		0.49423	0.624337	0.432108	0.237519	0.280143	0.258289	0.483369	0.485215	0.375729	0.293148	0.463102	0.51753	0.29932	0.523883	0.288355	0.462074	0.424899	0.304458	0.388692
2021/08/21 18:56:00	13.4896	0.495844	0.431566	0.404527	0.351831	0.302272	0.593419	0.363424	0.58977	0.523421	0.518006	0.574759	0.468819		0.495923	0.343887	0.330219	0.412039	0.264058	0.245337	0.33253	0.445265	0.346836	0.337782	0.321639	0.430659	0.403612	0.577682	0.44506	0.647645	0.322958	0.370964	0.635419
2021/08/21 19:01:00	13.4931	0.340963	0.34157	0.451183	0.333381	0.368635	0.382524	0.430158	0.507872	0.551215	0.596511	0.529044	0.336127		0.424063	0.363048	0.397957	0.354314	0.458851	0.319495	0.391066	0.440073	0.397412	0.328091	0.404218	0.315715	0.503044	0.478167	0.402184	0.36753	0.335004	0.359017	0.408071
2021/08/21 19:06:00	13.4965	0.678697	0.321344	0.409285	0.328946	0.497796	0.420802	0.49254	0.37908	0.312515	0.508859	0.309807	0.328845		0.333713	0.4761	0.385503	0.287261	0.472502	0.360128	0.431785	0.423885	0.357525	0.302719	0.488298	0.362412	0.447194	0.521178	0.548237	0.387824	0.462625	0.383721	0.356562
2021/08/21 19:11:00	13.5	0.447238	0.378781	0.518637	0.342525	0.532898	0.377018	0.424624	0.476816	0.281273	0.469621	0.342312	0.397642		0.525187	0.513134	0.368878	0.411566	0.456217	0.324879	0.320969	0.499856	0.582695	0.29327	0.490694	0.527137	0.356222	0.591439	0.575401	0.354376	0.44052	0.485897	0.491219
2021/08/21 19:16:00	13.5035	0.330981	0.266815	0.477329	0.500247	0.322069	0.362522	0.372978	0.366413	0.434381	0.422073	0.41121	0.289817		0.721618	0.441678	0.453251	0.466238	0.388794	0.216777	0.329494	0.412856	0.517018	0.374297	0.374065	0.410398	0.454858	0.495405	0.330024	0.37866	0.334811	0.497759	0.621497
2021/08/21 19:21:00	13.5069	0.375232	0.312905	0.480194	0.505566	0.645349	0.424758	0.361207	0.336147	0.418872	0.374632	0.462664	0.281417		0.67258	0.494647	0.562339	0.413789	0.422051	0.196187	0.324281	0.400643	0.658206	0.518458	0.315576	0.544404	0.489466	0.384939	0.346443	0.458694	0.223052	0.393602	0.382634
2021/08/21 19:26:00	13.5104	0.515099	0.445781	0.46066	0.565024	0.338281	0.626127	0.388569	0.378736	0.397803	0.400434	0.386003	0.414008		0.619373	0.242423	0.548078	0.491201	0.448878	0.218064	0.280523	0.497585	0.527499	0.724399	0.332821	0.346063	0.517186	0.53164	0.366482	0.499344	0.463775	0.38905	0.335431
2021/08/21 19:31:00	13.5139	0.536934	0.367757	0.470235	0.53939	0.554233	0.484202	0.386304	0.607583	0.34126	0.381095	0.364477	0.432549		0.67056	0.330994	0.560431	0.255295	0.359347	0.203783	0.231168	0.430995	0.335773	0.33906	0.318508	0.549843	0.345435	0.518177	0.415119	0.383697	0.484497	0.322534	0.414532
2021/08/21 19:36:00	13.5174	0.326485	0.30699	0.470192	0.350105	0.651051	0.374566	0.372274	0.410562	0.347405	0.616618	0.468567	0.407747		0.430325	0.386247	0.601256	0.333305	0.451829	0.202995	0.181418	0.295836	0.329114	0.373102	0.386812	0.527052	0.412857	0.397266	0.240344	0.456221	0.502127	0.330648	0.568767
2021/08/21 19:41:00	13.5208	0.354282	0.255697	0.511372	0.382558	0.375401	0.3642	0.384459	0.405585	0.373155	0.354908	0.487909	0.426501		0.626619	0.440415	0.621359	0.325839	0.373653	0.307525	0.267266	0.256045	0.30761	0.648405	0.460523	0.336622	0.27985	0.410876	0.443484	0.306963	0.474481	0.481988	0.587806
2021/08/21 19:46:00	13.5243	0.509246	0.294295	0.508583	0.242635	0.433491	0.547096	0.450972	0.385428	0.473817	0.251529	0.48214	0.430192		0.625502	0.52832	0.45445	0.243596	0.339151	0.24889	0.286405	0.258054	0.279057	0.442993	0.305064	0.379693	0.432627	0.438503	0.450667	0.481671	0.456261	0.469787	0.68264
2021/08/21 19:51:00	13.5278	0.558748	0.352636	0.557096	0.484741	0.298618	0.507147	0.608253	0.472633	0.30913	0.369497	0.527735	0.461346		0.52817	0.494069	0.340446	0.334821	0.296505	0.252152	0.384596	0.262338	0.340067	0.493181	0.354349	0.502613	0.466501	0.468612	0.454815	0.547401	0.471445	0.353605	0.591416
2021/08/21 19:56:00	13.5312	0.47261	0.35168	0.414639	0.473184	0.329466	0.461567	0.495498	0.456296	0.279198	0.494635	0.598089	0.301469		0.232482	0.336381	0.335242	0.310952	0.25652	0.256565	0.489797	0.264011	0.456345	0.401863	0.498076	0.485337	0.317712	0.465536	0.3296	0.449711	0.30274	0.257001	0.574022
2021/08/21 20:01:00	13.5347	0.529136	0.452582	0.230856	0.35302	0.573391	0.389577	0.543142	0.404822	0.48519	0.491606	0.581039	0.389344		0.418165	0.407801	0.373693	0.304185	0.393645	0.292472	0.369091	0.31509	0.603755	0.372591	0.488938	0.317646	0.289899	0.561792	0.314899	0.199817	0.50145	0.382176	0.554814
2021/08/21 20:06:00	13.5382	0.391517	0.551455	0.293874	0.34008	0.469209	0.535852	0.489	0.366705	0.435277	0.432947	0.58926	0.37367		0.625446	0.429371	0.389018	0.332467	0.357621	0.300292	0.341509	0.418379	0.355214	0.409848	0.475084	0.346037	0.296036	0.580349	0.327051	0.361409	0.394186	0.389457	0.511299
2021/08/21 20:11:00	13.5417	0.277601	0.335718	0.298857	0.180865	0.309911	0.431563	0.43251	0.494173	0.46314	0.290262	0.477883	0.498727		0.493383	0.462476	0.435823	0.472908	0.28289	0.378151	0.287431	0.434364	0.494789	0.384635	0.291372	0.410856	0.353333	0.554954	0.420507	0.486833	0.422456	0.441837	0.638136
2021/08/21 20:16:00	13.5451	0.340609	0.418279	0.29856	0.324748	0.401494	0.487355	0.336043	0.660561	0.43319	0.481785	0.538586	0.440456		0.260335	0.280581	0.518595	0.498699	0.379889	0.281458	0.26814	0.397861	0.192457	0.304105	0.363611	0.277212	0.452435	0.486806	0.367374	0.552341	0.399764	0.359434	0.428173
2021/08/21 20:21:00	13.5486	0.501091	0.39921	0.280743	0.482046	0.529661	0.370209	0.36399	0.69497	0.372217	0.543646	0.629154	0.450089		0.532756	0.309258	0.498364	0.363508	0.295988	0.258005	0.338956	0.405732	0.418978	0.303921	0.316892	0.275929	0.412231	0.352662	0.508607	0.494321	0.391879	0.353898	0.348511
2021/08/21 20:26:00	13.5521	0.512585	0.508505	0.352223	0.23215	0.162143	0.284182	0.461722	0.587695	0.347851	0.391933	0.522849	0.384477		0.528776	0.468395	0.537626	0.274593	0.25585	0.215667	0.268591	0.41323	0.330665	0.219169	0.281722	0.294786	0.381023	0.337726	0.485857	0.501706	0.31715	0.244034	0.36395
2021/08/21 20:31:00	13.5556	0.460688	0.363973	0.4239	0.279961	0.306355	0.561305	0.4085	0.50937	0.600467	0.303595	0.476093	0.208403		0.417062	0.410595	0.62718	0.37702	0.342665	0.166417	0.198569	0.529045	0.314867	0.269627	0.157509	0.431065	0.329176	0.367532	0.352214	0.656075	0.286763	0.450863	0.342074
2021/08/21 20:36:00	13.559	0.691214	0.354296	0.453188	0.457367	0.340324	0.745102	0.345178	0.381239	0.441921	0.42294	0.475762	0.483858		0.435325	0.372502	0.639649	0.291282	0.20827	0.152582	0.361415	0.407664	0.474567	0.285517	0.278955	0.421195	0.323775	0.403767	0.311019	0.447505	0.280129	0.390476	0.39424
2021/08/21 20:41:00	13.5625	0.50245	0.294541	0.361938	0.522942	0.358687	0.375363	0.342701	0.476973	0.469675	0.573717	0.514604	0.421493		0.500548	0.381037	0.646968	0.292655	0.308449	0.18059	0.272079	0.448873	0.315902	0.28328	0.322518	0.435501	0.444242	0.433528	0.323807	0.370874	0.275266	0.423152	0.638501
2021/08/21 20:46:00	13.566	0.546797	0.374579	0.309332	0.526959	0.35418	0.354222	0.385043	0.255987	0.557213	0.550358	0.360253	0.410543		0.552332	0.324133	0.636338	0.39259	0.408278	0.1928	0.263291	0.459276	0.169877	0.294075	0.205102	0.338102	0.438897	0.456361	0.341531	0.435092	0.353731	0.445445	0.584753
2021/08/21 20:51:00	13.5694	0.437031	0.389439	0.406183	0.379621	0.507166	0.372036	0.247907	0.407415	0.629187	0.465424	0.304427	0.344016		0.372664	0.377951	0.659581	0.44861	0.455676	0.19312	0.313561	0.352946	0.284085	0.298525	0.189603	0.343216	0.368668	0.541177	0.301097	0.521151	0.470638	0.337266	0.699707
2021/08/21 20:56:00	13.5729	0.538017	0.306567	0.28829	0.271451	0.641741	0.593712	0.282534	0.528056	0.435482	0.494001	0.358501	0.325032		0.363247	0.423623	0.513308	0.275505	0.470007	0.284626	0.434145	0.388908	0.328716	0.281533	0.242028	0.474276	0.232479	0.384854	0.332113	0.372598	0.473193	0.368028	0.553098
2021/08/21 21:01:00	13.5764	0.457297	0.302717	0.286001	0.271573	0.616207	0.475314	0.313138	0.378956	0.221407	0.440287	0.438518	0.28155		0.357985	0.388194	0.665436	0.24259	0.414225	0.309824	0.33357	0.427901	0.426758	0.367128	0.333463	0.465382	0.37823	0.466094	0.334499	0.20816	0.485169	0.365715	0.633296
2021/08/21 21:06:00	13.5799	0.405026	0.292901	0.301696	0.279753	0.630621	0.525995	0.315809	0.389015	0.459655	0.480569	0.393082	0.423238		0.654132	0.354557	0.510814	0.307593	0.361422	0.237259	0.273208	0.396119	0.505482	0.338136	0.350301	0.453887	0.423486	0.430659	0.342778	0.318411	0.549405	0.332016	0.581638
2021/08/21 21:11:00	13.5833	0.43792	0.353998	0.366839	0.319982	0.571957	0.528336	0.378206	0.366171	0.458097	0.532008	0.36317	0.451577		0.700931	0.522904	0.436744	0.44768	0.33716	0.397803	0.407861	0.463134	0.518188	0.290099	0.21349	0.326093	0.501265	0.333641	0.415324	0.418498	0.487345	0.38447	0.663656
2021/08/21 21:16:00	13.5868	0.367067	0.290384	0.310088	0.339034	0.547813	0.501701	0.317914	0.376626	0.44375	0.562912	0.420484	0.468114		0.563542	0.478114	0.422666	0.170717	0.427847	0.283333	0.441414	0.505328	0.557955	0.208703	0.258617	0.214583	0.518629	0.398722	0.243664	0.455294	0.573666	0.551717	0.504396
2021/08/21 21:21:00	13.5903	0.307155	0.205358	0.390548	0.338118	0.421897	0.503008	0.273208	0.603471	0.424779	0.457135	0.408529	0.583713		0.579629	0.492935	0.412501	0.326378	0.365134	0.305906	0.36189	0.365841	0.460842	0.381484	0.243069	0.481137	0.618575	0.344285	0.263143	0.25146	0.394839	0.666168	0.57553
2021/08/21 21:26:00	13.5938	0.392766	0.256113	0.425728	0.394279	0.439866	0.509206	0.306378	0.572368	0.309338	0.52624	0.430883	0.419484		0.642076	0.46232	0.353353	0.407963	0.374835	0.278705	0.494318	0.469413	0.518646	0.513785	0.244437	0.343895	0.310363	0.429585	0.414134	0.443857	0.453687	0.496303	0.417275
2021/08/21 21:31:00	13.5972	0.394147	0.246217	0.317347	0.528618	0.320802	0.53097	0.360648	0.405889	0.279764	0.614302	0.263574	0.344175		0.511853	0.438624	0.358693	0.305588	0.399654	0.215942	0.529496	0.382561	0.658882	0.481033	0.287735	0.34683	0.326338	0.478927	0.505803	0.345552	0.288757	0.405556	0.44346
2021/08/21 21:36:00	13.6007	0.445426	0.301123	0.313001	0.544752	0.141636	0.264248	0.345783	0.365124	0.439588	0.431272	0.337196	0.298984		0.777375	0.433736	0.458378	0.247423	0.379127	0.189474	0.381437	0.486339	0.544321	0.431435	0.27966	0.30829	0.335532	0.372241	0.484028	0.225701	0.463263	0.461288	0.322662
2021/08/21 21:41:00	13.6042	0.63845	0.341122	0.311456	0.619433	0.473268	0.299534	0.326172	0.249228	0.398436	0.531687	0.479966	0.293978		0.708532	0.342004	0.316818	0.21389	0.47517	0.205078	0.386236	0.378141	0.585595	0.398491	0.251297	0.485297	0.462469	0.527286	0.451347	0.443012	0.422257	0.336714	0.322698
2021/08/21 21:46:00	13.6076	0.469851	0.311875	0.300313	0.440834	0.560528	0.364347	0.295738	0.378188	0.478358	0.481474	0.516248	0.309663		0.538067	0.477246	0.336125	0.301064	0.427522	0.197934	0.477641	0.363489	0.304768	0.4741	0.251221	0.524738	0.391491	0.45779	0.483753	0.317272	0.537074	0.414173	0.319275
2021/08/21 21:51:00	13.6111	0.353817	0.300312	0.471237	0.352694	0.483603	0.310536	0.501227	0.411884	0.521603	0.390531	0.625159	0.431882		0.545198	0.419645	0.362151	0.335536	0.350196	0.208986	0.432851	0.346734	0.293197	0.470347	0.281968	0.422956	0.356629	0.329542	0.466683	0.536542	0.427755	0.294164	0.311306
2021/08/21 21:56:00	13.6146	0.384997	0.348363	0.382276	0.376907	0.388246	0.314379	0.552022	0.405636	0.564208	0.258781	0.455303	0.283008		0.584224	0.384457	0.340357	0.195033	0.289398	0.197418	0.49981	0.387622	0.270795	0.450811	0.40127	0.340978	0.338458	0.465149	0.515614	0.454198	0.472096	0.300404	0.435375
2021/08/21 22:01:00	13.6181	0.342105	0.369421	0.300667	0.275046	0.44048	0.343923	0.454987	0.376792	0.490785	0.315046	0.40339	0.356513		0.449403	0.405953	0.480626	0.246039	0.431747	0.210282	0.325506	0.466842	0.272635	0.491796	0.446309	0.402636	0.323018	0.40306	0.547527	0.632761	0.384149	0.223946	0.568149
2021/08/21 22:06:00	13.6215	0.301868	0.290065	0.295187	0.313574	0.25264	0.473925	0.559241	0.389023	0.404664	0.355932	0.363527	0.426776		0.396755	0.533259	0.477758	0.258768	0.464611	0.224719	0.249719	0.366908	0.263099	0.430532	0.501336	0.29669	0.323018	0.468248	0.531809	0.646964	0.371397	0.228486	0.64402
2021/08/21 22:11:00	13.625	0.384408	0.308732	0.291621	0.412641	0.308859	0.478745	0.659334	0.349459	0.421992	0.406414	0.515398	0.354429		0.512614	0.458881	0.582156	0.273205	0.479577	0.217105	0.232	0.303301	0.276983	0.39422	0.459405	0.308567	0.418872	0.37835	0.538847	0.496893	0.468508	0.393293	0.518368
2021/08/21 22:16:00	13.6285	0.396376	0.372215	0.278056	0.443515	0.378244	0.388969	0.626419	0.501986	0.45683	0.503356	0.482386	0.38812		0.466487	0.333578	0.706162	0.266502	0.374297	0.244808	0.251784	0.31312	0.344383	0.307002	0.418158	0.498445	0.325685	0.314299	0.544566	0.463831	0.422705	0.44315	0.457845
2021/08/21 22:21:00	13.6319	0.430859	0.355056	0.32593	0.404165	0.50339	0.475509	0.369253	0.342953	0.428138	0.459065	0.515596	0.316516		0.346517	0.246523	0.670708	0.256384	0.242495	0.219463	0.374404	0.382479	0.442427	0.290583	0.458973	0.304243	0.318668	0.540153	0.545183	0.584352	0.441104	0.424369	0.526069
2021/08/21 22:26:00	13.6354	0.313376	0.259689	0.447216	0.440393	0.341845	0.332568	0.269883	0.254255	0.464712	0.376476	0.591297	0.39334		0.469475	0.313144	0.538756	0.260269	0.220157	0.196114	0.485081	0.340944	0.323311	0.298134	0.544401	0.367572	0.315189	0.43898	0.386752	0.561597	0.472127	0.460956	0.520405
2021/08/21 22:31:00	13.6389	0.296909	0.280838	0.436731	0.369269	0.300868	0.430817	0.308943	0.315681	0.496723	0.309938	0.721164	0.541548		0.526818	0.361102	0.382281	0.239801	0.226514	0.197536	0.399772	0.281147	0.214581	0.270908	0.471808	0.242073	0.330432	0.573779	0.432702	0.539461	0.483282	0.598352	0.50924
2021/08/21 22:36:00	13.6424	0.273919	0.241842	0.444569	0.336031	0.321642	0.402066	0.339961	0.357676	0.386985	0.386912	0.589179	0.491027		0.39208	0.368345	0.326419	0.244431	0.224163	0.159059	0.328995	0.177071	0.246944	0.215959	0.323001	0.550577	0.48542	0.499748	0.377476	0.49605	0.547913	0.593766	0.488898
2021/08/21 22:41:00	13.6458	0.307768	0.384735	0.545486	0.297301	0.278255	0.390251	0.436185	0.353183	0.424233	0.445773	0.635443	0.425364		0.416665	0.336437	0.39197	0.318375	0.205529	0.172378	0.256285	0.280648	0.262832	0.368039	0.296778	0.463339	0.358225	0.667051	0.427703	0.542245	0.594348	0.522667	0.394309
2021/08/21 22:46:00	13.6493	0.382008	0.274356	0.345097	0.303894	0.28145	0.33935	0.446464	0.564668	0.54286	0.419608	0.46588	0.338545		0.557713	0.22168	0.383319	0.420597	0.209875	0.186384	0.263452	0.249659	0.276804	0.463186	0.258196	0.496937	0.354911	0.580611	0.61844	0.520009	0.335966	0.392969	0.336763
2021/08/21 22:51:00	13.6528	0.502413	0.225339	0.276123	0.312721	0.2876	0.485768	0.413593	0.545253	0.470184	0.406988	0.481209	0.314667		0.433005	0.351872	0.411849	0.374221	0.203696	0.19032	0.386342	0.253007	0.304924	0.280779	0.197018	0.523988	0.345037	0.519867	0.328025	0.414329	0.141459	0.481329	0.382701
2021/08/21 22:56:00	13.6562	0.574227	0.320284	0.273362	0.318621	0.278206	0.578793	0.368332	0.439944	0.369593	0.504014	0.423792	0.370524		0.412913	0.382103	0.398068	0.479262	0.185079	0.196725	0.29188	0.266564	0.375112	0.263746	0.217516	0.646117	0.521164	0.578231	0.378264	0.484583	0.263336	0.459272	0.477473
2021/08/21 23:01:00	13.6597	0.553231	0.398102	0.275601	0.310584	0.312509	0.599768	0.323184	0.515382	0.386124	0.373231	0.464551	0.384007		0.412118	0.435016	0.369522	0.505608	0.220149	0.193765	0.296787	0.254821	0.457039	0.192637	0.221798	0.461612	0.508421	0.435827	0.449012	0.438824	0.276237	0.365734	0.556471
2021/08/21 23:06:00	13.6632	0.511248	0.422013	0.268331	0.315153	0.337899	0.484764	0.327009	0.312679	0.381313	0.29689	0.445358	0.380632		0.566611	0.403629	0.372191	0.471847	0.194077	0.189732	0.417375	0.244778	0.476466	0.280377	0.232795	0.375568	0.52712	0.433049	0.301993	0.250273	0.265703	0.24594	0.484833
2021/08/21 23:11:00	13.6667	0.610445	0.2983	0.266887	0.318057	0.265623	0.517618	0.297283	0.465533	0.218541	0.476834	0.465315	0.45622		0.639152	0.500589	0.43712	0.418138	0.210032	0.190059	0.305427	0.201591	0.672275	0.305802	0.317814	0.570318	0.588539	0.297362	0.276758	0.226504	0.229309	0.276477	0.407581
2021/08/21 23:16:00	13.6701	0.495766	0.302922	0.28901	0.409149	0.253143	0.494373	0.263261	0.412617	0.430382	0.597128	0.494739	0.415643		0.351532	0.343361	0.355839	0.43882	0.220596	0.182555	0.267651	0.215788	0.531062	0.291512	0.399714	0.398801	0.570515	0.329984	0.333349	0.310588	0.228326	0.260176	0.340465
2021/08/21 23:21:00	13.6736	0.51039	0.285569	0.31058	0.4579	0.257651	0.708013	0.296016	0.417534	0.387526	0.317706	0.537007	0.313993		0.290174	0.3698	0.414088	0.394711	0.194395	0.189242	0.257817	0.25598	0.542377	0.267326	0.418399	0.465615	0.427658	0.266754	0.343299	0.315219	0.27842	0.27224	0.313384
2021/08/21 23:26:00	13.6771	0.553442	0.281891	0.407438	0.446208	0.261783	0.516377	0.376199	0.334252	0.486974	0.286567	0.695786	0.325203		0.47439	0.423248	0.377206	0.479022	0.213656	0.195978	0.267543	0.393197	0.463253	0.232395	0.507291	0.272141	0.330065	0.255408	0.256125	0.30502	0.366621	0.318593	0.300056
2021/08/21 23:31:00	13.6806	0.471223	0.301146	0.371414	0.519904	0.330348	0.372667	0.357054	0.358124	0.54578	0.341048	0.563441	0.345178		0.450745	0.395674	0.401637	0.320465	0.208892	0.280168	0.268803	0.353617	0.465235	0.248347	0.373002	0.32444	0.523529	0.292585	0.2695	0.300679	0.298736	0.416927	0.324209
2021/08/21 23:36:00	13.684	0.51968	0.272557	0.410216	0.471755	0.570497	0.384285	0.241615	0.520009	0.393225	0.394168	0.73144	0.350592		0.526945	0.262267	0.319048	0.348554	0.207409	0.338569	0.27365	0.414683	0.478909	0.257472	0.340237	0.208983	0.338609	0.279652	0.238928	0.303486	0.341419	0.312168	0.376953
2021/08/21 23:41:00	13.6875	0.574652	0.323532	0.321403	0.557277	0.42988	0.396639	0.297718	0.657515	0.433566	0.498968	0.563391	0.335316		0.572972	0.303683	0.378373	0.476493	0.249746	0.235586	0.218522	0.392551	0.398755	0.257821	0.249304	0.403348	0.362943	0.28691	0.251759	0.473272	0.267006	0.261736	0.322728
2021/08/21 23:46:00	13.691	0.588991	0.280913	0.310364	0.612834	0.319823	0.448111	0.339563	0.359332	0.254458	0.382982	0.454384	0.304827		0.56973	0.454819	0.548449	0.256752	0.38495	0.200791	0.334786	0.238824	0.430141	0.309808	0.196737	0.50984	0.490312	0.289115	0.253849	0.560527	0.258717	0.211218	0.307974
2021/08/21 23:51:00	13.6944	0.492283	0.349284	0.412454	0.494725	0.35593	0.336875	0.394182	0.532243	0.376597	0.334309	0.389567	0.284097		0.31387	0.517684	0.510914	0.208458	0.257879	0.186481	0.447432	0.268041	0.368912	0.415228	0.218033	0.407663	0.354283	0.269943	0.23987	0.383388	0.24514	0.251174	0.302861
2021/08/21 23:56:00	13.6979	0.481733	0.420489	0.343917	0.36473	0.398734	0.353603	0.51838	0.375424	0.339272	0.4037	0.512373	0.277217		0.380484	0.451568	0.591145	0.21529	0.361997	0.199182	0.487209	0.311514	0.279077	0.407497	0.28223	0.578096	0.425514	0.262986	0.248352	0.471506	0.244563	0.281004	0.324894

## Sheet: ED.Fig4c,d
Vehicle	GDF15	Pair-fed morning	Pair-fed afternoon
17.3904	17.8224	13.872	13.7376
14.5032	19.6296	14.2536	13.728
15.3168	18.8808	14.1936	15.504
16.1448	17.9928	14.304	15.0672
18.1224		15.8304	14.0712
17.9352	22.2696	15.7512	14.1744
17.6664	17.6184	14.6976	14.8176
18.2712	21.1056	16.14	17.3712

## Sheet: ED.Fig4e
		Control ad lib.								hGDF15								Pair-feed morning								Pair-feed afternoon
09-aug	0	0	0	0	0	0	0	0	0	0	0	0	0	0	0	0	0	0	0	0	0	0	0	0	0	0	0	0	0	0	0	0	0
10-aug	1	1	2.1	2.7	0.5	2.7	2.3	1.8	1.7	4.5	2.5	1.7	1.3	2.2	2.2	2.5	1.9	2.1	0.3	1.7	0.6	0.5	0.8	1.3	0.7		2.6	2.4	0.5	2.4	2	2.7	2.4
11-aug	2	3.7	4.2	5.4	1	5.4	4.6	3.6	3.4	9	5	3.4	2.6	4.4	4.4	5	3.8	4.2	0.6	3.4	1.2	1	1.6	2.6	1.4	2.7	5.2	4.8	1	4.8	4	5.4	4.8
12-aug	3	6.2	6.4	7.1	3.9	7.9	6.5	5.9	7.1	10.8	7.7	4.1	5	5.4	6.2	7.1	5.5	5.8	3	4.8	2.4	2.2	3.1	5	1.9	4.44	7.34	7.54	3.74	5.74	5.44	6.94	7.54
13-aug	4	8.3	7.9	9.2	5.5	9.9	7.9	8	8.9	12.9	9	5.9	6.7	7.1	8.8	8.7	7.6	7.5	4.3	7.2	4.1	3.4	4.4	6.9	2.7	5.59	8.69	8.89	6.09	6.69	7.09	7.99	9.89
14-aug	5	11.1	8.8	11.8	7.5	12.3	10.9	9.9	12	14.7	10.5	8	9.2	9.1	10.9	9.7	9.6	9.7	5.6	9.7	6.3	5.6	5.5	8.2	5	7.49	10.59	10.19	7.99	7.29	7.79	9.89	11.79
15-aug	6	14.2	10.9	14.1	9.2	14.9	13.3	12.4	15	16.7	12.8	9.3	10.8	11	13.8	11.8	11.9	11.6	7.6	11.7	8.2	7.6	6.6	10.2	7	8.46	12.46	12.06	9.86	9.16	9.36	11.06	13.66
16-aug	7	16.7	13.3	15.6	10.7	16.9	15.3	14.2	17.1	18.7	14.3	11	13.3	11.3	16.5	13.2	15	13.3	9.5	13.6	10.1	9.5	7.7	12.2	9	12.51	16.51	16.11	14.01	12.71	12.81	15.11	17.61
17-aug	8	19.7	15	17	12.3	19	17.9	15.6	18.4	20.9	16.1	13.8	16	14	18.1	15.4	17.9	15.4	11.7	15.7	12.3	11.7	9	14	11	14.31	18.41	18.01	15.91	14.61	14.71	17.01	19.51
18-aug	9	22.8	17.7	19	14.3	21.8	19.4	18.5	20.2	22.4	17.72	15.9	16	15.7	21.4	17.5	18.7	17.4	13.7	17.7	14.1	13.6	10.6	15.9	12.9	16.21	20.31	19.91	17.81	16.51	16.61	18.91	21.41
19-aug	10	24.7	19	21.1	16.8	24.7	21.4	21.2	23	22.8	19.02	16.7	18.1	16.1	23.5	18.8	20.1	19.4	14.7	19.6	16.1	15.5	12.5	17.8	14.8	17.81	22.01	21.71	19.61	18.31	18.11	19.51	23.21
20-aug	11	27.2	19.4	23	18.6	27.4	23.4	22.5	25.1	24.3	20.22	18.5	19.4	17.9	23.5	20.5	22	21.2	16.6	21.4	17.8	17.3	14.2	19.7	16.7	18.11	23.31	22.71	20.91	19.61	19.41	20.81	24.31
21-aug	12	30.4	22.4	25.8	21.7	30.7	26.9	24.9	28.6	26.2	22.92	20.5	22.5	18.9	23.5	23.6	25.3	22.6	17.9	22.8	19.1	18.7	15.5	21.1	18	19.71	24.91	24.31	22.51	21.21	21.01	22.41	25.91
22-aug	13	33.1	24.6	28.8	25	33.9	30.3	27.9	31.4	27.9	25.42	23.2	24.6	18.9	23.5	25	27.5	24.2	19.5	23.4	20.7	20.3	17.1	22.7	19.6	21.31	26.51	25.91	24.11	22.81	22.61	24.01	27.51
23-aug	14	35.8	26.4	31	27.5	36.6	32.7	30.6	33.4	30.2	27.42	25.3	26.6	20.3	23.5	26.9	28.9	25.8	21.1	25	22.3	21.9	18.7	24.3	21.2	23.41	28.61	28.01	26.21	24.91	24.71	26.11	29.61
24-aug	15	39.2	28.7	33.6	29.6	39.8	35.2	32.8	36.7	31.1	30.12	26.1	28.6	21.8	23.5	28.6	30.5	27.9	23.2	27.1	24.4	24	20.8	26.4	23.3	25.31	30.51	29.91	28.11	26.81	26.61	28.01	31.51
25-aug	16	41.7	29.9	34.5	31.7	42.3	37	34.6	39.1	32.7	30.92	27.3	30.3	23.2	23.5	29.9	31	29.8	25.1	29	26.3	25.9	22.7	28.3	25.2	27.21	32.41	31.81	30.01	28.71	28.51	29.91	33.41
26-aug	17	44	32.2	36.3	33.2	45.4	40.4	37	42	35.1	33.72	29.7	33.4	25.6	23.5	32.8	32.9	31.7	27	30.9	28.2	27.8	24.6	30.2	27.1	28.81	34.01	33.41	31.61	30.31	30.11	31.51	35.01
27-aug	18	46.5	33.7	37.2	36.5	47.5	42.4	39.5	44.4	36.3	35.12	31.9	34.4	27.5	23.5	34.5	34.6	33.3	28.6	32.5	29.8	29.4	26.2	31.8	28.6	30.71	35.91	35.31	33.51	32.21	32.01	33.41	36.91
28-aug	19	48.2	36.7	40	39.5	50.9	45	42.1	46.5	38.2	36.62	33.1	37.4	29.5	23.5	35.5	34.6	35.2	30.6	34.4	31.8	31.4	28.1	33.8	30.5	32.31	37.51	36.91	35.11	33.81	33.61	35.01	38.51
29-aug	20	49.5	38.6	41.4	42.5	53.8	47.2	44.5	47.7	39.5	38.22	35	39.1	31.8	23.5	37.1	34.6	36.8	32.2	36	33.4	33	29.7	35.4	32.1	34.11	39.31	38.71	36.91	35.61	35.41	36.81	40.31
30-aug	21	52.5	40.8	43.8	44.6	56	49.9	47.2	49.4	41.6	39.82	37	41.1	34	23.5	38.2	36.4	38.6	34	37.8	35.4	34.8	31.5	37.2	33.9	35.41	41.11	40.51	38.71	37.41	37.21	38.61	42.11
31-aug	22
01-sep	23
02-sep	24
03-sep	25

## Sheet: ED.Fig4f
		Vehicle								GDF15								Pair-fed morning								Pair-fed afternoon
30-July	-8	39.7	40.7	41.3	41.8	43.2	45.5	46.3	48	39.8	41	41.3	42	43.2		47.1	48	40	41	41.5	42.9	44.5	45.6	47.8	48.6	40.3	41	41.6	43	45.1	45.9	47.8	49.9
3-aug	-6	40.9	41.1	41.8	42.4	45	45.9	44.3	48.1	41.2	40.5	43.1	42.6	43.9		45.1	48.7	43.1	42.3	43.6	44	42.9	47.3	47.3	49.1	41.6	42.5	42.7	43.2	45.2	47.8	48.1	51
4-aug	-5	42.8	41.6	42.8	43.1	44.7	47	46.2	48.6	40.5	41.7	43.8	42.9	44.1		46.5	49.2	43.4	43.8	44	44.7	41.5	47.6	48.6	48.9	42.6	43.5	43.8	43.8	46.2	47.4	48.8	50.1
05-aug	-4	42.1	42.9	42.5	42.3	45.1	47.4	47.5	48.2	41	42.3	43.4	43.9	44.7		47.5	49.1	43.3	44.4	43.7	44.4	41	47.7	48.3	49.2	42.6	42.8	42.8	44.2	45.6	47.6	49.2	50.2
06-aug	-3	42.6	42.6	41.5	42.1	45.5	47.6	47	48.4	41.5	41.8	43.9	44.3	44.6		47.1	49.7	43.5	44.9	43.2	44.5	40.4	49.2	47.6	48.9	42.9	41.9	43.6	43.8	45.8	48.1	48.1	49.8
07-aug	-2	43.2	41	42.7	43.2	45.9	47.8	46.9	46.1	41.2	43	43.9	42.8	43.9		46.6	49.9	43.4	44.1	43.5	44.4	40.5	47.9	47.6	49.6	43.4	43	43.4	43.8	46.8	48.1	48.8	49.6
08-aug	-1	43.1	42.3	43	42.9	45.5	48.6	47.8	47	41.2	43.4	44.9	43.4	45.2		47.2	48.8	43.5	45.1	43.4	44.2	40.7	47.8	47.3	49.8	43.7	43.4	43.7	42.7	46.6	48.1	48.8	50.2
09-aug	0	43.4	42.2	40.9	43	45	48	47.5	46.6	42	43.2	44.8	43.4	44.8		47.6	49.3	43.7	44.5	44.7	44.7	40	48.5	49	49.9	42.7	43	44.2	44	46.1	48.7	49	49.7
10-aug	1	44.4	42.3	42.7	43.8	46	48.4	48	47.3	40.8	42.8	43.8	42.6	44.7		47.6	48.9	43.7	43.6	44.3	44.4	38.8	47.3	47.7	48.3	42.1	42.2	44	44.1	45.4	47.1	47.9	49.8
11-aug	2	43.6	42.1	41.8	43.8	46.8	49.2	48.3	47.6	40.8	42.8	44.4	42.1	43.6		47.1	48.8	44.1	43.6	42.9	43	37.7	46.4	47	46.9	41.8	42.5	44	43.6	44.6	46.7	47.5	49.9
12-aug	3	43.3	42.9	41.6	45.1	46.8	49.2	48.1	48.7	41	42.7	42.3	42.5	43.2		47.1	48.4	43.7	44.3	42.7	42.6	37.2	46.5	48	46.2	41.9	42.5	43.7	43.8	44.5	47.1	47.4	50.4
13-aug	4	43.7	42.2	42	44.4	46.7	48.2	48.4	47.4	41.1	42.7	42.9	42.6	43.4		46.7	47.9	43.6	43.5	43.5	43	36.8	46.1	47.7	45.7	42.4	42.9	43.7	43.7	43.7	46.4	47.4	50.3
14-aug	5	43.7	41.8	42.2	43.9	46.1	49.3	47.6	48.8	41.7	42	42.7	42.4	43.2		45.4	47.6	44.3	43.7	44.5	43.3	36.9	45.9	47.4	47.2	41.4	42.8	43.8	44.1	44.9	46.3	47.7	49.7
15-aug	6	44.4	41.8	43	43.7	46.3	49	47.8	49.1	40.6	41.9	42.1	41.9	42.7		44.8	48	44.1	43.4	43.8	43.3	36.7	45.7	47.4	46.3	41.5	42.6	42.7	43.5	44.1	46.1	47.4	49.6
16-aug	7	44.5	42.1	42.2	42.6	46	48.6	47.7	48.1	40.9	42	42.4	42.3	42.7		44.8	48.2	43.7	43.3	43.7	43.2	36.4	45.2	47.6	46.5	41.7	42.7	43.3	43.7	44.4	46.5	46.6	49.9
17-aug	8	44.8	42.1	41.8	43.7	45.8	48.4	47.4	47.6	40.8	41.3	42.5	41.9	42.4		44.6	48	43.8	43.9	44.3	43.6	36.3	44.9	47.7	46.3	41.3	42.6	43.9	43.5	44.4	46.2	47.4	49.9
18-aug	9	45.2	43.3	41.5	44	46.5	48.5	48.2	47.5	40.4	41.4	42.2	41	42		44.3	46.9	44.3	44.9	44.4	43.4	36.1	45.3	47.6	46.9	42.2	42.9	43.5	43.5	44.5	46.2	47	49.7
19-aug	10	45.1	42.5	42.6	44.9	47	48.3	47.9	48.1	39.3	41	40.7	41.6	40.9		44	46.6	44.4	43	44.2	43.4	36.1	45.8	47.8	46.3	41	42.8	43.1	43.8	44.2	46.1	46.5	49.6
20-aug	11	45.8	42.7	42.5	45.2	47.2	48.3	48.2	48.5	39.9	40.4	41.7	40.9	42.1		43.7	46.8	44.4	43	44.5	43.7	35.8	45.6	48.2	46.4	41	42.7	43.3	43.8	44.6	46.2	46.7	49.4
21-aug	12	45.9	42.8	42.4	45.1	46.9	49.2	48.2	48.7	40	40.6	41.6	41.5	41.4		43.8	46.5	44.1	42.9	44.1	43.3	35.2	44.9	47.8	46.2	40.8	42.3	43	43.2	44.3	45.3	46	48.7
22-aug	13	45.9	43	42.6	45.9	47.2	49.5	48.5	48.5	39.6	41	41	41.6	41.6		43.1	46.2	44.2	42.8	43.1	43.4	35	45.1	47.6	46	40.8	42.5	42.9	43.2	44.4	45.8	46.4	48.6
23-aug	14	46.3	42.6	43.1	45.7	47.1	49.3	48.8	47.6	39.7	40.7	41.1	41	40.9		42.7	45.3	44.3	42.7	43.8	43.5	34.6	45.4	47.6	46	40.9	42.4	43	43.2	44.3	45.8	46.4	48.5
24-aug	15	47.1	42.8	42.9	45.5	47.9	49.5	48.5	49.3	38.5	40.9	39.7	41	40.6		42.4	45	44		44.2	43.7	35.9	46.2	48.1	46.6	41.2	43.2	43.5	43.8	45	46	46.4	49
25-aug	16	47.1	43.1	42.8	46.2	47.8	49.3	48.7	49.4	38.9	40	40.3	40.6	40.6		41.9	43.8	44.4	43.7	44	43.8	35.4	45.7	48.2	46.4	41.1	43.1	43.5	43.9	44.8	46.2	46.5	48.8
26-aug	17	47	43.2	43.5	46.4	48.4	50.3	49	49.1	38.8	40.2	39.9	40.8	40		42	44	44.4	43.6	44	43.8	35	46	48.5	46	41.5	43.5	43.5	44	45	46.5	46.5	49.5
27-aug	18	47	42.7	42.5	46.2	48.2	49.6	48.7	49.2	38.7	40	40.1	40.3	40.5		41.5	43.1	44.4	43.5	43.9	43.5	35	46	48.4	46.7	40.9	42.8	43.1	43.4	44.8	45.9	45.4	48.5
28-aug	19	47.4	42.7	42.9	46.3	48.3	50.4	48.8	49	38.9	39.5	39.4	39.7	40.3		41.2		44.8	43.3	44.1	43.9	34.7	45.9	48.6	46.3	41.1	43.1	43.4	43.8	44.9	46.6	46.1	48.7
29-aug	20	47.2	42.5	43.1	46.2	49.2	50.8	48.9	49.2	38.4	39.2	39.4	39.8	40		40.9		44.6	43.7	44.1	43.8	35.2	46.3	48.3	46.3	41.4	43	43.4	43.9	44.6	46.1	46.2	48.7
30-aug	21	47.3	43.3	43.4	46	48.4	50.5	49.4	49.2	38.1	38.9	39	39.9	40.4		40.3		45	43.6	44.1	44	35.3	46	48.3	46.5	41.3	43.1	43.4	43.7	44.8	46.2	46.3	48.9
31-aug	22
01-sep	23
02-sep	24
03-sep	25

## Sheet: ED.Fig4g
		Vehicle								GDF15								Pair-fed morning								Pair-fed afternoon
09-aug	0	100	100	100	100	100	100	100	100	100	100	100	100	100		100	100	100	100	100	100	100	100	100	100	100	100	100	100	100	100	100	100
10-aug	1	102.304	100.237	104.401	101.861	102.222	100.833	101.053	101.502	97.1429	99.0741	97.7679	98.1567	99.7768		100	99.1886	100	97.9775	99.1051	99.3289	97	97.5258	97.3469	96.7936	98.5948	98.1395	99.5475	100.227	98.4816	96.7146	97.7551	100.201
11-aug	2	100.461	99.763	102.201	101.861	104	102.5	101.684	102.146	97.1429	99.0741	99.1071	97.0046	97.3214		98.9496	98.9858	100.915	97.9775	95.9732	96.1969	94.25	95.6701	95.9184	93.988	97.8923	98.8372	99.5475	99.0909	96.7462	95.8932	96.9388	100.402
12-aug	3	99.7696	101.659	101.712	104.884	104	102.5	101.263	104.506	97.6191	98.8426	94.4196	97.9263	96.4286		98.9496	98.1744	100	99.5506	95.5257	95.302	93	95.8763	97.9592	92.5852	98.1265	98.8372	98.8688	99.5455	96.5293	96.7146	96.7347	101.409
13-aug	4	100.691	100	102.689	103.256	103.778	100.417	101.895	101.717	97.8571	98.8426	95.7589	98.1567	96.875		98.1092	97.1602	99.7712	97.7528	97.3154	96.1969	92	95.0516	97.3469	91.5832	99.2974	99.7674	98.8688	99.3182	94.7939	95.2772	96.7347	101.207
14-aug	5	100.691	99.0521	103.178	102.093	102.444	102.708	100.21	104.721	99.2857	97.2222	95.3125	97.6958	96.4286		95.3782	96.5517	101.373	98.2023	99.5526	96.868	92.25	94.6392	96.7347	94.5892	96.9555	99.5349	99.095	100.227	97.397	95.0719	97.3469	100
15-aug	6	102.304	99.0521	105.135	101.628	102.889	102.083	100.632	105.365	96.6667	96.9907	93.9732	96.5438	95.3125		94.1176	97.3631	100.915	97.5281	97.9866	96.868	91.75	94.2268	96.7347	92.7856	97.1897	99.0698	96.6063	98.8636	95.6616	94.6612	96.7347	99.7988
16-aug	7	102.535	99.763	103.178	99.0698	102.222	101.25	100.421	103.219	97.3809	97.2222	94.6429	97.4654	95.3125		94.1176	97.7688	100	97.3034	97.7629	96.6443	91	93.1959	97.1429	93.1864	97.6581	99.3023	97.9638	99.3182	96.3124	95.4826	95.102	100.402
17-aug	8	103.226	99.763	102.201	101.628	101.778	100.833	99.7895	102.146	97.1429	95.6018	94.8661	96.5438	94.6429		93.6975	97.3631	100.229	98.6517	99.1051	97.5392	90.75	92.5773	97.3469	92.7856	96.7213	99.0698	99.3213	98.8636	96.3124	94.8665	96.7347	100.402
18-aug	9	104.147	102.607	101.467	102.326	103.333	101.042	101.474	101.931	96.1905	95.8333	94.1964	94.4701	93.75		93.0672	95.1319	101.373	100.899	99.3289	97.0917	90.25	93.4021	97.1429	93.988	98.829	99.7674	98.4163	98.8636	96.5293	94.8665	95.9184	100
19-aug	10	103.917	100.711	104.156	104.419	104.444	100.625	100.842	103.219	93.5714	94.9074	90.8482	95.8525	91.2946		92.437	94.5233	101.602	96.6292	98.8814	97.0917	90.25	94.433	97.551	92.7856	96.0187	99.5349	97.5113	99.5455	95.8785	94.6612	94.898	99.7988
20-aug	11	105.53	101.185	103.912	105.116	104.889	100.625	101.474	104.077	95	93.5185	93.0804	94.2396	93.9732		91.8067	94.929	101.602	96.6292	99.5526	97.7629	89.5	94.0206	98.3674	92.986	96.0187	99.3023	97.9638	99.5455	96.7462	94.8665	95.3061	99.3964
21-aug	12	105.76	101.422	103.668	104.884	104.222	102.5	101.474	104.506	95.2381	93.9815	92.8571	95.6221	92.4107		92.0168	94.3205	100.915	96.4045	98.6577	96.868	88	92.5773	97.551	92.5852	95.5503	98.3721	97.2851	98.1818	96.0954	93.0185	93.8775	97.9879
22-aug	13	105.76	101.896	104.156	106.744	104.889	103.125	102.105	104.077	94.2857	94.9074	91.5179	95.8525	92.8571		90.5462	93.712	101.144	96.1798	96.4206	97.0917	87.5	92.9897	97.1429	92.1844	95.5503	98.8372	97.0588	98.1818	96.3124	94.0452	94.6939	97.7867
23-aug	14	106.682	100.948	105.379	106.279	104.667	102.708	102.737	102.146	94.5238	94.213	91.7411	94.4701	91.2946		89.7059	91.8864	101.373	95.9551	97.9866	97.3154	86.5	93.6082	97.1429	92.1844	95.7845	98.6047	97.2851	98.1818	96.0954	94.0452	94.6939	97.5855
24-aug	15	108.525	101.422	104.89	105.814	106.444	103.125	102.105	105.794	91.6667	94.6759	88.6161	94.4701	90.625		89.0756	91.2779	100.686	95.9551	98.8814	97.7629	89.75	95.2577	98.1633	93.3868	96.4871	100.465	98.4163	99.5455	97.6139	94.4558	94.6939	98.5915
25-aug	16	108.525	102.133	104.645	107.442	106.222	102.708	102.526	106.009	92.6191	92.5926	89.9554	93.5484	90.625		88.0252	88.8438	101.602	98.2023	98.434	97.9866	88.5	94.2268	98.3674	92.986	96.2529	100.233	98.4163	99.7727	97.18	94.8665	94.898	98.1891
26-aug	17	108.295	102.37	106.357	107.907	107.556	104.792	103.158	105.365	92.3809	93.0556	89.0625	94.0092	89.2857		88.2353	89.2495	101.602	97.9775	98.434	97.9866	87.5	94.8454	98.9796	92.1844	97.1897	101.163	98.4163	100	97.6139	95.4826	94.898	99.5976
27-aug	18	108.295	101.185	103.912	107.442	107.111	103.333	102.526	105.579	92.1429	92.5926	89.5089	92.8571	90.4018		87.1849	87.4239	101.602	97.7528	98.2103	97.3154	87.5	94.8454	98.7755	93.5872	95.7845	99.5349	97.5113	98.6364	97.18	94.2505	92.6531	97.5855
28-aug	19	109.217	101.185	104.89	107.674	107.333	105	102.737	105.15	92.6191	91.4352	87.9464	91.4746	89.9554		86.5546	90.8722	99.0847	99.1011	98.2103	77.62864*	86.75	94.6392	99.1837	92.7856	96.2529	100.233	98.19	99.5455	97.397	95.6879	94.0816	97.9879
29-aug	20	108.756	100.711	105.379	107.442	109.333	105.833	102.947	105.579	91.4286	90.7407	87.9464	91.7051	89.2857		85.9244	90.4665	100	99.1011	97.9866	78.7472*	88	95.4639	98.5714	92.7856	96.9555	100	98.19	99.5455	97.397	95.6879	94.0816	97.9879
30-aug	21	108.986	102.607	106.112	106.977	107.556	105.208	104	105.579	90.7143	90.0463	87.0536	91.9355	90.1786		84.6639		102.975	97.9775	98.6577	98.434	88.25	94.8454	98.5714	93.1864	96.7213	100.233	98.19	99.3182	97.18	94.8665	94.4898	98.3903
31-aug	22
01-sep	23
02-sep	24
03-sep	25
28-aug
29-aug
30-aug
31-aug
01-sep
02-sep
03-sep

## Sheet: ED.Fig4h
	Vehicle								GDF15								Pair-fed morning								Pair-fed afternoon
Day -8	12.92	14.99	14.91	15.08	13.47	16.76	18.75	19.42	13.23	15.06	13.68	14.85	13.02	17.47	18.47	20.23	16.07	12.72	16.67	15.76	16.52	17.73	20.5	20.82	14.43	16.4	14.94	15.34	15.41	17.71	20.72	20.31
Day 21	18.76	16.64	16.55	18.81	18.99	20.5	20.62	20.16	11.55	12.55	11.63	12.84	10.97	20.91	13.02	11.7	18.41	15.46	18.62	17.95	10.18	18.62	21.55	20.16	15.38	18.09	16.56	16.6	17.22	16.88	19.87	19.84

## Sheet: ED.Fig4i
	Vehicle								GDF15								Pair-fed morning								Pair-fed afternoon
Day -8	26.84	25.55	26.15	25.96	29.39	28.87	27.74	28.93	26.75	26.17	27.91	27.66		28.67	29.14	28.3	27.04	28.52	25.16	27.9	27.85	28	27.76	27.84	25.89	24.69	26.8	27.76	30.13	28.1	27.52	29.92
Day 21	28.71	26.79	27.29	27.68	30.31	30.47	28.68	29.83	27.12	26.14	27.65	27.18		29.4	29.55	27.75	27.36	30.47	27.15	27.66	27.28	29.01	27.87	28.97	27.07	25.57	27.47	27.74	28.6	30.12	27.45	29.98
