# Supplementary material for: GDF15 promotes weight loss by enhancing energy expenditure in muscle
Source: Nature. 2023 Jun 28;619(7968):143–50. doi: 10.1038/s41586-023-06249-4 (PMC10322716; doi:10.1038/s41586-023-06249-4)
Supplement: Supplementary file 10 — Source Data Extended Data Fig. 5 [file 41586_2023_6249_MOESM10_ESM.xlsx]

## Sheet: ED.Fig5a
	Vehicle										5 nmol/kg
0h	0.10072	0.164955	0.119375	0.159513	0.147873	0.141716	0.131757	0.179546	0.162767	0.253787	0.121238	0.128843	0.117526	0.090007	0.034265	0.092423	0.363837	0.112072	0.259296	0.28921
2h	0.251055	0.0293533	0.172732	0.123117	0.274758	0.068407	0.090007	0.19959	0.167158	0.08144	0.083731	0.12501	0.068407	0.046012	0.039634	0.029353	0.373777	0.063669	0.266268	0.151002
4h	0.135695	0.0578495	0.126919	0.0884154	0.224567	0.039634	0.028509	0.10588	0.099031	0.115693	0.028509	0.075497	0.043288	0.0209	0.030648	0.05785	0.432671	0.042225	0.097356	0.102425

## Sheet: ED.Fig5b
Vehicle										1 nmol/kg										5 nmol/kg										Pair-fed to 1 nmol/kg										Pair-fed to 5 nmol/kg
0.444987	0.367054	0.649774	0.613397	0.838246	0.49512	0.548285	0.624641	0.525422	0.873079	0.843555	0.68492	0.656722	0.711336	0.716197	0.964907	0.491156	0.661377	0.743253	0.718634	0.75824	0.42469	0.602265	1.3468	0.925353		0.798995	0.600052	0.718634	0.760754	0.94502	1.10719	0.788699	0.716197	0.441256	0.692071	0.284711	0.548285	0.441256	0.662743	0.467749	0.638283	0.661377	0.822424	0.870373	0.384004	0.661377	0.835598	0.645164	0.699261

## Sheet: ED.Fig5c
GDF15 (pg/ml)	TSH mlU/L)
818.481	2.62
634.93	3.31
913.137	0.81
1008.62	1.9
771.564	1.75
743.579	2.99
696.663	3.3
999.562	2.8
857.166	1.24
498.296	1.74
981.454	0.05
833.297	1.88
592.129	2.39
951.823	2.96
1059.65	1.76
507.35	2.3
640.692	1.26
941.945	1.04
644.807	6.42
521.343	1.22
518.051	0.5
494.181	1.49

## Sheet: ED.Fig5e
	Vehicle						GDF15 (5 nmol/kg)						PTU (15 mg/kg)						PTU + GDF15
0	40.8	38.7	39.7	39.1	43.7	42.7	41.5	38.4	39.2	40.9	39.5	43.7	41.5	41.2	40.8	38.5	39.2	45.3	38.7	39.4	43.5	41.9	40.2	40.9
1	41.6	38.4	40	38.8	44.1	42.9	42.4	37.7	39.6	42.7	40	43.5	41.2	41.5	41.1	38	39	44.8	39.2	40	43.3	41.7	40	40.8
2	40.9	37.4	39.7	38.9	44.3	42.3	41.8	36.6	38.6	42.1	39.5	44	41.1	40.8	41.2	38.2	38.6	44.9	38.2	39.9	43.3	40.8	39.5	41
3	40.6	36.9	39	38.1	43.6	42	41.5	36.6	38.4	41.6	38.5	43.4	40.7	40.7	40.1	37	38.2	44.4	38.3	38.9	42.5	40.3	38.3	40.3
4	40.5	36.5	38.8	37.9	43.2	41.9	41.3	35.9	38.3	41	38.3	43	40.2	40	40.2	36.7	38.1	43.4	38	38.5	42	40.1	37.5	39.5
5	39.9	36.3	38.6	37.5	42.4	41.3	41	35.5	38.3	40.4	38.4	42.8	39.8	39.7	39.7	36.2	37.5	43.2	37.6	38.1	41.6	40.1	37	39.2
6	40	35.9	38.7	37.5	42.3	41	41.4	35	37.3	39.9	37.9	42.4	39.6	39.6	39.7	36.2	37.6	43.3	37.4	37.9	41.2	39.8	36.6	39
7	40.1	36	38.4	37.3	42.4	41	41.2	34.8	36.9	39.7	37.5	42	39.6	39.4	39.7	35.9	37.5	42.8	37.4	37.3	41.1	39.5	36	38.9
8	39.7	35.6	38.3	37.3	41.9	40.7	40.9	34.5	36.6	39.3	36.9	42.4	39.3	39	39.6	36	37.3	42.6	36.6	37.6	40.7	39.3	35	38.2
9	39.6	35.4	38.2	37.2	41.9	40.6	40.8	34.4	36.7	38.9	36.5	42.2	39.5	39.2	39.4	36	37.1	42.4	36.6	37.1	40.6	39.1	34.7	38.1
10	39.3	35.3	38.2	37.2	42	40.1	41.1	34.6	35.5	38.8	36.1	41.8	39.1	38.9	39.2	35.6	37.2	42.5	36.3	36.8	40	38.7	34	37.6
11	39.8	35.6	38.4	37.7	41.7	40.4	41	34.1	35.8	37.9	36.2	41.5	39.8	39	39.1	36.2	37.7	42.8	36.3	36.9	40.1	38.6	33.8	37.4
12	40.2	35.6	38.5	37.7	41.9	40.4	40.5	34.4	35.3	37.8	36.1	41.6	39.6	38.9	39.3	36.1	37.5	42.7	35.9	36.3	40.1	38.5	33.6	36.9
13	39.7	35.7	38.5	37.7	41.9	40.2	40.3	33.7	35.2	37.3	35.4	41.4	39.5	38.9	39.5	36	37.8	42.5	35.9	35.9	40	38.5	33.3	36.9
14	39.8	35.2	38.5	37.5	41.7	40.2	40.1	33.4	35.2	36.8	35.2	41.4	39.6	39.1	39.6	36	37.7	42.6	36.1	35.5	39.3	37.9	33	36.6
16	39.9	35.3	38.3	37.6	41.7	39.7	39.7	32.9	34.1	35.9	34.4	41.1	39.3	39.2	39.5	36	37.8	42.6	35.6	35.4	39	37.6	32.4	36.2
18	40.2	35.1	38.7	37.7	41.3	39.9	38.9	33.1	33.7	35.2	34.1	41.3	39.4	39.1	39.7	35.8	37.7	42.6	34.8	35.2	38.6	37.4	31.9	35.3
20	39.5	34.8	38.4	38	41.5	39.8	38.6	33.5	33.3	35.3	33.1	39.9	39.5	39.2	39.6	35.3	37.1	42.4	32.6	34.6	38	36.5	31.7	34.9

## Sheet: ED.Fig5f
Time	Vehicle										GDF15 (5 nmol/kg)										PTU (15 mg/kg)										GDF15+PTU
light	0.260965	0.232744	0.234168	0.229442	0.258701	0.245135					0.233844	0.27251	0.277372	0.220522	0.213621	0.240962					0.257901	0.23332	0.27009	0.238916	0.218033	0.25234					0.242911	0.27012	0.238682	0.25599	0.238673	0.2254
dark	0.272463	0.240993	0.244134	0.242447	0.292864	0.238827					0.323892	0.34526	0.319896	0.313861	0.321264	0.325441					0.239501	0.278797	0.29668	0.195282	0.277073	0.23973					0.23918	0.322794	0.297521	0.328896	0.309333	0.323

## Sheet: ED.Fig5g
Time	Vehicle										GDF15 (5 nmol/kg)										PTU (15 mg/kg)										GDF15+PTU
light	8310	8400	6262	7152	6290	9012					5739	8604	7705	4192	4921	7990					7039	6631	7298	13420	7198	8941					8523	6586	6725	6057	9254	5976
dark	33437	39429	19244	22682	24710	24308					20342	24822	21314	20331	30004	23463					14890	26463	24235	32583	20940	16036					21640	21833	21329	23226	37864	32521

## Sheet: ED.Fig5I
Steatosis score (0-3)
WT_vehicle	WT_GDF15	WT_Pair-fed	GFRAL KO_GDF15	GFRAL KO_vehicle
3	2	3	3	3
3	1	3	3	3
3	0	2	2	3
3	1	2	3	2
1	1	2	3	2
3	2	2	2	2
3	1	2	3	3
2	1	2	3	3
3	0	1	3	3
0	0	1	3	3
Score of ballooning
degeneration of hepatocytes (0-2)
WT_vehicle	WT_GDF15	WT_Pair-fed	KO_GDF15	KO_vehicle
0	0	1	1	1
1	0	0	1	1
1	0	0	0	1
0	0	0	0	1
0	0	0	0	1
1	0	0	0	0
1	0	0	2	0
1	0	0	2	1
2	0	0	1	1
0	0	0	1	1
Inflammation
score (0-3)
WT_vehicle	WT_GDF15	WT_Pair-fed	KO_GDF15	KO_vehicle
1	1	1	2	2
1	0	1	2	2
2	0	2	2	2
1	0	3	2	2
1	0	1	1	2
1	1	2	1	2
2	0	2	1	1
1	0	1	1	1
1	0	0	1	1
0	0	0	1	1
NAFLD activity score (0-8)
WT_vehicle	WT_GDF15	WT_Pair-fed	KO_GDF15	KO_vehicle
4	3	4	6	6
5	1	4	6	6
6	0	4	4	6
4	1	5	5	5
2	1	3	4	5
5	3	4	3	4
6	1	4	6	4
4	1	3	6	5
6	0	1	5	5
0	0	1	5	5

## Sheet: ED.Fig5j
WT_vehicle	WT_GDF15	WT_Pair-fed	KO_GDF15	KO_vehicle
110.427	102.701	166.058	161.568	232.951
83.7991	103.747	199.268	147.722	175.267
220.061	71.2907	116.722	105.951	320.407
390.598	242.155	183.247	189.826	187.774
350.307	332.912	673.053	136.549	290.653
386.934	326.777	501.946	146.961	297.825
383.604	88.864	618.55	176.04	231.013
248.185	70.9291	391.693	268.925	268.796
447.886	59.609	214.824	333.656	313.888
164.139	62.7461	393.207	213.306	292.568

## Sheet: ED.Fig5k
WT_vehicle	WT_GDF15	WT_Pair-fed	KO_GDF15	KO_vehicle
5.93449	6.1657	7.41811	4.90366	6.36801
5.57803	1.60886	4.39306	9.24855	6.25241
9.58574	0.500963	6.86898	8.05395	3.52601
6.87861	1.30058	4.78805	3.68015	5.83815
1.1657	3.14066	4.44123	8.22736	1.85935
8.13102	5.68401	5.83815	3.57418	8.16956
6.01156	1.51252	3.42967	8.68979	9.87476
3.99807	2.3025	5.47206	8.50674	9.22929
2.20617	0.000597303	5.08671	8.93064	8.17919
0.0252408	0.00504817	4.14258	11.1753	8.33333

## Sheet: ED.Fig5l
WT-V	WT-GDF15	WT-FF	KO-GDF15	KO -Vehicle
33.8	20.9	34.4	44.4	55
29.6	21.7	37.7	42.9	56.3
46.3	20.3	38.1	35.2	51.6
36.2	16	26.4	52.9	31
27.9	15.3	31.1
23.2	10.8	23.4
28.8		18.9
18.8

[truncated: 1 more sheets: ED.Fig5m]
