# Supplementary material for: GDF15 promotes weight loss by enhancing energy expenditure in muscle
Source: Nature. 2023 Jun 28;619(7968):143–50. doi: 10.1038/s41586-023-06249-4 (PMC10322716; doi:10.1038/s41586-023-06249-4)
Supplement: Supplementary file 11 — Source Data Extended Data Fig. 6 [file 41586_2023_6249_MOESM11_ESM.xlsx]

## Sheet: ED.Fig6a
BW	WT-Vehicle												WT-GDF15												WT-pair-fed												GFRAL KO-vehicle												GFRAL KO-GDF15
	47.8	50	53.5	51.1	47.9	48.2	49.1	44.1	45.6	39.8			47	42.2	37.3	44.2	42	48.5	44.6	46.2	34.7	37.4			44.5	44.4	47.7	42.9	47.1	45	46.1	46.4	43	38.4			53.4	55.8	58.1	54.9	50.1	51.9	54.1	53.1	53.6	49.3			54.8
[truncated: 22 more columns]

## Sheet: ED.Fig6b
Time	WT-Vehicle												WT-GDF15												WT-pair-fed												GFRAL KO-vehicle												GFRAL KO-GDF15
light	5488	7430	6218	5927	9319	6553	8369	7843	7956	10928			6057	5481	5650	5852	5521	6846	5921	8636	5391	5960			5907	7526	6082	7560	9383	6086	8128	8075	9592	8614			7548	9512	7957	10710	6840	6236	8546	6223	6167	6888			4934
dark	16981	25085	18970	16443	17526	16045	21583	25388	20854	34459			22254	19463	34355	18844	17260	20836	31182	20876	26217	24119			19863	21219	12780	15567	28310	19348	20173	16026	22072	16714			26734	19234	15189	27407	18257	16864	28872	13929	23309	17464			15383
[truncated: 22 more columns]

## Sheet: ED.Fig6c
Time (h)	WT-Vehicle												WT-GDF15												WT-pair-fed												GFRAL KO-vehicle												GFRAL KO-GDF15
0	0.856164	0.870019	0.843924	0.874258	0.758851	0.884295	0.807447	0.880996	0.839965	0.861376			0.891283	0.8609	0.742038	0.850451	0.877332	0.842735	0.896764	0.874172	0.86331	0.882289			0.779713	0.913999	0.844704	0.724946	0.881753	0.79875	0.73329	0.821415	0.793872	0.786149			0.785344	0.737343	0.797748	0.719429	0.755868	0.749241	0.778842	0.819723	0.752955	0.792223			0.743659
0.3333	0.84331	0.864054	0.818464	0.868491	0.831958	0.919993	0.789826	0.925656	0.856273	0.94096			0.868399	0.93875	0.763614	0.887321	0.894386	0.890544	0.891467	0.936737	0.857599	0.930252			0.829152	0.922703	0.890435	0.728675	0.858525	0.747178	0.8271	0.80925	0.777736	0.837462			0.768745	0.752052	0.806059	0.748154	0.79397	0.815264	0.777716	0.838992	0.803692	0.829617			0.69259
0.6667	0.834607	0.838423	0.818553	0.848449	0.778875	0.909951	0.806834	0.910477	0.858412	0.89405			0.887732	0.89248	0.762348	0.861246	0.888102	0.89479	0.937923	0.914551	0.817018	0.892496			0.817326	0.905415	0.867969	0.764135	0.859667	0.786332	0.763226	0.742446	0.761689	0.759442			0.781786	0.833026	0.843417	0.775004	0.762793	0.762453	0.760892	0.774617	0.83766	0.817587			0.755033
1	0.788868	0.847457	0.778544	0.871432	0.765231	0.901578	0.809182	0.894713	0.857964	0.910177			0.857527	0.85245	0.770965	0.824355	0.843193	0.913923	0.874038	0.9134	0.813057	0.910846			0.780147	0.882273	0.85992	0.738977	0.82602	0.773342	0.775426	0.754521	0.778126	0.800066			0.813	0.776503	0.850711	0.819689	0.800899	0.787485	0.791654	0.819007	0.811646	0.805242			0.713361
1.3333	0.819823	0.859143	0.813422	0.83733	0.852844	0.884763	0.836264	0.916976	0.886554	0.913212			0.851152	0.90997	0.791684	0.852255	0.86287	0.884583	0.824448	0.841579	0.837773	0.900227			0.861243	0.931103	0.872282	0.775795	0.847467	0.825114	0.809693	0.779463	0.766949	0.785161			0.838075	0.781003	0.874688	0.776061	0.763776	0.792262	0.80997	0.81276	0.832893	0.756776			0.741281
1.6667	0.836632	0.81723	0.825125	0.890311	0.853017	0.888575	0.818339	0.891841	0.840573	0.867038			0.870295	0.82408	0.734423	0.872863	0.902282	0.882639	0.826512	0.856522	0.847768	0.852179			0.811357	0.933655	0.845222	0.74071	0.869354	0.739471	0.745816	0.766635	0.727578	0.730064			0.797023	0.827509	0.91405	0.824095	0.802539	0.750614	0.801454	0.81765	0.854355	0.742835			0.7478
2	0.729506	0.794525	0.813755	0.865462	0.806004	0.894829	0.763822	0.951615	0.880925	0.949158			0.789832	0.7934	0.719723	0.795921	0.798919	0.882473	0.842785	0.870771	0.893605	0.943699			0.816962	0.891168	0.897404	0.727962	0.824399	0.705869	0.704541	0.807673	0.81874	0.779438			0.756583	0.733297	0.828684	0.841107	0.798039	0.796454	0.792873	0.875198	0.881842	0.833937			0.749344
2.3333	0.775065	0.832081	0.793736	0.877096	0.870218	0.90624	0.83892	0.921131	0.906103	0.92669			0.808956	0.75795	0.733129	0.827787	0.903289	0.875366	0.916692	0.89822	0.858187	0.93951			0.760513	0.822842	0.775561	0.726774	0.796498	0.73283	0.749396	0.72826	0.754411	0.807779			0.695388	0.672845	0.738754	0.776211	0.737192	0.697235	0.792425	0.847699	0.912297	0.834512			0.715523
2.6667	0.797637	0.838307	0.777848	0.893731	0.897217	0.954753	0.891608	0.870578	0.876331	0.886898			0.79199	0.80345	0.766198	0.79892	0.882729	0.909617	0.850323	0.872333	0.855506	0.926927			0.817132	0.890481	0.872803	0.795515	0.838672	0.788211	0.772992	0.758212	0.807936	0.743046			0.738001	0.778903	0.776467	0.767263	0.713747	0.725508	0.767413	0.836286	0.873688	0.858944			0.726174
3	0.832105	0.793824	0.797334	0.903558	0.883606	0.899456	0.839854	0.863588	0.902285	0.891984			0.781675	0.77584	0.721496	0.854035	0.910015	0.870166	0.860898	0.88931	0.812324	0.936044			0.847431	0.882335	0.834303	0.864921	0.948743	0.814589	0.769365	0.749904	0.758172	0.779909			0.766365	0.806327	0.811861	0.779376	0.732533	0.741835	0.875501	0.909597	0.890147	0.858895			0.747881
3.3333	0.81963	0.827559	0.740836	0.832956	0.812752	0.962309	0.828271	0.87935	0.86534	0.893734			0.75337	0.74446	0.709345	0.785486	0.825719	0.939602	0.940316	0.881097	0.844491	0.922866			0.817361	0.836034	0.792735	0.816083	0.820158	0.826757	0.877514	0.890441	0.815142	0.745137			0.77642	0.769963	0.817669	0.741333	0.748839	0.725337	0.739803	0.827892	0.925356	0.935463			0.749547
3.6667	0.883133	0.790012	0.764194	0.860721	0.826384	0.857936	0.788114	0.843051	0.829815	0.842593			0.807359	0.7624	0.800942	0.75753	0.790404	0.766818	0.830946	0.837708	0.823927	0.87727			0.810416	0.893858	0.868954	0.796656	0.788255	0.733195	0.817502	0.748228	0.784296	0.757699			0.754788	0.794762	0.797121	0.778351	0.764542	0.774851	0.791605	0.808343	0.85166	0.822573			0.742016
4	0.857292	0.837468	0.741497	0.852626	0.805743	0.892804	0.802083	0.837124	0.836245	0.862862			0.822783	0.75861	0.75115	0.800706	0.80146	0.817051	0.817595	0.794779	0.735573	0.883657			0.871926	0.903226	0.875037	0.894679	0.756189	0.757645	0.859484	0.830755	0.756399	0.84437			0.802952	0.788935	0.768845	0.775762	0.704372	0.722791	0.753862	0.845366	0.854176	0.788993			0.781093
4.3333	0.880664	0.801286	0.76133	0.835574	0.799104	0.873824	0.729083	0.869987	0.842349	0.906168			0.798524	0.7312	0.756063	0.751599	0.789571	0.809647	0.759872	0.832647	0.716098	0.885682			0.871828	0.909112	0.878961	0.902713	0.821104	0.792075	0.866775	0.878363	0.809266	0.785771			0.79732	0.764972	0.763416	0.726609	0.735362	0.768892	0.800816	0.831848	0.839418	0.776494			0.708511
4.6667	0.850382	0.839106	0.774374	0.818417	0.783496	0.866336	0.786441	0.849508	0.842793	0.884623			0.835311	0.78963	0.769898	0.769699	0.766774	0.861755	0.799513	0.836123	0.743125	0.873179			0.859319	0.9044	0.877969	0.905942	0.743054	0.779104	0.922271	0.862594	0.892364	0.816827			0.845606	0.794826	0.839237	0.788251	0.707643	0.766954	0.766275	0.78849	0.801108	0.80573			0.754564
5	0.885093	0.781906	0.735552	0.851021	0.81696	0.825409	0.754749	0.866352	0.839063	0.880909			0.797522	0.77596	0.74649	0.72686	0.766453	0.798662	0.804802	0.798236	0.752956	0.866437			0.880422	0.895666	0.871887	0.887792	0.7199	0.752832	0.847095	0.898343	0.910034	0.730288			0.813761	0.784905	0.882355	0.842627	0.777255	0.796095	0.75027	0.818879	0.837582	0.789532			0.76644
5.3333	0.904639	0.811049	0.769906	0.794356	0.774449	0.815115	0.785105	0.857293	0.843655	0.87338			0.838616	0.80821	0.805126	0.735978	0.785322	0.783145	0.766393	0.783112	0.748295	0.830087			0.913026	0.931925	0.908751	0.947153	0.75054	0.722009	0.846976	0.869289	0.866658	0.826643			0.852365	0.846156	0.860038	0.851253	0.807713	0.757852	0.754163	0.854887	0.798592	0.80266			0.788378
5.6667	0.885862	0.782307	0.781386	0.803133	0.835799	0.861723	0.76919	0.864526	0.842058	0.886165			0.804328	0.77023	0.76586	0.774589	0.819589	0.857229	0.800511	0.770781	0.734101	0.804816			0.861953	0.907269	0.89193	0.937239	0.842465	0.782257	0.92108	0.900942	0.867381	0.872912			0.85972	0.824589	0.87314	0.834535	0.826071	0.7893	0.763207	0.791633	0.809761	0.756846			0.833019
6	0.845715	0.832485	0.813121	0.879843	0.781208	0.846539	0.75971	0.857346	0.816115	0.876451			0.801795	0.82223	0.752462	0.867335	0.843542	0.789123	0.816254	0.788924	0.741951	0.828067			0.878886	0.90193	0.879362	0.934078	0.764898	0.864846	0.895501	0.914171	0.853851	0.954857			0.873931	0.803298	0.851075	0.825648	0.7695	0.739297	0.78266	0.830369	0.803334	0.768481			0.829586
6.3333	0.821885	0.782132	0.754638	0.818656	0.783193	0.815664	0.747776	0.858146	0.746973	0.851674			0.80854	0.78888	0.734815	0.770479	0.775612	0.811096	0.780286	0.773271	0.734661	0.80401			0.91191	0.893283	0.853522	0.944054	0.793682	0.868699	0.933179	0.858991	0.868427	0.919939			0.871304	0.828042	0.856277	0.797442	0.815324	0.754833	0.80903	0.767482	0.835894	0.787363			0.776217
6.6667	0.830705	0.87665	0.739889	0.791824	0.781485	0.831121	0.809638	0.911725	0.781865	0.875149			0.764798	0.84628	0.720183	0.766134	0.767608	0.836857	0.81131	0.804419	0.747306	0.811501			0.900498	0.861526	0.864909	0.920766	0.814526	0.913314	0.913316	0.893002	0.877923	0.932616			0.826128	0.771172	0.890141	0.806352	0.817171	0.788294	0.818693	0.784652	0.852715	0.791924			0.759675
7	0.827763	0.883547	0.745475	0.783522	0.753755	0.828157	0.743998	0.889231	0.758328	0.878741			0.887823	0.89446	0.776584	0.76967	0.762703	0.774673	0.786534	0.746885	0.714607	0.821412			0.890792	0.887081	0.892791	0.88105	0.726415	0.83816	0.902113	0.887154	0.886188	0.918705			0.821974	0.751179	0.867007	0.811674	0.784183	0.735316	0.832388	0.773901	0.758728	0.783375			0.767783
7.3333	0.818897	0.876224	0.759249	0.821854	0.835323	0.804905	0.742607	0.905318	0.834804	0.908383			0.888866	0.79192	0.753557	0.761386	0.766727	0.802654	0.819826	0.814205	0.807808	0.790436			0.929448	0.868736	0.838392	0.936139	0.735306	0.865269	0.943094	0.912188	0.914396	0.914928			0.820723	0.822509	0.876304	0.848314	0.837703	0.793758	0.8025	0.760054	0.83126	0.783467			0.766379
7.6667	0.768929	0.875339	0.774643	0.817146	0.740836	0.846378	0.771001	0.942833	0.838806	0.82598			0.878916	0.8295	0.732064	0.774382	0.782854	0.820484	0.900508	0.799734	0.756817	0.806826			0.889835	0.888476	0.879658	0.948668	0.736098	0.913857	0.928927	0.88276	0.927926	0.926947			0.815957	0.787143	0.760659	0.809073	0.72187	0.815935	0.803395	0.817257	0.810872	0.784706			0.738625
8	0.87414	0.824112	0.823703	0.881875	0.797613	0.799636	0.766869	0.950098	0.783397	0.821122			0.867092	0.88845	0.77594	0.798027	0.833579	0.810731	0.845083	0.815241	0.75728	0.847955			0.853176	0.936197	0.89978	0.96297	0.897652	0.940993	0.953108	0.89103	0.912787	0.909739			0.817557	0.816459	0.844866	0.818853	0.728103	0.726836	0.833925	0.789642	0.840695	0.819993			0.762962
8.3333	0.880378	0.834005	0.812595	0.799924	0.759358	0.818742	0.779611	0.893259	0.808125	0.85846			0.873275	0.88238	0.836991	0.773045	0.790514	0.823441	0.811731	0.764928	0.725357	0.835919			0.860657	0.942383	0.908771	0.889786	0.839177	0.884225	0.92282	0.932418	0.924038	0.928639			0.773957	0.814514	0.834741	0.83818	0.74781	0.789509	0.822459	0.802419	0.873159	0.781797			0.753921
8.6667	0.872686	0.880231	0.739617	0.776965	0.810931	0.787709	0.815292	0.883158	0.838717	0.861577			0.932303	0.84956	0.775554	0.759229	0.700867	0.740333	0.76568	0.800517	0.767083	0.816768			0.925141	0.960336	0.924681	0.933469	0.864319	0.858014	0.886077	0.882695	0.880661	0.8916			0.768675	0.828101	0.841601	0.84673	0.795242	0.815157	0.745398	0.778906	0.801082	0.767406			0.80976
9	0.879209	0.940509	0.783827	0.873624	0.809733	0.797183	0.761002	0.878241	0.727243	0.837046			0.931154	0.82952	0.853697	0.745442	0.750987	0.739457	0.730894	0.834128	0.794974	0.77397			0.904744	0.94178	0.895597	0.91429	0.843211	0.828227	0.864954	0.88818	0.895704	0.919755			0.757757	0.825553	0.80433	0.80421	0.790687	0.783516	0.826235	0.716563	0.818217	0.749318			0.80778
9.3333	0.815913	0.902065	0.780619	0.813685	0.748483	0.819343	0.755371	0.883986	0.869679	0.909128			0.869732	0.81704	0.7729	0.763944	0.719875	0.74443	0.794698	0.805882	0.764431	0.86474			0.894991	0.931223	0.911363	0.925928	0.854234	0.863459	0.900745	0.910933	0.916923	0.895578			0.789091	0.839359	0.884969	0.821728	0.776365	0.799356	0.8262	0.777827	0.809636	0.781583			0.867348
9.6667	0.916195	0.828993	0.772147	0.761505	0.740716	0.775085	0.740431	0.834087	0.88287	0.917187			0.80472	0.89047	0.831624	0.783509	0.779777	0.738531	0.735783	0.828544	0.785268	0.860686			0.869606	0.927709	0.892528	0.905375	0.887096	0.850677	0.900293	0.901274	0.921611	0.920648			0.772371	0.822352	0.835626	0.789365	0.787147	0.810584	0.801186	0.758823	0.783996	0.806198			0.831659
10	0.929896	0.837659	0.836264	0.762737	0.806876	0.745856	0.753664	0.897531	0.829053	0.891886			0.861073	0.86948	0.786007	0.755204	0.711983	0.826286	0.777288	0.780349	0.751597	0.877313			0.90586	0.916807	0.923398	0.920028	0.83402	0.857164	0.848273	0.893633	0.913262	0.885465			0.8073	0.902773	0.912698	0.775661	0.792575	0.739752	0.815534	0.758427	0.838127	0.746394			0.879187
10.333	0.864942	0.837035	0.850525	0.785612	0.796224	0.763428	0.745312	0.904775	0.793065	0.867692			0.855263	0.82544	0.768201	0.78498	0.765034	0.839458	0.869205	0.830628	0.795134	0.950242			0.858169	0.916029	0.890125	0.932843	0.914076	0.866601	0.865824	0.886586	0.948981	0.939889			0.844773	0.840868	0.893274	0.757468	0.770981	0.78491	0.845179	0.732706	0.848169	0.751024			0.858261
10.667	0.822756	0.850969	0.842737	0.817785	0.791799	0.841471	0.800076	0.80419	0.847402	0.852381			0.85306	0.85026	0.724311	0.795399	0.765621	0.844495	0.84676	0.81548	0.727791	0.821396			0.807405	0.902462	0.887768	0.96664	0.896937	0.896544	0.897678	0.844355	0.884878	0.912133			0.833809	0.85287	0.873104	0.762939	0.783082	0.778488	0.850207	0.789018	0.864501	0.799223			0.855472
11	0.877012	0.893579	0.747262	0.753425	0.862756	0.766828	0.820717	0.877795	0.901441	0.838508			0.852481	0.84096	0.806699	0.754753	0.768843	0.826754	0.812687	0.843476	0.722861	0.859538			0.839067	0.887059	0.891375	0.9041	0.847989	0.849814	0.873255	0.88246	0.88922	0.904978			0.859193	0.850471	0.826866	0.843335	0.781505	0.771937	0.814529	0.761291	0.792293	0.787235			0.821147
11.333	0.891211	0.866595	0.824987	0.773013	0.848465	0.792391	0.853696	0.920826	0.86897	0.888159			0.817905	0.85853	0.777418	0.870909	0.793174	0.744701	0.811211	0.795479	0.7872	0.933116			0.905553	0.971401	0.92455	0.94335	0.898769	0.893905	0.877541	0.921638	0.908774	0.909924			0.855811	0.826151	0.800533	0.855962	0.800933	0.756543	0.875135	0.841654	0.796935	0.796202			0.82054
11.667	0.871408	0.912476	0.735447	0.831761	0.843422	0.802977	0.788029	0.916731	0.874841	0.885068			0.871292	0.83688	0.802841	0.796362	0.800892	0.738985	0.812202	0.764396	0.742673	0.887462			0.880023	0.943477	0.916421	0.918828	0.857092	0.834085	0.866311	0.865978	0.848037	0.921882			0.877256	0.797829	0.918889	0.875835	0.797554	0.749192	0.814244	0.825939	0.838209	0.723657			0.81651
12	0.841918	0.905725	0.779716	0.860413	0.828533	0.73756	0.743041	0.896017	0.879681	0.873847			0.852612	0.77709	0.819047	0.793359	0.743088	0.829887	0.82763	0.800093	0.75819	0.85192			0.879898	0.950582	0.914647	0.897155	0.902094	0.891311	0.9086	0.835269	0.855143	0.914266			0.857813	0.833564	0.837981	0.822672	0.783566	0.776286	0.793148	0.860495	0.87953	0.728487			0.794818
12.333	0.860847	0.887253	0.762519	0.878537	0.853943	0.747943	0.729951	0.936356	0.906367	0.897792			0.885217	0.79927	0.790647	0.817866	0.728986	0.838607	0.840387	0.75503	0.778043	0.850532			0.798532	0.876124	0.854431	0.92005	0.883671	0.84684	0.852509	0.88914	0.892228	0.842806			0.869979	0.865394	0.870918	0.851748	0.800842	0.824959	0.860092	0.864995	0.834432	0.727975			0.805536
12.667	0.851122	0.906771	0.784384	0.867303	0.880495	0.857622	0.759398	0.967038	0.932913	0.925941			0.87325	0.80675	0.799519	0.756793	0.776264	0.877523	0.873511	0.756397	0.780416	0.854482			0.873918	0.923425	0.884824	0.918364	0.876345	0.927717	0.918626	0.883611	0.924128	0.861439			0.857801	0.886646	0.919139	0.82597	0.829438	0.835265	0.846513	0.899463	0.849243	0.76998			0.860281
13	0.877911	0.915405	0.816398	0.889045	0.858818	0.868922	0.763674	0.916297	0.863497	0.899969			0.832518	0.81368	0.805703	0.76492	0.777844	0.829518	0.794147	0.814189	0.780485	0.879889			0.873037	0.905704	0.872122	0.906952	0.867404	0.867126	0.89587	0.913612	0.888189	0.863854			0.795533	0.85729	0.870862	0.841679	0.77241	0.806516	0.814419	0.900228	0.845974	0.786513			0.833723
13.333	0.847416	0.885979	0.893997	0.871184	0.868665	0.859402	0.798189	0.930916	0.910835	0.928256			0.86291	0.84287	0.836636	0.786261	0.758627	0.785617	0.76784	0.845159	0.761379	0.87056			0.881127	0.893228	0.922316	0.917883	0.886676	0.836654	0.868416	0.883695	0.931152	0.782417			0.829134	0.820667	0.904025	0.776574	0.743099	0.766289	0.828897	0.840998	0.846817	0.776368			0.798365
13.667	0.780189	0.811518	0.829949	0.825014	0.880543	0.908395	0.754288	0.867027	0.855988	0.883612			0.846671	0.80399	0.755728	0.786687	0.770146	0.827141	0.789448	0.829337	0.734098	0.902898			0.856303	0.807915	0.911417	0.857976	0.835824	0.882295	0.923218	0.889374	0.871293	0.887772			0.769023	0.836786	0.894308	0.731646	0.726279	0.742587	0.834352	0.889022	0.81233	0.768939			0.840854
14	0.776498	0.814549	0.847243	0.878189	0.902535	0.862546	0.780738	0.836435	0.867202	0.8991			0.8004	0.78	0.738068	0.83308	0.808738	0.8075	0.772252	0.814016	0.775269	0.886226			0.871064	0.885448	0.888093	0.869662	0.86154	0.82632	0.902201	0.876455	0.868028	0.845132			0.784397	0.790154	0.840853	0.763956	0.740627	0.764595	0.806726	0.889234	0.763657	0.761891			0.812065
14.333	0.805053	0.852936	0.838707	0.844604	0.825592	0.829144	0.831323	0.819854	0.880424	0.861912			0.843561	0.81455	0.751373	0.818638	0.789877	0.819044	0.737836	0.820282	0.727311	0.863707			0.87003	0.923837	0.90022	0.852494	0.810346	0.802014	0.903576	0.837434	0.853659	0.840624			0.750357	0.779639	0.793753	0.760635	0.734908	0.720593	0.79708	0.862153	0.751395	0.766116			0.802918
14.667	0.859702	0.848835	0.798642	0.858526	0.842498	0.852563	0.745682	0.88917	0.881109	0.925661			0.841824	0.82716	0.766475	0.760737	0.842568	0.829737	0.772803	0.803504	0.756916	0.904166			0.873578	0.878971	0.849352	0.84275	0.835124	0.790384	0.888786	0.880467	0.896966	0.84334			0.757445	0.76446	0.798248	0.720602	0.768277	0.737697	0.770703	0.803327	0.757317	0.74976			0.801561
15	0.784673	0.848281	0.810033	0.887392	0.799331	0.864741	0.744125	0.906819	0.895871	0.883795			0.842605	0.74906	0.751827	0.710283	0.849317	0.797702	0.747938	0.77483	0.756667	0.883848			0.859139	0.825959	0.847488	0.878564	0.80585	0.800986	0.862209	0.89154	0.907565	0.907604			0.756179	0.74736	0.787302	0.730744	0.690446	0.7955	0.747977	0.809608	0.791136	0.783834			0.766335
15.333	0.755097	0.819932	0.839807	0.902925	0.840476	0.889244	0.734021	0.923335	0.88406	0.874044			0.843122	0.81194	0.784913	0.78214	0.839748	0.773351	0.730703	0.790488	0.782536	0.866549			0.869926	0.876291	0.893024	0.870265	0.778237	0.795093	0.869733	0.871434	0.920179	0.917973			0.747157	0.822031	0.853187	0.747914	0.756553	0.758943	0.767387	0.800747	0.759691	0.7372			0.761444
15.667	0.822839	0.82755	0.807657	0.888029	0.851682	0.899781	0.732202	0.869909	0.829499	0.808178			0.850739	0.83218	0.779392	0.841378	0.849847	0.802778	0.769726	0.764225	0.783408	0.867809			0.80605	0.848008	0.904193	0.875175	0.740533	0.795206	0.861926	0.877309	0.907408	0.90798			0.726452	0.771539	0.867195	0.713129	0.741111	0.705464	0.767618	0.794614	0.782399	0.78547			0.787246
16	0.838092	0.79957	0.829177	0.876082	0.85505	0.931978	0.786503	0.893064	0.823455	0.882587			0.821901	0.8117	0.73899	0.839571	0.767766	0.837577	0.733392	0.799814	0.761327	0.837352			0.841083	0.793834	0.884982	0.901757	0.769209	0.798367	0.885834	0.856554	0.852596	0.908659			0.732194	0.735281	0.858111	0.741039	0.728165	0.705827	0.744422	0.823721	0.758999	0.766456			0.750844
16.333	0.826109	0.76679	0.830562	0.848091	0.860564	0.911422	0.744809	0.846829	0.833114	0.902399			0.835834	0.84357	0.733815	0.777405	0.746308	0.814004	0.72134	0.7862	0.775882	0.899296			0.741174	0.785999	0.887127	0.847879	0.729773	0.816138	0.836932	0.886647	0.905941	0.880571			0.738054	0.75617	0.898896	0.704497	0.735191	0.678503	0.704463	0.780956	0.744514	0.781707			0.769527
16.667	0.842675	0.769033	0.825185	0.842321	0.827465	0.91187	0.765275	0.846275	0.84104	0.907314			0.775594	0.79254	0.773231	0.75612	0.71259	0.814252	0.739394	0.857233	0.754384	0.864788			0.735045	0.827649	0.865769	0.862167	0.746918	0.840754	0.873329	0.895436	0.910951	0.903652			0.755405	0.746681	0.859317	0.694217	0.685374	0.718244	0.748398	0.756226	0.739518	0.721195			0.776868
17	0.839334	0.843551	0.754278	0.863833	0.845953	0.86435	0.688687	0.886763	0.798065	0.892842			0.860436	0.75916	0.770832	0.742285	0.721533	0.839626	0.764921	0.822116	0.730886	0.8564			0.776732	0.852179	0.905293	0.850097	0.728581	0.829576	0.853549	0.843636	0.864396	0.898453			0.738177	0.771746	0.879666	0.766636	0.756274	0.695587	0.722471	0.807865	0.724425	0.777272			0.77579
17.333	0.841562	0.786401	0.787583	0.858375	0.86413	0.892446	0.765255	0.880731	0.786212	0.90765			0.842898	0.76243	0.811514	0.786175	0.76511	0.836561	0.72686	0.838278	0.756934	0.878727			0.822009	0.856935	0.874577	0.810908	0.704799	0.800866	0.804125	0.895699	0.891288	0.847345			0.748311	0.82368	0.886925	0.730632	0.81408	0.716945	0.740775	0.830634	0.76236	0.777965			0.759993
17.667	0.784169	0.740105	0.845526	0.823999	0.913268	0.862308	0.736378	0.846757	0.838737	0.904502			0.829903	0.75234	0.808921	0.857422	0.786819	0.857653	0.768784	0.850394	0.731039	0.888621			0.812212	0.868782	0.904774	0.84143	0.773415	0.788002	0.779829	0.850592	0.83489	0.838904			0.746418	0.839668	0.88669	0.721791	0.796557	0.718315	0.720535	0.852258	0.752177	0.784817			0.749688
18	0.784857	0.758556	0.822691	0.84634	0.868883	0.856404	0.697237	0.866233	0.856534	0.858891			0.862892	0.73829	0.790759	0.85811	0.777735	0.872337	0.754091	0.821128	0.794803	0.855357			0.849194	0.878571	0.943754	0.849444	0.751207	0.774784	0.808933	0.827937	0.827083	0.794034			0.737456	0.803812	0.874721	0.73928	0.810343	0.773271	0.762214	0.815596	0.810362	0.815984			0.724311
18.333	0.781238	0.77617	0.805273	0.80866	0.87536	0.799361	0.746608	0.851478	0.855893	0.828526			0.802999	0.81808	0.760678	0.822287	0.781267	0.831909	0.768234	0.806082	0.767576	0.832971			0.766151	0.861949	0.915367	0.836772	0.708148	0.758945	0.816967	0.82592	0.820488	0.790821			0.737047	0.802561	0.847393	0.709051	0.749028	0.75723	0.750403	0.839766	0.718273	0.78248			0.718551
18.667	0.770119	0.773806	0.852646	0.824225	0.850552	0.794316	0.743315	0.808534	0.897409	0.849186			0.865523	0.83201	0.748227	0.835702	0.817509	0.863702	0.774742	0.820632	0.734982	0.817365			0.790132	0.842646	0.915021	0.84695	0.741171	0.791086	0.75877	0.860246	0.822412	0.780251			0.80338	0.788172	0.866736	0.732688	0.782952	0.756345	0.714555	0.803711	0.795624	0.758339			0.750819
19	0.754964	0.790752	0.820945	0.802631	0.886281	0.760938	0.735364	0.766479	0.812251	0.78953			0.881873	0.82766	0.743438	0.826371	0.843558	0.879915	0.737405	0.77884	0.791488	0.793378			0.806575	0.841885	0.88799	0.838573	0.718648	0.762556	0.783841	0.793993	0.795292	0.708942			0.7444	0.771304	0.874828	0.735358	0.836736	0.717951	0.805361	0.850704	0.780625	0.745083			0.752194
19.333	0.800809	0.846536	0.844699	0.84602	0.869308	0.826379	0.750605	0.737171	0.78982	0.759964			0.814154	0.75588	0.780854	0.828234	0.846444	0.897515	0.739658	0.7513	0.766946	0.779003			0.812878	0.815179	0.814141	0.878865	0.772695	0.797938	0.828541	0.8079	0.787028	0.759124			0.772453	0.801866	0.870027	0.711834	0.774391	0.74366	0.734667	0.863694	0.862723	0.738287			0.76044
19.667	0.834073	0.823304	0.83022	0.846892	0.850309	0.855794	0.738531	0.763768	0.768016	0.761291			0.793513	0.79059	0.782118	0.809319	0.861618	0.874411	0.715888	0.746482	0.735625	0.770033			0.760701	0.813956	0.815731	0.85637	0.757757	0.768003	0.793202	0.780194	0.779192	0.772733			0.741068	0.750062	0.794782	0.708229	0.780153	0.728499	0.762534	0.80834	0.854475	0.791721			0.761187
20	0.79526	0.817814	0.825876	0.867032	0.872179	0.859957	0.755824	0.735127	0.768147	0.784399			0.794385	0.75124	0.791241	0.817856	0.844067	0.815024	0.724922	0.75055	0.700775	0.773839			0.793626	0.7645	0.858548	0.843485	0.805019	0.771606	0.760841	0.737546	0.81617	0.86427			0.715159	0.77962	0.856403	0.711569	0.716405	0.699959	0.788532	0.830268	0.84526	0.785065			0.754406
20.333	0.89545	0.783986	0.790581	0.816491	0.813804	0.842754	0.739261	0.726172	0.751014	0.744989			0.84292	0.83014	0.783919	0.796786	0.811097	0.84594	0.738905	0.775425	0.733608	0.8261			0.854702	0.724013	0.869839	0.809802	0.699041	0.777823	0.806054	0.743115	0.827586	0.85531			0.723711	0.769164	0.820226	0.697716	0.792319	0.731442	0.774076	0.815675	0.793114	0.817709			0.734437
20.667	0.848844	0.778393	0.775991	0.798444	0.860054	0.825323	0.763135	0.814482	0.746178	0.744128			0.863844	0.87237	0.772099	0.816693	0.816546	0.919574	0.74594	0.75533	0.727806	0.79671			0.845629	0.760792	0.841936	0.846586	0.769958	0.845837	0.805035	0.786134	0.762757	0.877466			0.732716	0.788019	0.829679	0.722757	0.739464	0.714481	0.791059	0.831778	0.764768	0.828347			0.794672
21	0.800507	0.804675	0.741796	0.794399	0.830257	0.783378	0.710589	0.819594	0.713015	0.742261			0.81843	0.86616	0.726202	0.784313	0.784587	0.856795	0.758618	0.745061	0.714114	0.78395			0.813348	0.731397	0.890287	0.811412	0.765176	0.818204	0.723551	0.693001	0.780424	0.882611			0.763478	0.775033	0.849117	0.715544	0.750447	0.808	0.749199	0.869478	0.746614	0.826078			0.820567
21.333	0.828947	0.830338	0.754676	0.795982	0.786908	0.84301	0.751561	0.844785	0.768409	0.784086			0.880018	0.92373	0.759464	0.750807	0.817173	0.855059	0.789797	0.716372	0.760579	0.750469			0.760628	0.774251	0.842547	0.796103	0.728402	0.850831	0.747105	0.766493	0.805872	0.818771			0.73889	0.811429	0.823029	0.74644	0.747405	0.743476	0.763501	0.841067	0.740112	0.801832			0.80163
21.667	0.864833	0.851848	0.781651	0.765468	0.777708	0.875233	0.801333	0.870175	0.813346	0.733379			0.831696	0.92395	0.794535	0.732239	0.840034	0.827103	0.747355	0.784025	0.746697	0.75809			0.782413	0.776972	0.851327	0.792449	0.717919	0.82007	0.778968	0.76628	0.826882	0.791447			0.73346	0.848	0.823791	0.707384	0.719048	0.775179	0.750232	0.87677	0.73212	0.77564			0.773958
22	0.861535	0.847378	0.815131	0.771417	0.78511	0.889318	0.786461	0.879151	0.794329	0.819855			0.811751	0.87091	0.814143	0.850257	0.794189	0.861139	0.736732	0.821101	0.75182	0.822568			0.722488	0.784912	0.854664	0.747586	0.764421	0.869805	0.784584	0.782149	0.849169	0.780376			0.805985	0.808658	0.853608	0.706439	0.726137	0.740338	0.747275	0.860329	0.812231	0.794404			0.793803
22.333	0.900543	0.811651	0.837302	0.79869	0.782661	0.84645	0.784891	0.854043	0.788412	0.809923			0.87069	0.85831	0.800271	0.84704	0.817217	0.822343	0.797814	0.791903	0.784585	0.779501			0.7537	0.811799	0.858433	0.80347	0.764486	0.861813	0.771178	0.792451	0.797878	0.751675			0.731849	0.80498	0.816947	0.721439	0.70933	0.815246	0.777081	0.862855	0.830944	0.761509			0.728951
22.667	0.857819	0.768552	0.821617	0.84044	0.772968	0.88303	0.78302	0.836547	0.846818	0.802033			0.858126	0.82831	0.797131	0.833252	0.83805	0.856819	0.781738	0.781739	0.735817	0.800922			0.753553	0.741624	0.853849	0.759612	0.704031	0.848112	0.815193	0.73433	0.884413	0.80703			0.734657	0.781703	0.836238	0.718564	0.754466	0.779641	0.816002	0.851839	0.836962	0.802459			0.71022
23	0.845119	0.837581	0.762082	0.841281	0.801925	0.84419	0.755703	0.768156	0.786193	0.785752			0.826458	0.76645	0.772972	0.847236	0.896001	0.916174	0.767552	0.797842	0.688672	0.793991			0.720864	0.764297	0.829629	0.826193	0.784488	0.832885	0.756488	0.721423	0.806522	0.745404			0.797078	0.798945	0.779504	0.701694	0.765964	0.73046	0.824469	0.859269	0.844799	0.802856			0.780467
23.333	0.792262	0.889917	0.761375	0.838917	0.812533	0.846568	0.767436	0.768146	0.80646	0.850643			0.814603	0.81135	0.818533	0.827295	0.860964	0.891774	0.756748	0.746493	0.732105	0.828547			0.75533	0.72494	0.853795	0.831788	0.757136	0.863899	0.782501	0.768096	0.839497	0.725952			0.709972	0.736678	0.770166	0.747546	0.741952	0.751743	0.855922	0.846374	0.835244	0.766378			0.710194
23.667	0.758762	0.813862	0.793064	0.824639	0.794864	0.87773	0.728885	0.765411	0.780482	0.834532			0.762423	0.73118	0.770772	0.773929	0.785569	0.886044	0.74398	0.711529	0.751219	0.816794			0.688666	0.692501	0.769696	0.7141	0.723858	0.768887	0.738336	0.827238	0.781198	0.774943			0.754096	0.742832	0.827881	0.684615	0.692859	0.678655	0.828485	0.85068	0.794118	0.722119			0.68822
24	0.819152	0.837818	0.74252	0.761843	0.788081	0.814413	0.797241	0.809636	0.817592	0.804569			0.780651	0.79443	0.775504	0.786753	0.763367	0.890181	0.772853	0.770731	0.780169	0.855001			0.712835	0.744631	0.853928	0.766437	0.701407	0.789551	0.800939	0.719934	0.800625	0.749136			0.721577	0.752043	0.793278	0.724953	0.723169	0.747945	0.784772	0.855388	0.824979	0.807164			0.718588
24.333	0.870106	0.828804	0.753727	0.793572	0.776491	0.794486	0.742083	0.804956	0.786129	0.821128			0.778382	0.81592	0.821016	0.846907	0.813936	0.928086	0.76846	0.779588	0.763315	0.850582			0.771146	0.714104	0.856396	0.739306	0.692426	0.787734	0.824913	0.807121	0.764434	0.756407			0.736499	0.727555	0.784687	0.73878	0.71341	0.763286	0.781435	0.84736	0.802435	0.747522			0.761358
24.667	0.86319	0.816896	0.782038	0.763252	0.805909	0.764145	0.81232	0.839707	0.801671	0.851921			0.814394	0.79567	0.812457	0.762851	0.77472	0.907809	0.72487	0.76724	0.727902	0.823813			0.775581	0.77935	0.801395	0.736399	0.727801	0.747135	0.717922	0.730272	0.742815	0.783774			0.740632	0.797524	0.806946	0.720822	0.742809	0.807587	0.841312	0.868486	0.855096	0.734117			0.767427
25	0.798169	0.848675	0.733555	0.70472	0.751592	0.778917	0.842009	0.865722	0.831485	0.873916			0.781231	0.83724	0.789009	0.717956	0.720458	0.906704	0.785761	0.772926	0.759615	0.81707			0.734952	0.748092	0.813355	0.693212	0.689321	0.768849	0.812923	0.757719	0.824544	0.80095			0.720956	0.765603	0.770708	0.70853	0.76499	0.719395	0.823572	0.855235	0.849892	0.764402			0.792354
25.333	0.82904	0.887962											0.77942	0.77089	0.750573										0.739125	0.779031	0.855867										0.759352	0.78925	0.856656	0.753101	0.762494	0.769016							0.842305
25.667	0.816978	0.826379											0.802514	0.75213	0.783257										0.740734	0.768251	0.804382										0.754675	0.823868	0.835722	0.722359	0.75555	0.820377							0.814286
26
26.333
26.667
27
Time (h)	WT-Vehicle												WT-GDF15												WT-pair-fed												GFRAL KO-vehicle												GFRAL KO-GDF15
Average RER	0.834739	0.833273	0.797299	0.836326	0.824109	0.849245	0.771434	0.865821	0.834711	0.861935			0.839098	0.8186	0.772449	0.798425	0.803575	0.835068	0.794844	0.808777	0.767832	0.851905			0.833117	0.865589	0.875459	0.857918	0.802336	0.820335	0.840721	0.839146	0.850086	0.842644			0.784271	0.798058	0.843607	0.769696	0.764215	0.75788	0.788877	0.822646	0.812791	0.784534			0.774804
[truncated: 22 more columns]

## Sheet: ED.Fig6d
	WT-Vehicle												WT-GDF15												WT-pair-fed												GFRAL KO-vehicle												GFRAL KO-GDF15
0	313.353	293.163	387.795	282.399	546.73	328.117	659.39	435.216	487.925	341.462			227.953	527.634	614.293	496.001	319.538	425.411	385.849	286.308	498.046	287.53			442.907	288.083	294.351	455.257	216.143	549.19	413.199	403.746	590.669	319.674			700.45	606.019	529.448	827.506	517.812	598.61	451.194	455.461	522.478	625.436			916.659
0.3333	355.606	401.494	386.033	359.751	535.815	191.227	457.635	152.208	292.034	140.686			287.042	150.009	498.225	355.095	340.812	258.602	246.072	241.589	512.702	159.819			521.208	193.787	207.082	430.507	250.95	384.967	347.637	261.842	358.632	488.719			522.838	492.937	459.635	568.575	433.147	444.72	490.879	463.894	417.454	355.275			714.476
0.6667	576.593	322.144	443.128	298.181	403.669	330.893	544.263	205.225	586.47	271.319			259.504	229.871	515.088	365.515	381.932	272.843	135.159	207.554	640.812	279.266			346.257	267.595	301.368	386.166	231.125	297.51	369.682	377.138	353.907	669.61			445.914	528.243	361.577	495.33	477.405	508.36	439.714	503.449	349.705	473.457			675.784
1	419.605	312.06	468.702	300.514	470.141	260.95	370.286	355.079	524.175	259.125			462.6	366.051	478.326	427.777	447.871	200.67	438.403	312.273	476.828	243.528			400.731	237.782	266.765	417.018	313.022	308.839	321.607	500.432	523.337	334.668			656.457	476.825	380.716	407.975	614.126	635.19	486.747	566.247	390.917	387.064			605.716
1.3333	347.517	313.23	541.069	349.277	408.704	250.915	493.004	216.787	241.611	234.157			293.389	201.913	339.852	376.7	330.076	297.301	333.531	360.141	524.654	347.081			254.682	132.662	213.004	700.821	251.018	408.33	520.466	616.158	492.794	329.047			374.795	433.907	452.354	496.742	499.722	425.36	608.702	439.178	506.675	484.474			548.74
1.6667	515.881	396.9	359.343	209.865	312.651	304.764	396.291	225.429	365.541	312.603			260.383	396.062	567.847	264.672	177.122	255.951	340.776	506.247	456.693	370.231			321.792	120.02	303.523	582.698	261.401	387.642	706.614	661.928	427.26	410.259			534.122	375.19	205.398	619.293	546.677	508.33	415.484	416.13	316.121	545.461			546.721
2	687.693	687.045	359.795	314.975	396.04	243.862	462.549	101.88	431.743	120.49			551.91	568.413	970.663	428.934	409.09	245.397	334.238	348.347	287.691	130.132			519.684	285.836	256.278	452.619	281.03	325.169	441.067	358.66	382.527	323.101			620.165	556.486	364.8	390.822	393.939	408.6	431.472	246.445	250.163	396.697			620.036
2.3333	452.127	385.069	376.169	243.76	377.018	217.038	410.017	157.917	216.773	207.421			382.004	682.519	521.287	318.977	282.927	272.048	169.982	214.719	313.212	212.731			552.302	540.429	442.63	424.922	316.43	448.149	345.769	376.013	421.676	270.91			719.179	684.662	664.193	713.851	662.448	714.92	578.75	291.084	248.12	319.969			748.569
2.6667	372.867	305.695	500.134	203.957	295.527	98.9865	198.951	507.449	265.675	507.843			479.851	456.573	438.706	501.015	230.9	168.282	341.703	336.911	470.875	175.255			323.244	200.894	245.74	410.128	256.665	321.463	344.818	324.422	560.388	365.633			513.953	487.63	472.243	497.314	609.858	558.41	417.397	392.925	255.924	273.052			559.863
3	538.203	379.114	619.705	303.456	239.065	187.644	518.692	479.239	351.727	418.2			369.245	440.741	556.148	281.252	175.645	244.908	292.845	238.24	517.058	234.45			498.304	307.469	277.203	223.685	79.1536	509.63	329.766	332.976	368.616	798.826			427.689	374.171	456.544	648.205	524.624	490.94	201.112	176.263	207.926	410.839			498.107
3.3333	382.221	578.725	623.748	630.551	839.185	78.3378	297.723	233.236	312.212	236.221			445.684	517.701	505.35	762.658	655.728	106.603	112.799	252.737	491.63	226.027			369.093	300.772	379.07	670.129	707.281	302.205	181.006	151.02	342.549	737.279			752.209	448.2	642.951	545.789	503.305	531.23	595.859	728.375	172.378	128.543			484.73
3.6667	238.173	380.837	421.984	262.09	609.975	492.439	881.142	664.632	595.122	660.898			321.235	733.262	318.793	625.467	518.085	529.98	449.571	539.277	480.119	439.189			355.072	336.158	257.577	443.545	737.635	589.656	478.444	580.289	714.903	790.053			494.591	544.673	411.569	455.413	592.791	681.05	771.415	396.981	363.143	644.049			499.253
4	292.272	271.829	493.502	255.67	407.947	234.517	663.188	391.434	617.251	350.216			272.259	556.261	385.05	417.149	389.162	342.781	520.025	429.636	554.018	305.29			409.256	181.399	240.533	337.678	443.225	378.196	264.502	544.76	609.7	313.483			439.052	592.024	446.735	617.833	568.033	520.5	454.934	288.252	278.989	548.978			716.496
4.3333	222.32	326.978	428.471	332.534	384.154	377.378	534.061	420.432	492.807	288.007			327.99	607.868	437.35	533.312	473.596	383.186	456.827	359.419	549.983	290.441			243.991	161.872	217.39	228.53	481.206	468.197	392.553	193.44	352.455	400.61			456.246	480.215	590.024	509.022	475.102	431.61	365.525	357.362	297.393	486.858			601.441
4.6667	395.381	497.292	531.668	335.68	396.584	254.053	377.569	264.044	351.534	455.267			240.258	416.202	372.265	518.333	488.767	245.333	357.1	286.688	585.902	313.934			342.101	287.982	249.43	304.93	436.226	307.625	159.203	400.6	235.939	480.613			308.71	415.254	307.321	490.499	529.596	436.24	414.098	385.386	345.608	384.466			443.085
5	241.303	369.104	440.926	471.014	534.577	320.841	451.497	221.817	308.933	266.704			322.799	505.48	378.747	628.1	463.803	376.918	406.727	340.698	475.343	531.276			239.877	263.534	335.358	289.6	434.14	366.841	290.314	203.046	191.733	428.181			344.917	394.748	220.039	332.312	586.311	510.11	463.878	556.745	363.477	390.657			417.614
5.3333	221.571	291.401	369.484	366.007	391.43	349.529	783.453	291.593	303.497	275.828			224.512	343.085	274.804	583.055	430.821	444.933	443.629	451.411	500.682	442.689			159.157	119.483	155.471	155.987	377.637	542.551	300.436	266.779	286.023	411.45			414.854	447.009	315.488	293.127	410.006	463.89	534.615	265.691	579.33	688.625			786.523
5.6667	221.647	356.021	356.405	327.894	459.818	237.096	455.93	236.3	411.927	453.294			305.778	465.555	387.051	518.538	350.833	233.595	363.648	509.53	544.813	486.584			251.618	244.164	228.768	207.011	457.788	399.097	159.802	180.345	336.013	410.912			307.64	332.926	252.963	309.154	313.701	364.73	402.2	372.091	319.54	493.205			397.097
6	428.361	273.211	481.551	194.448	373.405	530.236	427.253	457.767	379.493	319.458			468.446	346.775	454.58	348.93	259.266	368.707	298.069	411.152	522.128	428.896			299.225	285.821	228.955	172.419	370.711	277.102	203.631	155.221	248.147	117.606			381.169	385.763	287.112	427.583	437.52	466.38	423.365	435.722	342.407	422.242			363.253
6.3333	311.529	330.184	435.591	382.896	353.395	341.488	456.576	338.13	487.681	329.087			285.878	481.217	408.578	604.383	448.417	329.01	348.16	471.044	559.633	519.697			177.578	190.823	246.336	162.31	308.714	260.083	146.146	239.886	275.723	163.873			245.039	531.561	332.608	456.753	512.384	485.04	538.765	435.181	396.568	409.381			430.703
6.6667	286.573	399.484	468.527	340.634	356.165	287.982	573.045	184.133	400.659	256.71			373.518	281.556	441.616	478.817	462.996	331.955	303.115	344.181	566.865	414.515			192.95	227.783	283.198	306.144	522.074	168.912	176.577	304.832	383.699	158.685			322.896	410.273	248.145	384.784	347.319	378.87	402.035	465.95	439.184	366.616			524.095
7	368.477	322.674	437.63	357.374	431.179	516.142	488.567	212.443	435.502	481.973			293.746	189.689	329.082	464.003	566.601	501.72	365.49	536.633	591.012	463.364			229.956	196.21	182.382	288.566	408.394	500.958	265.173	207.446	233.656	258.323			325.259	429.837	260.37	350.395	410.43	494.25	336.734	388.099	423.367	562.595			454.695
7.3333	300.322	222.257	375.811	426.078	467.964	343.104	452.807	195.508	536.136	405.581			217.153	382.65	348.467	492.605	452.004	360.513	422.377	361.068	347.645	507.772			145.219	272.46	262.701	148.089	368.187	220.62	112.476	257.062	164.283	184.701			402.444	423.734	365.243	263.216	451.309	377.54	420.769	404.478	274.886	385.862			440.531
7.6667	408.349	362.523	386.066	345.877	450.592	261.192	395.83	112.092	304.637	353.196			237.408	525.442	389.438	702.413	378.423	530.684	188.474	340.873	477.534	454.418			217.06	199.534	310.6	186.03	381.356	154.092	138.124	213.061	172.211	199.207			483.791	428.91	460.418	354.945	601.995	576.93	354.449	534.626	303.377	366.098			486.921
8	441.751	314.715	259.026	193.535	318.418	445.897	403.433	109.289	376.7	336.246			235.989	247.367	426.639	386.371	421.243	315.524	494.924	333.177	537.224	319.659			434.622	109.768	187.818	96.7736	272.445	143.834	86.3179	225.583	177.393	219.241			412.904	328.553	283.832	409.817	483.166	535.96	276.077	671.593	246.464	307.873			423.53
8.3333	269.58	370.651	540.304	335.562	368.561	384.407	359.161	201.851	328.779	487.825			275.763	239.928	270.473	547.532	694.232	459.296	334.094	457.871	816.725	403.633			327.385	114.093	161.798	303.123	331.724	295.312	162.88	137.1	133.587	152.541			429.12	390.354	495.598	327.108	516.126	424.06	471.803	358.616	361.103	438.18			428.549
8.6667	229.133	327.011	408.446	372.107	481.202	383.905	621.245	203.938	542.054	396.365			154.609	268.226	361.03	478.355	575.42	524.328	449.857	559.325	641.979	336.168			154.686	80.7027	217.927	200.006	220.725	264.509	264.261	217.565	329.365	225.323			451.994	406.477	337.885	299.102	407.195	359.4	458.006	481.94	391.294	388.762			634.468
9	207.435	106.094	314.828	390.418	613.595	339.228	503.831	206.665	467.684	374.103			118.897	314.062	585.589	471.432	477.624	572.538	463.923	369.225	441.309	483.685			191.706	111.141	189.676	219.207	260.757	302.136	474.593	208.844	242.178	273.198			441.993	342.327	367.086	365.44	390.346	440.8	453.541	488.85	333.171	426.574			428.367
9.3333	344.746	318.06	434.317	585.47	474.352	595.684	422.146	388.088	333.01	200.066			370.553	562.505	451.791	475.759	502.154	461.205	553.033	402.943	513.482	259.818			303.728	115.727	177.105	199.726	329.087	253.103	203.904	152.419	169.911	228.287			460.575	289.3	233.26	634.49	393.143	386.38	440.481	330.287	309.99	356.344			287.963
9.6667	173.471	289.391	652.363	413.295	413.316	360.695	459.145	270.536	208.109	160.079			370.223	335.833	453.374	779.362	655.106	476.618	500.358	309.856	409.41	264.353			270.602	220.083	196.64	231.371	371.704	254.063	193.916	162.405	138.29	183.754			466.798	558.878	344.784	424.526	401.745	517.55	662.518	389.52	363.753	637.572			376.169
10	140.104	249.871	318.304	383.999	640.4	419.335	412.259	194.318	287.168	342.362			234.552	244.071	837.043	691.835	558.884	558.375	388.957	463.523	556.726	285.124			192.372	200.862	181.559	289.082	309.343	436.301	292.219	298.016	200.257	248.518			328.25	199.916	167.339	414.739	436.433	516.79	403.249	428.439	354.139	456.521			268.245
10.333	244.201	290.616	268.983	339.409	349.026	378.467	447.607	301.855	395.766	253.928			412.873	293.515	794.967	362.609	478.97	552.935	422.513	512.298	374.131	116.299			288.089	151.092	316.831	169.427	171.435	300.384	336.03	194.662	99.2032	123.375			496.356	318.213	216.98	452.155	492.837	440.35	291.535	424.166	310.959	415.655			486.844
10.667	340.246	296.844	508.884	582.521	314.372	497.114	356.103	348.695	296.439	527.423			481.973	430.629	565.683	553.67	392.698	294.272	529.866	650.459	713.614	400.947			372.298	160.078	203.802	106.606	231.399	170.841	190.58	261.921	214.244	262.384			345.138	268.788	261.129	423.516	442.682	581.07	340.89	540.094	293.364	335.877			487.961
11	298.407	209.149	431.706	410.925	421.635	462.898	589.357	245.559	337.279	332.404			303.251	332.977	446.462	577.939	654.12	493.597	403.591	317.435	553.761	472.856			398.648	298.532	196.036	278.407	302.244	277.641	389.329	323.394	371.937	186.196			288.046	435.911	331.717	483.829	425.647	472.4	389.589	460.329	356.84	754.518			424.58
11.333	340.385	421.151	283.623	367.543	276.15	317.088	542.938	262.703	237.799	209.531			331.164	264.357	840.307	259.088	471.587	472.45	346.089	389.67	549.668	202.052			203.272	59.5868	138.459	226.428	305.478	187.728	254.207	142.489	171.465	206.829			418.663	345.498	393.643	315.662	352.852	486.51	236.491	478.59	317.042	323.541			394.945
11.667	263.356	176.278	437.797	528.871	286.386	430.148	776.25	154.74	379.134	322.77			405.451	505.315	376.927	648.207	662.997	477.133	621.194	424.185	535.892	370.488			233.116	171.2	198.446	331.844	315.835	372.001	341.178	234.064	285.44	180.276			389.486	379.477	234.404	282.705	428.263	575.81	640.44	457.117	374.586	454.374			420.009
12	308.322	192.64	368.632	490.652	254.068	445.715	480.004	224.575	256.011	402.914			519.634	432.939	642.895	447.106	601.747	567.743	613.447	531.828	486.811	302.43			378.556	98.176	244.655	290.542	201.474	201.78	323.924	432.02	341.625	178.702			328.671	349.161	482.641	407.708	452.53	477.9	430.671	269.355	258.306	461.721			453.934
12.333	383.531	406.359	421.389	343.261	426.479	406.626	406.141	131.386	199.335	242.758			237.443	648.76	776.403	458.803	490.171	328.291	315.345	426.807	736.084	313.498			460.649	251.22	446.028	207.817	227.624	281.038	394.74	223.556	212.365	496.217			428.789	377.054	291.288	467.598	375.414	531.18	304.918	327.378	330.436	450.385			410.012
12.667	485.43	269.086	570.576	287.747	236.112	212.078	209.114	65.162	130.333	152.043			386.465	562.943	793.552	531.086	769.816	297.265	415.003	460.972	401.146	309.482			374.079	266.687	338.961	361.379	353.499	126.051	170	209.37	166.412	258.468			313.753	275.741	260.133	380.075	587.942	495.84	526.374	209.242	247.726	351.003			546.08
13	426.457	203.489	534.436	317.913	315.442	474.127	564.3	308.153	519.285	394.359			601.681	692.33	456.026	495.253	470.458	317.338	371.103	666.567	794.933	437.308			353.096	199.986	282.997	250.798	305.661	399.575	218.073	258.489	268.604	438.514			561.175	478.763	326.557	584.617	733.805	645.37	415.976	238.512	455.673	615.491			458.941
13.333	589.862	410.39	262.883	273.129	316.794	465.962	474.317	248.563	184.522	157.184			495.781	643.43	380.665	655.845	752.862	389.58	436.351	531.595	494.39	303.682			484.212	282.233	165.699	340.63	351.384	319.77	294.31	253.408	137.398	375.948			689.414	403.615	316.743	840.868	768.336	931.03	618.666	578.144	470.524	556.87			639.35
13.667	829.403	788.429	465.279	485.899	320.444	224.413	460.957	265.116	306.714	326.499			481.362	724.913	953.084	780.946	876.495	609.107	489.464	453.652	589.722	383.227			347.208	390.586	288.399	568.759	508.196	257.444	265.839	196.568	234.777	371.223			985.324	512.518	395.722	617.322	608.319	634.66	513.831	312.078	620.348	380.51			607.804
14	476.98	617.197	535.782	423.908	334.125	506.352	472.956	306.491	468.307	365.558			516.371	589.204	1125.25	688.433	579.818	546.012	686.763	372.235	805.09	258.975			504.131	261.581	228.856	482.706	546.116	625.589	244.318	343.278	334.12	334.093			881.335	727.729	353.901	632.594	478.496	565.75	813.844	375.367	554.357	748.438			484.044
14.333	704.312	509.475	636.836	389.15	743.84	614.513	672.03	455.673	285.462	581.659			536.327	639.38	757.679	785.407	644.565	565.605	601.039	609.282	956.448	278.465			530.393	264.201	282.905	419.429	723.995	647.259	240.457	543.535	295.422	327.755			959.199	449.001	461.034	914.198	597.335	612.95	884.309	304.952	539.005	668.932			425.185
14.667	298.732	497.295	682.873	507.711	610.804	557.749	591.616	248.621	419.416	156.409			540.997	628.308	965.026	689.971	418.572	581.877	897.867	590.723	495.33	279.29			316.432	403.607	491.463	423.768	344.364	707.952	423.821	214.326	338.845	383.202			828.972	570.423	447.973	559.601	624.834	577.59	722.347	453.384	668.845	559.218			308.276
15	486.412	610.815	666.771	307.555	483.054	446.132	913.042	271.769	224.303	373.362			482.876	537.109	975.453	596.465	557.216	761.946	1075.16	824.14	854.008	434.25			538.237	423.82	304.585	361.011	700.556	740.496	440.187	178.21	281.319	186.841			977.346	466.844	489.753	600.51	614.212	672.36	1038.06	483.364	687.953	527.672			619.003
15.333	550.705	517.181	614.27	337.329	547.732	376.677	991.01	272.598	372.736	274.153			487.539	453.159	583.232	828.848	465.653	707.722	1135.8	407.615	567.736	421.154			403.606	224.872	287.659	347.689	611.796	764.951	369.918	305.471	226.748	257.469			859.649	602.13	486.688	943.882	635.123	867.83	912.608	520.149	759.07	618.133			700.216
15.667	411.185	564.429	447.254	279.079	499.168	252.007	992.589	515.984	355.931	382.738			572.621	575.045	537.355	613.455	583.152	787.131	780.931	475.156	799.421	439.148			413.893	307.952	258.966	380.432	503.772	687.645	539.328	410.826	215.424	287.974			599.907	519.793	327.662	838.093	837.992	780.01	886.826	462.21	635.507	940.882			709.618
16	425.323	634.191	458.319	422.687	491.316	167.219	965.332	402.398	382.695	393.362			535.203	452.024	984.433	622.77	954.252	557.734	1032.35	652.095	997.691	408.213			572.918	464.215	249.904	242.243	786.758	602.265	451.754	446.59	304.05	185.686			664.743	501.364	333.825	789.725	534.758	616.03	816.623	723.727	893.43	750.009			780.36
16.333	388.75	495.904	543.794	488.907	501.973	309.642	989.641	332.065	420.91	235.303			543.179	587.26	710.948	608.331	1129.35	661.72	886.42	477.02	907.518	372.525			540.583	481.835	247.682	366.052	578.995	350.202	584.216	280.491	239.803	477.194			494.37	502.93	240.34	678.944	810.53	732.06	596.645	857.741	881.234	753.1			726.144
16.667	527.021	575.584	464.845	512.658	548.899	209.77	760.495	355.173	620.779	297.819			629.436	790.082	898.563	532.523	694.354	649.982	964.567	541.293	1066.92	307.031			563.588	367.266	304.699	479.259	867.698	486.304	260.831	271.89	217.552	250.033			1026.89	583.057	342.913	552.826	603.17	755.31	722.419	509.774	668.037	569.333			621.028
17	642.783	628.024	633.89	499.82	541.393	424.751	537.529	359.983	835.314	359.243			486.142	633.733	556.173	631.222	835.35	584.599	892.121	475.589	1101.81	593.051			551.802	289.234	284.567	620.196	628.573	579.478	529.855	507.138	297.487	376.376			938.128	459.859	355.356	793.303	499.218	623.4	789.216	602.691	822.039	687.427			898.506
17.333	438.645	462.717	478.066	593.382	377.957	246.5	891.1	510.968	615.489	394.038			324.195	634.561	681.402	698.316	583.033	585.749	735.17	515.498	973.502	406.453			448.533	352.751	257.807	458.644	509.696	720.266	667.692	227.483	224.591	525.32			657.985	382.195	285.236	847.688	500.69	632.51	723.171	630.773	715.89	648.639			908.402
17.667	470.492	577.272	374.345	658.405	302.389	508.791	1004.9	704.383	664.769	462.465			454.362	784.462	669.455	488.697	626.017	429.522	952.06	532.19	661.621	463.116			658.088	299.212	253.339	398.74	586.597	697.708	482.559	462.384	641.033	615.653			727.253	525.254	260.827	609.261	535.472	593.73	503.55	330.552	555.879	484.929			828.736
18	599.124	816.62	530.504	335.803	295.915	590.379	698.425	624.699	463.768	694.639			455.114	681.606	716.554	320.792	530.317	344.826	703.488	714.018	819.75	674.734			548.302	429.629	114.471	384.275	503.362	723.258	331.913	569.789	708.798	790.229			1032.5	513.303	284.517	597.041	648.333	737.78	749.169	598.968	486.987	611.572			638.021
18.333	687.979	806.326	593.772	525.705	384.963	479.636	940.749	663.1	470.108	836.042			468.145	619.834	968.688	609.494	757.13	431.502	834.38	784.207	975.307	755.146			742.116	407.803	177.196	389.861	474.986	453.905	572.643	498.128	706.131	813.083			562.375	404.339	420.595	579.709	566.318	769.66	912.739	460.386	676.177	935.202			668.805
18.667	713.958	554.413	383.944	595.377	375.264	512.701	823.581	837.456	448.248	698.243			458.999	643.847	575.959	577.959	636.219	404.138	868.014	736.176	578.158	802.906			584.901	486.921	284.834	352.546	770.482	580.065	597.149	442.483	700.578	730.178			716.942	530.163	509.433	1002.57	471.746	702.95	725.549	433.83	437.213	981.835			748.441
19	539.011	402	511.115	601.971	267.588	769.272	851.511	942.307	842.707	1002.92			258.647	421.047	943.195	721.145	453.546	397.206	568.121	895.646	788.084	908.297			718.425	443.536	262.575	348.135	534.479	476.019	381.894	338.875	717.724	644.62			521.798	503.945	295.957	951.209	572.34	595.45	621.719	341.849	515.349	867.339			690.458
19.333	547.564	507.572	589.935	456.341	549.687	395.801	607.882	651.056	702.705	1094.78			688.027	584.311	954.858	418.775	377.292	304.222	836.67	574.028	856.653	996.365			538.577	441.16	395.183	384.975	608.93	373.732	510.273	543.009	758.853	663.34			919.966	563.667	298.159	560.004	840.499	673.44	623.145	463.239	311.456	583.007			707.606
19.667	405.029	425.977	619.509	437.552	423.634	544.815	569.347	886.389	759.577	1062.25			401.026	506.112	929.635	692.423	447.678	356.744	1022.81	870.791	1127.94	877.882			476.992	594.469	370.264	528.483	404.923	416.481	675.977	579.011	770.029	572.076			1077.62	486.418	479.541	497.404	560.33	505.39	482.75	443.746	556.678	646.028			780.604
20	479.978	524.444	365.963	378.939	400.792	329.18	837.122	1100.83	852.3	1046.7			427.794	574.656	832.688	468.716	574.302	714.388	882.759	614.385	1064.45	999.042			590.447	744.635	330.505	542.126	595.437	709.676	441.71	580.654	667.025	563.263			814.358	551.492	483.767	1086.89	591.812	712.54	541.518	618.704	629.933	494.163			629.749
20.333	247.689	750.282	751.709	630.277	569.686	475.971	877.409	714.712	965.651	1112.22			497.961	408.565	620.569	767.706	709.297	498.43	609.776	507.247	996.415	640.118			315.598	532.092	369.315	656.19	513.273	651.178	345.937	513.27	605.99	496.561			717.28	466.325	415.565	569.523	675.447	535.94	827.257	391.176	723.918	439.542			666.806
20.667	474.781	645.671	441.459	720.322	362.467	438.61	910.409	611.594	972.907	1129.55			315.54	418.904	811.707	435.863	697.609	210.725	750.923	820.246	971.458	579.869			491.882	690.974	298.848	312.967	352.946	284.588	570.174	546.072	449.753	262.491			514.368	600.633	408.534	964.207	486.702	565.4	780.254	372.03	469.865	347.527			574.466
21	476.809	557.801	594.974	696.305	531.384	591.433	699.517	401.247	710.855	677.138			626.381	373.15	677.645	457.963	820.413	406.962	663.746	955.117	760.49	787.352			707.564	629.768	348.428	633.457	640.682	474.003	493.838	509.812	716.722	263.576			798.532	440.572	342.451	919.966	830.405	618.92	610.491	301.998	573.968	679.68			750.921
21.333	473.326	491.213	456.767	446.033	742.502	416.009	827.969	445.714	530.459	824.409			275.865	185.632	730.856	569.571	499.721	387.311	539.584	581.582	877.776	619.561			526.224	550.388	474.865	705	782.874	260.956	401.913	625.115	641.016	590.125			712.472	382.755	381.943	547.749	657.612	711.26	842.498	512.366	561.839	812.357			509.977
21.667	467.713	421.933	440.464	509.815	754.172	347.079	665.48	300.045	487.097	577.737			527.977	256.514	705.371	640.526	552.312	461.564	686.194	507	763.324	901.984			604.607	527.254	311.067	684.487	674.546	344.999	386.147	390.945	326.71	739.322			466.902	501.375	413.814	1035.62	491.318	492.48	767.861	298.607	735.354	607.244			605.874
22	319.413	333.828	627.366	651.355	795.644	287.918	750.278	330.451	521.792	744.872			414.068	325.582	741.87	600.287	475.474	540.672	765.471	579.243	646.102	683.921			534.206	359.457	257.849	542.347	511.275	374.311	523.899	375.112	492.228	428.971			707.239	486.535	571.829	538.39	559.607	514.56	526.068	311.648	416.384	724.254			649.089
22.333	391.317	579.09	343.103	650.548	893.626	460.531	871.767	499.863	571.517	803.404			282.434	360.296	766.644	557.625	486.654	521.908	698.167	498.339	751.346	503.59			418.256	512.276	307.347	475.35	387.124	312.52	400.144	613.554	660.294	509.533			1026.03	476.006	414.639	1014.24	513.309	608.69	615.552	511.819	564.304	559.845			1035.82
22.667	516.019	496.773	571.082	528.72	838.777	417.613	760.545	409.955	657.665	560.76			497.62	663.289	774.26	359.12	564.472	447.772	779.658	761.327	1032.18	716.742			776.281	551.194	509.116	455.399	595.816	374.727	516.496	533.069	215.018	584.322			627.676	756.217	418.021	1045.67	808.459	809.73	676.497	363.169	337.15	543.709			681.885
23	323.445	455.546	529.025	341.364	725.689	567.116	520.648	617.359	797.76	518.894			517.725	674.173	679.894	535.51	302.146	226.909	656.338	807.126	764.126	748.228			640.323	544.981	357.472	357.361	605.287	364.108	745.676	660.604	429.122	445.676			665.932	540.368	663.316	621.684	703.446	643.44	362.701	430.795	357.594	402.15			784.188
23.333	508.393	237.162	460.714	557.683	617.921	386.8	866.179	857.837	679.484	518.384			493.317	512.692	448.918	371.178	376.661	402.107	612.908	684.546	943.874	466.619			573.768	438.305	238.216	616.915	691.026	412.528	673.219	387.155	329.451	506.321			545.737	514.164	519.106	876.532	480.097	552.51	498.561	469.291	573.195	525.825			721.43
23.667	444.915	388.708	714.147	535.358	591.247	298.317	680.36	934.011	712.546	490.214			667.59	631.252	679.427	515.817	723.15	294.044	891.892	733.676	733.499	540.742			510.695	480.826	404.1	581.942	800.293	761.791	418.253	451.742	377.438	705.413			866.982	458.241	428.983	854.334	613.15	622.9	528.991	308.942	736.495	562.015			672.255
24	487.278	305.843	503.262	504.373	511.572	425.527	445.582	463.696	570.372	702.067			440.929	407.089	706.256	480.873	787.849	335.58	802.487	704.16	780.379	418.922			454.409	437.534	260.204	605.978	462.658	368.026	273.434	430.522	630.003	750.295			505.603	491.773	432.413	447.79	504.205	584.2	680.612	454.517	323.863	687.685			543.242
24.333	254.441	319.109	440.12	604.597	640.392	725.283	555.374	730.91	541.564	532.861			518.085	609.324	566.294	496.433	660.11	182.765	515.953	468.397	768.452	556.752			346.448	415.281	418.816	528.584	530.376	473.375	424.655	465.343	659.014	404.361			821.183	474.62	423.633	891.394	473.47	596.58	457.886	480.512	513.301	752.125			608.823
24.667	253.546	319.931	708.131	634.064	563.907	521.91	619.284	445.917	443.952	348.942			488.036	696.944	420.894	833.251	628.23	205.819	715.274	541.329	970.714	560.021			623.692	450.497	314.515	566.813	394.079	460.816	455.941	424.058	409.033	419.416			426.197	540.75	406.497	443.116	411.19	372.63	379.461	393.493	427.524	516.669			488.059
25	347.106	281.656	451.993	580.802	561.135	453.325	573.913	282.615	481.914	269.068			392.233	426.022	627.433	646.299	711.667	214.043	399.557	453.322	661.551	589.289			437.428	325.096	286.344	572.195	460.752	397.369	239.404	332.983	400.657	577.288			472.439	474.106	443.368	446.68	675.115	498.73	600.455	388.461	376.401	383.787			505.175
Average lipid oxidation	WT-Vehicle												WT-GDF15												WT-pair-fed												GFRAL KO-vehicle												GFRAL KO-GDF15
	411.827	423.668	475.522	416.906	463.501	377.942	608.048	385.499	462.506	447.693			398.773	475.867	615.948	534.72	527.732	425.916	558.539	500.633	662.929	445.744			415.597	314.313	274.759	374.843	445.808	412.215	367.882	355.458	372.369	395.71			588.074	464.012	380.06	591.821	542.487	567.6	555.251	434.688	455.638	526.968			585.9
[truncated: 22 more columns]

## Sheet: ED.Fig6e
	WT-Vehicle												WT-GDF15												WT-pair-fed												GFRAL KO-vehicle												GFRAL KO-GDF15
0	855.838	963.327	899.715	982.479	321.506	1309.11	920.252	1659.44	1073.49	999.614			1002.6	1534.89	232.15	1255.52	1158.96	971.406	1834.76	994.926	1496.09	1115.92			395.174	1773.13	690.087	86.5281	832.728	671.794	115.212	688.96	669.088	318.947			689.378	196.307	637.629	111.063	284.129	278.09	396.336	758.929	267.082	689.937			363.907
0.3333	818.287	1218.08	631.905	1158.15	1057.75	1295.26	485.467	1132.78	798.773	1383.58			922.943	1413.31	325.289	1477.47	1566.38	1125.62	1085.09	2190.88	1427.31	1288.01			990.165	1372.44	899.987	98.6211	707.279	169.102	642.03	375.287	308.786	1039.59			379.391	246.333	628.365	256.531	491.422	695.51	422.497	1007.33	550.777	679.25			-78.1723
0.6667	1180.02	694.182	726.27	734.914	354.796	1912.88	752.699	1196.02	1650.41	1241.03			1085.93	1028.29	327.292	1068.17	1606.53	1261.23	1253.47	1288.59	1027.62	1249.51			557.715	1444.4	963.441	254.923	661.383	297.752	239.373	144.331	221.679	399.066			412.712	1058.09	833.231	405.559	306.266	323.75	270.652	409.237	745.863	765.424			363.483
1	438.133	759.012	409.51	1006.42	317.57	1330.73	530.178	1639.56	1466.35	1503.19			1286.59	951.509	362.621	760.557	1028.99	1233.63	1520.7	1904.09	722.405	1427.28			360.316	922.648	765.939	142.833	569.538	245.077	265.4	265.856	453.804	417.797			993.745	401.406	967.047	679.484	776.546	648.15	532.004	934.036	580.257	522.73			45.5657
1.3333	579.881	890.108	824.072	741.633	1068.04	1007.6	1031.86	1398.63	994.625	1423.6			749.617	1167.56	371.637	976.706	985.707	1190.9	593.768	809.721	1120.7	1735.34			744.246	1085.37	721.56	582.304	610.625	733.675	750.82	547.303	344.87	322.839			803.865	396.112	1582.93	414.776	327.384	469.52	881.68	662.522	1013.06	271.595			202.532
1.6667	1085.13	638.402	645.768	910.494	818.915	1290.43	647.537	999.321	810.83	986.984			858.792	701.461	165.412	903.629	912.655	998.153	624.272	1389.29	1115.42	958.973			475.644	1028.13	716.541	211.198	851.331	134.966	298.734	460.269	92.9277	100.05			635.998	696.837	1265.21	1097.1	708.785	244.83	529.847	673.345	842.865	211.242			244.303
2	163.61	786.412	550.62	973.73	540.982	1127.89	303.325	1252.69	1644.58	1403.26			585.537	639.042	133.123	501.965	501.738	954.807	763.735	1156.28	1307.61	1351.62			832.715	1255.14	1229.92	100.274	499.966	1.84577	-2.77107	502.225	628.608	286.865			346.084	155.206	688.578	873.143	476.584	482.21	480.984	868.369	964.958	804.501			288.845
2.3333	370.605	761.439	425.184	881.288	1242.19	1186.07	889.482	1089.71	1182.2	1571.21			545.144	393.184	144.434	594.701	1479.64	960.754	1091.71	1042.7	878.798	2033.82			337.123	940.81	366.183	88.8324	373.691	122.699	161.298	84.4849	223.418	379.947			-61.8384	-180.468	225.792	597.711	213.459	-50.24	640.51	710.283	1487.17	653.986			71.8351
2.6667	448.274	657.714	431.5	928.691	1414.47	1308.23	879.043	1680.03	950.589	2100.62			527.332	600.227	302.332	614.486	901.578	967.88	863.479	1142.08	1274.88	1332.95			519.203	873.655	838.307	476.883	554.949	332.022	271.815	188.017	787.769	142.51			170.317	428.807	397.283	350.261	48.1207	109.38	294.872	822.628	883.539	773.877			113.54
3	1064.6	429.118	741.508	1593.33	944.807	927.699	1139.48	1444.93	1812.4	1857.64			341.089	366.541	86.1393	746.715	1016.38	806.353	851.848	1019.17	775.086	2098.74			1211.58	1194.07	564.967	686.529	913.596	789.351	242.263	157.429	213.433	715.222			295.749	513.575	679.795	574.873	141.935	184.37	711.541	1013.47	900.008	1163.63			223.074
3.3333	636.064	1075.61	226.986	1261.82	1265.8	1251.51	558.788	869.508	963.626	1075.65			230.185	210.457	18.9553	752.421	1188.14	1020.99	1095.41	964.982	1149.32	1605.11			594.785	627.556	421.627	1060.4	1185.8	555.492	658.139	656.396	534.789	305.684			632.263	333.181	1040.64	201.773	231.325	103.12	209.735	1359.95	1276.39	1138.31			227.027
3.6667	935.165	405.237	278.912	760.587	1115.44	1377.06	908.601	1524.1	1140.91	1506.26			447.736	466.419	403.374	356.832	554.829	369.897	875.321	1150.93	848.562	1591.6			517.681	1533.41	834.39	525.109	762.426	163.802	772.539	262.349	691.115	452.504			264.455	625.815	490.82	396.513	394.687	556.03	842.472	561.423	934.135	1116.99			188.548
4	810.334	578.265	183.386	666.189	555.077	1053.87	853.904	828.84	1291.57	1045.74			473.574	325.335	188.045	525.918	496.326	549.948	840.804	493.768	168.46	1207.38			1379.74	947.791	845.685	1558.47	245.056	216.341	755.059	1057.88	338.775	731.666			572.826	618.866	324.816	513.038	-4.43345	87.44	237.828	681.795	742.091	574.409			655.12
4.3333	843.824	415.913	266.29	689.514	472.505	1305.24	124.653	1380.94	1119.5	1572.23			399.805	155.675	241.091	263.456	500.295	552.412	274.892	716.222	55.8402	1181.24			821.483	923.866	806.145	1185.05	817.577	515.237	1235.05	711.518	505.277	397.149			545.805	322.625	383.596	105.535	143.348	314.12	461.61	704.408	649.496	409.778			17.9248
4.6667	999.902	1081.51	430.206	549.105	378.138	794.618	378.574	660.024	803.331	1824.67			496.415	440.082	276.382	383.318	340.829	721.837	442.009	598.889	228.908	1076.4			974.425	1531.11	912.561	1658.97	170.063	271.496	1119.45	1191.93	1053.67	768.624			732.529	477.591	669.547	506.948	11.5605	305.32	285.823	399.892	438.417	523.024			235.634
5	973.429	342.344	133.97	1201.35	856.556	578.845	241.181	693.944	671.484	1015.7			387.383	421.286	163.206	131.877	321.299	460.43	545.673	413.441	242.993	1663.95			907.463	1233.56	1130	1212.9	60.3025	186.947	702.713	987.763	1109.81	105.449			527.894	385.612	854.774	757.719	500.424	598.61	221.435	916.712	774.422	412.416			289.224
5.3333	1182.21	428.799	274.358	417.817	317.178	545.477	767.94	808.473	701.61	948.306			485.06	484.262	370.475	179.927	423.85	421.672	306.95	427.566	226.77	851.854			964.813	992.021	882.476	1740.25	181.536	86.8448	726.062	868.095	898.489	755.11			1077.23	1068.53	907.27	749.962	574.47	266.63	281.548	713.442	706.924	894.474			814.617
5.6667	903.705	332.532	327.559	428.973	956.366	697.301	333.782	721.439	932.114	1855.99			407.321	347.896	264.876	421.281	583.487	647.108	457.092	384.892	156.771	652.938			742.287	1355.14	1015.41	1895.15	1041.56	372.435	1101.82	911.149	1065.77	1403.85			880.957	593.851	866.884	632.073	571.174	383.57	260.324	406.548	461.426	276.94			795.323
6	1017.93	543.238	730.24	729.807	342.109	1273.97	256.162	1270.09	600.777	1144.89			600.511	598.569	229.524	1106.07	598.454	386.623	472.812	429.712	196.791	802.732			1108.49	1465.13	853.684	1488.43	248.671	849.627	950.916	957.949	657.213	1558.12			1320.27	505.942	732.827	773.987	322.287	161.45	397.865	841.686	449.326	304.785			694.203
6.3333	535.12	307.455	232.06	628.476	335.199	537.139	203.884	948.195	213.001	846.688			405.473	502.535	120.792	453.854	371.324	484.471	313.822	373.288	164.496	688.979			1058.01	863.364	649.565	1698.03	348.637	839.631	1241.12	680.305	886.878	1108.99			819.224	994.529	909.802	547.454	802.032	259.63	769.688	307.863	825.873	416.881			360.672
6.6667	556.121	1435.58	165.379	373.336	327.911	562.047	826.005	1093.91	371.346	903.926			250.032	674.144	62.5896	329.532	328.378	700.371	447.73	459.109	249.885	613.989			968.528	668.157	869.057	2099.96	807.89	1028.56	1075.27	1373.71	1402.91	1333.97			588.379	312.284	1073.99	528.338	558.188	391.85	660.226	453.202	1145.72	402.466			313.98
7	686.769	1274.2	183.224	340.906	224.82	967.223	195.924	907.817	253.062	1781.96			1230.77	872.762	277.443	342.936	362.787	408.26	367.034	233.813	51.5029	790.671			1004.43	813.652	819.437	1101.07	83.8491	1075.7	1362.95	861.131	956.991	1713.53			559.399	210.074	821.72	520.319	396.004	148.87	668.653	311.254	248.266	535.312			323.636
7.3333	494.619	794.094	222.997	731.567	967.046	461.028	174.145	1053.77	1100.15	2289.3			923.213	420.061	180.81	306.524	314.889	468.228	704.826	556.162	487.779	544.066			1153.91	880.025	565.857	1328.01	110.861	680.281	1154.07	1538.17	1017.46	1153.54			680.11	734.227	1306.38	647.57	963.12	426.89	545.218	244.385	537.509	367.735			304.72
7.6667	297.405	1279.81	313.973	555.671	163.976	626.202	300.288	1144.11	659.864	642.275			879.852	1002.97	103.377	568.453	356.836	893.802	946.196	423.37	267.959	628.373			935.433	843.699	1162.8	2143.67	118.194	946.314	1087.56	832.277	1332.55	1515.65			764.157	435.16	281.945	507.399	95.5138	911	465.553	860.271	445.268	356.413			164.814
8	1534.43	557.662	456.375	746.875	382.667	552.981	281.871	1299.24	358.562	571.423			745.619	1045.58	355.445	467.342	850.13	462.145	1166.21	520.899	304.72	782.673			1140.79	985.438	932.944	1573.86	1312.2	1415.43	1097.96	988.65	1071.37	1263.32			667.242	522.692	666.867	674.532	107.759	112.4	559.792	710.278	547.597	514.964			272.699
8.3333	1019.22	752.373	813.13	417.998	219.233	631.724	319.869	912.956	463.476	1373.71			946.738	932.392	571.688	432.044	744.811	806.278	496.524	307.331	158.705	840.868			949.272	1154.09	918.661	1305.42	722.124	1177.09	1155.79	1148.43	967.418	1195.05			344.509	603.955	1016.1	702.578	230.692	447.51	816.956	464.112	1237.79	405.637			224.361
8.6667	780.431	1233.88	142.89	315.917	706.866	393.203	971.987	801.02	1172.71	1163.45			1292.41	670.93	298.642	283.716	-22.3549	187.76	306.716	703.118	450.494	537.172			1141.23	1224	1595.35	1707.53	672.021	740.437	1080.67	849.116	1250.08	995.475			327.527	761.118	759.901	720.468	471.43	561.23	191.328	423.828	496.175	274.604			916.182
9	771.843	1034.19	301.905	1346.71	885.693	404.941	310.877	758.894	100.07	791.316			973.647	599.693	1547.74	197.188	232.276	199.245	117.277	750.73	508.762	388.417			1024.47	1110.83	886.961	1355.37	599.24	566.725	1457.26	879.417	1134.21	1843.33			253.487	618.848	489.006	485.93	419.967	420.45	827.663	51.8396	543.462	198.579			600.79
9.3333	544.193	1633.63	393.801	895.091	215.935	987.272	228.908	1541.82	1089.29	1142.12			1212.96	902.351	355.515	312.799	69.6277	187.322	634.765	549.406	341.091	795.501			1408.04	948.856	1046.3	1493.33	876.033	761.812	1027.2	894.504	1095.28	1067.22			482.694	631.321	939.37	1087.48	330.12	477.09	803.451	284.855	446.819	328.644			912.964
9.6667	1105.34	548.57	506.001	257.844	149.838	295.771	164.936	549.768	814.161	1036.25			496.084	1460.35	890.937	743.286	585.172	160.817	153.319	583.755	402.413	766.803			884.273	1696.63	880.216	1248.12	1541.74	645.044	970.465	824.51	961.852	1258.02			363.632	966.288	715.423	446.934	407.628	756.42	841.434	228.916	349.838	873.429			739.566
10	1122.06	532.931	666.206	246.05	886.197	177.486	214.471	934.273	544.806	1518.65			683.871	796.237	833.138	373.647	34.7437	1019.7	332.175	418.276	275.018	1033.88			1045.32	1292.41	1300.81	1959.19	628.056	1207.61	718.529	1355.09	1218.44	1007.72			457.109	1037.58	1009.26	343.753	484.179	181.6	633.102	249.522	760.094	196.19			997.803
10.333	749.705	614.628	681.543	335.569	410.411	246.122	186.523	1613.86	442.545	808.775			1114.22	529.766	570.616	354.671	322.209	1208.24	1373.28	993.118	432.412	1386.95			808.111	960.208	1370.97	1430.13	1056.45	942.876	1043.85	801.704	1150.93	1188.21			1164.76	708.65	981.598	257.592	373.736	430.19	687.84	115.559	763.551	202.334			1367.31
10.667	591.604	756.598	1162.05	944.397	344.412	1116.06	444.624	463.528	720.488	1369.81			1263.12	1087.26	103.818	642.615	267.419	687.982	1276.83	1020.44	156.801	684.004			519.259	827.011	853.272	1922.78	1103.08	809.814	918.251	611.199	861.708	1568.67			698.722	702.652	894.435	272.55	419.086	507.18	860.086	565.352	895.354	413.885			1320.53
11	1077.63	950.27	190.073	212.521	1257.22	323.146	995.889	896.266	1716.52	717.119			788.646	742.479	616.203	308.764	475.588	907.247	608.192	732.073	93.4265	1350.8			866.539	1237.59	863.335	1473.61	740.368	696.853	1336.29	1258.07	1589.13	998.507			819.084	1103.72	610.658	1113.73	392.016	364.93	602.902	285.847	394.081	766.692			721.793
11.333	1495.59	1321.85	508.713	289.842	680.763	350.735	1434.99	1803.77	770.494	882.053			537.804	745.106	719.347	861.6	528.247	193.422	510.471	452.837	558.213	1713.95			1099.48	1245.24	1011.38	2335.27	1495.26	856.912	924.624	991.499	973.6	1195.17			1138.11	629.771	494.968	859.837	446.403	271.25	832.575	1077.11	376.99	380.31			665.719
11.667	881.694	1059.52	132.504	1041.25	659.994	561.418	799.322	994.429	1329.47	1301.61			1355.28	1066.49	490.945	763.861	838.247	163.463	929.548	281.566	206.512	1544.54			877.095	1770.24	1269.03	2205.6	873.343	755.935	1066.78	728.604	699.652	1259.47			1411.2	457.588	1559.49	1004.75	514.206	267.15	987.042	830.782	804.866	80.3435			668.681
12	696.362	1044.65	328.921	1418.05	478.577	145.475	187.054	1056.49	958.746	1393.99			1353.75	368.415	1061.07	502.32	234.837	1089.48	1141.25	664.207	281.984	780.665			1421.87	1179.63	1521.22	1389.36	1035.25	887.834	1834.41	892.117	920.468	1104.51			917.587	704.521	1033.86	708.078	432.006	400.7	482.215	779.333	965.34	104.85			522.019
12.333	1114.88	1689.15	268.746	1265.59	1130.9	182.41	98.5558	1183.03	1091.42	1171.58			959.505	799.963	834.78	744.678	113.906	709.192	697.74	229.546	637.319	794.412			561.584	896.355	1190.46	1408.93	900.4	677.957	1026.96	954.088	946.58	1134.17			1408.23	1164.58	968.814	1204.23	474.292	952.37	877.498	1005.78	674.647	99.8404			556.163
12.667	1239.78	1482.29	552.42	911.731	894.111	590.583	124.501	1189.12	1101.54	1137.08			1326.35	777.535	982.342	297.836	645.198	1080.98	1429.32	256.125	362.418	826.56			1295.47	1911.58	1362.32	2383.96	1265.08	971.864	1126.21	827.492	1206.94	757.292			875.81	1136.57	1737.69	691.061	1121.34	1023.9	1264.25	1034.59	617.057	261.013			1575.49
13	1558.97	1280.48	849.494	1354.98	892.51	1535.2	368.892	1966.71	1563.79	1964.28			1196.88	1058.36	620.125	332.367	405.864	605.896	422.222	1026.5	719.062	1642.35			1208.36	1084.15	956.596	1385.32	969.796	1263.07	1023.76	1581.36	1131.19	1326.86			652.712	1327.35	1085.29	1316.19	572.047	888.31	642.719	1192.51	1086.59	617.873			928.04
13.333	1433.91	1675.98	1201.54	911.655	1022.24	1328.69	575.164	2026.91	1081.29	1223.26			1481.36	1471.83	800.735	655.583	440.476	385.202	310.937	1253.9	307.589	1005.18			1849.55	1275.95	1165.98	2229.76	1448.97	672.821	946.528	1002.71	1125.12	351.818			1309.39	681.546	1674.66	708.78	299.944	642.81	1171.2	1289.77	1134.69	467.628			777.417
13.667	746.324	1168.13	893.624	871.85	1214.27	1266.92	243.502	836.921	835.757	1290.45			1158.58	960.771	521.223	786.278	653.908	1125.56	516.005	864.006	169.669	1992.65			950.067	548.894	1705.21	1591.31	1057.33	999.249	1898.92	841.663	784.803	1554.3			718.966	1080.29	1816.7	161.067	124.027	243.94	1047.94	1329.68	930.011	277.182			1353.31
14	401.493	955.4	1299.44	1555.54	1728.05	1505.62	429.737	642.964	1481.83	1797.97			647.959	528.375	373.75	1379.96	824.784	762.615	533.757	571.808	662.448	1061.25			1680	1060.43	962.515	1578.57	1602.23	1142.98	1257.37	1230.33	1068.99	787.756			853.487	776.154	787.966	416.02	172.972	377.1	1123.71	1604.1	362.265	470.878			722.881
14.333	948.477	1333	1377.59	911.114	1345.4	1167.29	1315.21	760.691	1079.94	1714.97			1238.3	989.81	372.145	1288.81	684.336	933.464	198.049	1023.27	205.335	840.92			1743.12	1906.84	1414.32	1090.97	1054.47	832.511	1262.89	1155.75	780.431	727.51			458.915	400.082	521.25	559.528	177.213	89.382	1053.93	902.015	264.884	460.205			554.446
14.667	855.233	1231.99	833.926	1430.95	1390.32	1452.09	249.166	1061.5	1601.65	1164.16			1220.35	1161.39	668.835	423.252	953.66	1114.31	705.223	777.172	278.582	1479.72			1090.82	1496.9	1225.96	967.856	709.713	757.92	1799.85	811.308	1615.95	882.14			472.014	379.138	543.719	81.6517	449.181	189.41	544.823	594.884	379.704	263.395			393.777
15	473.272	1502.07	966.692	1280.93	596.242	1365.98	367.537	1498.15	1053	1479.4			1100.7	248.333	484.686	27.5757	1389.33	916.955	482.252	672.589	477.515	1721.92			1529.42	770.481	741.143	1331.51	954.753	937.591	1303.01	786.649	1568.34	1042.25			540.241	206.105	498.222	150.831	-78.0599	781.63	466.111	696.436	745.612	506.07			427.784
15.333	296.658	864.321	1348.58	1754.7	1213.37	1609.93	284.29	1951.03	1482.32	951.036			1119.07	675.534	569.805	771.897	1021.5	561.702	284.783	437.127	532.398	1321.04			1324.6	804.165	1296.73	1146.28	531.577	883.527	1210.89	1023.05	1540.48	1687.83			377.384	1036.4	1277.64	423.097	354.18	511.4	644.37	656.178	454.907	199.241			436.256
15.667	715.779	1048.91	626.134	1172.69	1284.42	1251.81	264.964	1693.01	679.401	539.959			1455.04	1138.58	476.704	1375.53	1464.29	1024.26	577.817	314.261	761.078	1400.89			565.756	754.542	1372.62	1340.05	181.562	795.672	1590.46	1489.61	1198.14	1615.55			123.399	398.471	1036.71	61.1952	307.638	1.5721	629.111	529.807	594.529	927.988			721.204
16	912.447	785.692	870.982	1507.31	1322.17	1389.66	968.902	1814.98	671.946	1532.94			919.527	671.465	337.324	1362.91	678.971	1188.23	289.01	810.913	620.008	867.04			1279.57	525.525	1006.58	1238.6	576.198	732.35	1841.2	1226.09	791.937	1052.51			177.392	150.821	935.681	289.248	119.615	3.2644	331.609	1275.45	527.157	519.608			378.103
16.333	708.195	345.914	1053.23	1199.24	1453.69	1830.95	406.428	800.926	844.104	1214.52			1130.27	1356.01	202.328	520.634	484.156	1016.33	135.904	476.339	755.262	1837.48			198.845	479.525	1027.77	895.366	139.404	554.586	1233.85	1156.15	1304.61	1808.94			164.12	277.945	1178.6	-4.5341	243.014	-162	-4.16857	782.366	358.805	696.059			535.177
16.667	1202.47	420.07	836.047	1164.16	1018.84	1249.02	514.171	850.351	1385.65	1654.04			521.047	875.96	711.556	293.951	47.1513	1001.87	334.981	1499.58	564.916	940.672			168.057	683.434	945.832	1417.87	378.409	1081.33	896.121	1268.48	1277.12	1314.67			557.271	252.595	976.711	-52.9821	-101.309	92.525	328.108	282.1	232.952	86.4622			526.311
17	1402.24	1449.82	334.766	1511.92	1290.63	1293.73	-76.0145	1486.23	1010.97	1615.23			1405.44	375.3	420.544	240.377	129.694	1280.33	598.717	819.575	278.437	1624.85			466.478	749.177	1533.21	1562.52	143.364	1107.28	1397.69	1172.09	906.666	1833.89			312.762	353.94	1330.51	551.635	276.571	-52.55	130.02	846.345	151.834	586.907			746.496
17.333	985.983	463.638	488.62	1669.05	1147.84	1102.13	602.216	1941.19	614.74	2199.59			741.902	403.908	1009.49	697.036	392.83	1230.91	154.357	1108.68	547.747	1502.46			771.785	973.386	900.794	673.508	-2.0229	910.3	886.707	1065.32	987.871	1275.81			298.142	673.174	1180.29	211.891	769.848	69.43	262.655	1222.88	454.996	560.82			548.109
17.667	453.846	205.198	887.337	1164.83	1840.04	1508.08	314.597	1697.32	1438.59	2462.5			872.099	394.871	954.862	1357.27	631.688	1196.61	691.388	1346.1	168.285	1962.16			984.892	967.022	1354.45	894.707	466.14	718.116	431.45	1172.63	1316.94	1335.29			312.75	1151	1075.76	96.1804	632.955	73.151	73.1358	857.098	278.666	472.993			389.596
18	584.775	477.004	921.586	804.672	957.661	1617.63	-49.0769	1951.24	1272.92	1967.35			1359.52	228.141	771.854	899.143	456.599	1168.97	369.825	1213.52	942.471	1823.18			1364.86	1584.75	1190.29	959.752	246.183	589.753	473.503	1064.52	1308.73	897.474			335.777	678.472	996.072	206.562	944.243	584.68	474.647	941.225	709.451	966.369			117.092
18.333	630.65	674.631	802.26	746.957	1359.41	592.293	406.719	1701.61	1279.35	1574.66			611.208	1009.07	593.441	1052.85	694.394	851.255	599.295	1072.46	691.293	1511.45			510.93	1202.97	1114.37	821.602	12.5703	267.491	917.641	905.087	1189.38	876.717			180.296	524.414	1022.12	20.1693	261.604	436.06	437.207	1010.19	83.0306	876.134			83.9576
18.667	532.37	443.839	1000.69	1056.64	951.182	584.903	323.615	1187.69	2151.38	1737.91			1420.12	1271.91	260.382	1200.5	1027.41	1220.36	707.236	1242.5	171.998	1293.94			623.592	1110.53	1781.49	851.699	283.392	628.174	350.511	1275.99	1212.3	657.758			941.463	547.213	1601.95	272.942	445.587	390.09	62.8648	572.549	509.255	570.678			362.403
19	289.435	432.974	866.443	781.562	1097.37	473.988	256.937	653.138	1261.92	1058.74			998.102	783.67	371.979	1318.5	1047.12	1492.27	184.428	786.72	859.038	1020.78			989.741	1001.32	1102.74	751.709	67.6027	303.831	366.308	384.612	831.615	21.7751			211.748	384.563	1037.61	286.953	1205.56	71.232	841.124	868.233	467.32	359.049			346.278
19.333	691.427	1219.46	1382.98	1088.85	1789.1	723.745	292.715	209.634	745.368	660.127			1059.02	320.714	869.383	785.596	905.34	1462.36	293.096	281.415	599.468	877.758			813.853	689.109	608.157	1425.73	477.297	451.432	961.285	762.923	768.423	392.496			717.759	723.36	979.842	34.0246	680.309	267.37	183.207	1398.67	928.286	195.096			431.213
19.667	822.918	746.37	1194.27	1056.25	1070.31	1480.71	192.109	580.603	543.181	659.602			451.659	543.66	865.438	993.421	1314.79	1243.71	101.761	375.15	343.627	653.493			292.362	912.397	582.958	1447.37	232.231	297.753	757.536	521.055	680.668	448.736			395.062	230.932	551.146	13.5317	503.88	114.83	307.977	627.529	1486.65	706.866			483.614
20	555.854	850.584	664.539	1196.33	1355.82	945.617	458.859	329.264	611.099	1013.65			488.576	281.294	904.027	760.657	1335.01	1113.43	167.567	295.425	-42.2068	800.286			666.212	495.354	931.795	1250.41	801.453	544.746	271.577	189.429	1056.8	1713.8			75.2867	491.24	1325.5	63.3274	61.8522	-33.33	562.294	1193.5	1487.85	484.048			333.616
20.333	1155.81	721.456	807.356	1003.16	872.45	1087.13	303.373	144.927	469.938	459.175			1139.89	786.783	596.047	910.739	1044.45	1188	208.349	418.587	281.304	1165.98			845.373	96.0273	1210.64	948.139	-28.0979	561.563	472.893	200.468	1126.69	1340.91			127.231	341.218	697.38	-37.684	746.246	138.65	665.652	615.387	810.117	711.82			194.343
20.667	1176.34	562.595	368.14	876.953	1042.58	790.375	588.351	945.821	415.568	454.717			954.637	1420.82	629.009	695.737	1111.21	1417.61	318.594	444.333	213.622	687.079			1167.54	424.377	675.137	752.415	262.349	677.381	767.628	544.69	288.308	953.787			140.191	618.378	781.749	161.653	169.413	48.589	844.591	732.625	314.333	652.943			659.098
21	599.301	746.927	223.167	795.412	1024.9	562.783	34.3365	667.381	51.1299	257.666			1024.83	1164.45	137.624	442.852	797.073	1120.89	388.26	395.135	62.6752	756.632			1076.5	162.619	1511.12	937.068	432.276	773.04	86.786	-54.038	647.622	1027.5			519.844	360.924	851.578	88.4732	398.23	870.88	283.301	985.177	248.188	1237.65			1266.23
21.333	896.668	948.483	243.571	522.479	750.346	953.447	408.634	1046.08	382.345	794.107			1037.87	1337.43	435.783	275.704	803.141	1042.4	572.13	60.5985	536.572	297.29			322.022	444.327	1081.6	827.408	177.077	663.907	176.186	433.408	873.885	970.196			243.317	566.35	666.646	235.694	290.684	280.83	548.732	1144.07	199.758	1041.97			652.11
21.667	1433.82	1088.09	406.702	346.073	649.024	1223.54	847.102	988.007	741.06	161.653			1038.56	1854.9	807.514	171.244	1216.27	852.477	302.902	487.843	330.839	521.273			565.756	447.696	796.643	757.832	80.4783	577.696	339.965	269.869	601.569	805.351			131.055	1228.35	729.988	20.1539	64.0923	404.55	366.18	1074.81	195.644	503.11			486.428
22	937.053	811.102	979.294	498.149	779.953	1231.83	752.53	1228.6	595.4	1243.49			615.563	1082.81	1141.72	1515.58	541.339	1577.8	242.69	984.096	320.979	1186.05			88.1014	351.18	690.338	240.929	339.554	1226.45	508.97	349.393	1224.87	387.285			965.797	691.275	1509.59	5.84086	113.27	184.29	231.705	899.698	623.327	827.415			734.452
22.333	1965.54	859.642	728.25	795.035	839.831	1105.17	851.383	1327.26	592.264	1162.91			936.471	1012.52	960.106	1348.75	782.622	902.251	841.683	546.884	729.957	447.622			217.785	762.094	865.162	625.068	257.452	920.228	304.611	679.326	796.826	252.201			269.966	640.327	664.261	156.519	19.1832	951.72	523.713	1528.16	1098.67	349.296			240.316
22.667	1440.75	359.094	977.275	1170.69	660.888	1637.39	719.23	861.325	1586.03	721.471			1395.06	1245.54	923.499	721.547	1210.27	1233.69	720.996	704.056	316.671	906.63			402.746	205.638	1348.34	272.444	-6.4682	919.436	806.95	154.735	859.282	810.453			184.467	698.895	874.611	131.4	428.916	721.54	1069.25	936.426	712.346	704.071			31.1185
23	762.514	970.577	334.219	764.44	932.116	1320.46	284.567	442.727	796.53	514.24			947.71	466.981	535.749	1298.67	1421.1	1445.35	464.981	973.466	-108.152	849.189			95.112	360.993	683.557	651.773	587.072	727.919	415.202	101.837	590.714	186.214			793.626	663.009	589.628	-19.6409	482.44	159.65	645.888	1226.24	839.42	523.918			709.128
23.333	561.17	1023.23	286.609	1209.78	929.095	929.704	612.201	615.06	934.492	1315.55			764.233	757.789	735.558	687.352	1096.62	1780.85	343.367	295.004	250.967	879.111			310.82	83.2795	630.442	1215.03	390.655	1248.97	630.925	277.303	720.277	101.512			23.6451	162.705	387.44	388.959	180.952	273.95	1357.31	1125.05	1183.24	363.708			32.7494
23.667	261.107	595.785	798.541	955.597	680.424	1087.86	157.371	633.275	644.506	1002.22			424.878	161.506	513.141	413.9	714.443	1201.93	357.476	42.4741	358.853	864.389			-72.3068	-52.9641	298.822	47.8816	143.161	554.358	140.194	835.89	345.745	576.915			455.838	177.445	800.831	-148.626	-65.7178	-137.1	995.784	784.411	837.558	90.5841			-97.6023
24	805.426	653.712	193.037	316.987	527.228	657.42	532.382	668.374	922.17	938.603			400.023	465.273	583.667	484.694	511.677	1453.25	630.916	531.4	701.96	1126.62			31.9104	178.759	689.849	419.658	-15.785	388.644	345.966	59.9483	793.284	347.594			78.7223	245.695	485.182	85.1453	86.6442	262.08	663.348	1228.65	580.83	955.724			68.3919
24.333	837.069	603.337	229.32	681.582	538.98	829.672	210.179	982.867	540.146	905.632			451.337	961.917	960.937	1198.62	1012.87	1418.15	372.266	416.986	498.529	1411.77			263.572	34.1843	1147.43	183.037	-58.7508	485.051	760.888	646.304	437.789	224.726			258.205	103.113	412.292	303.303	35.8358	386.79	421.194	1167.22	664.462	333.534			378.603
24.667	760.41	512.162	658.299	410.796	769.187	344.6	928.279	977.668	568.036	900.729			753.793	812.344	632.15	535.228	511.649	1151.67	135.393	381.084	214.433	988.213			516.174	399.342	400.726	177.59	86.6353	202.179	54.4123	104.365	158.309	401.834			154.09	648.957	563.106	65.6326	159.117	521.13	850.096	1266.69	1151.19	148.765			344.889
25	420.782	696.281	127.346	-2.71737	277.154	398.745	1297.82	876.732	945.222	931.785			359.508	903.483	656.678	77.343	102.822	1177.89	396.039	356.895	395.798	945.696			129.985	146.433	435.697	-59.6477	-62.787	288.948	362.001	190.803	714.222	730.536			70.612	322.736	334.438	13.3903	453.741	66.77	1056.01	1047.96	945.713	254.779			558.451
Average CHO	WT-Vehicle												WT-GDF15												WT-pair-fed												GFRAL KO-vehicle												GFRAL KO-GDF15
	847.146	855.097	614.094	903.078	863.395	984.617	482.462	1110.27	941.394	1234.26			881.241	781.715	502.222	684.928	715.864	892.777	599.543	731.233	482.23	1117.52			842.923	963.479	989.475	1149.24	590.92	690.62	853.354	780.402	902.306	920.569			555.582	585.478	894.943	419.065	377.914	346.56	577.552	784.115	672.73	522.854			497.109
[truncated: 22 more columns]

## Sheet: ED.Fig6f
Time (h)	WT-Vehcile												WT-GDF15												WT-Pair-fed												Beta less-Vehicle												Beta less-GDF15
light	10364	9031	7664	7017	14585	5877							8437	8004	7223	7024	5042	5809							10564	8290	9752	8046	7557	10227							6809	5837	6681	7147	5840	6252							6493
dark	34903	26661	36144	26093	25546	16737							18849	24786	22469	23785	20010	23575							30893	20072	29859	23616	25509	32529							21446	8260	10914	13090	13945	16642							11144
[truncated: 11 more columns]

## Sheet: ED.Fig6g
body weight	WT-Vehcile												WT-GDF15												WT-Pair-fed												Beta less-Vehicle												Beta less-GDF15
	47.4	42.2	39.9	41.6	40.5	33.3							34.3	35.8	39.5	34.8	31.5	29.2							34.1	38.3	37.4	33	33.9	27.5							37.7	36.3	36.1	31.8	36.8	28.9							35
[truncated: 11 more columns]

## Sheet: ED.Fig6i
BW	WT-Vehicle												WT-GDF15												Beta less-Vehicle												Beta less-GDF15
	36	38.3	32.9	33.7	34.4	34.2	32.1	27.8					30.8	37.3	34.5	38.9	35.3	35.7	41.5	29.5					32.7	31.4	32.1	37.5	31.5	32.5	31.2	35.6					32.1	34.6	30.9	33.2	30.4	34.3	29.1	31.8

## Sheet: ED.Fig6j
Time (h)	WT-Vehicle												WT-GDF15												Beta less-Vehicle												Beta less-GDF15
0	0.838648	0.80173	0.892583	0.878133	0.825734	0.747631	0.843375	0.912662					0.819008	0.77729	0.805827	0.732859	0.803639	0.892801	0.934933	0.911599					0.803385	0.775301	0.955538	0.854026	0.891656	0.907408	0.77141	0.780783					0.878719	0.900828	0.877652	0.95162	0.855381	0.724633	0.779842	0.919422
0.3333	0.81754	0.882628	0.809273	0.871105	0.83337	0.868924	0.914129	0.903828					0.757908	0.75814	0.87806	0.726247	0.813998	0.871526	0.927236	0.968977					0.912909	0.761642	0.89471	0.784483	0.888203	0.843187	0.802567	0.781506					0.880705	0.871771	0.871819	0.897503	0.787875	0.710754	0.742483	0.944308
0.6667	0.84906	0.861047	0.763275	0.890598	0.879262	0.897966	0.915462	0.870855					0.763211	0.71271	0.826294	0.712099	0.889162	0.862161	0.961937	0.956151					0.872402	0.749273	0.891759	0.764869	0.881285	0.895718	0.871281	0.887946					0.864308	0.866855	0.863199	0.853483	0.849653	0.751464	0.798342	0.948349
1	0.906708	0.953853	0.88713	0.929313	0.871662	0.826791	0.908484	0.924671					0.790255	0.74032	0.859412	0.731035	0.884791	0.828173	0.900688	0.942894					0.945869	0.751962	0.905101	0.779177	0.830776	0.934503	0.803972	0.900165					0.886381	0.915882	0.829971	0.868422	0.894948	0.801395	0.839792	0.92884
1.3333	0.894003	0.959449	0.867752	0.93542	0.84793	0.787326	0.909765	0.947165					0.845353	0.73557	0.850856	0.741811	0.871005	0.805142	0.945183	0.932253					0.914609	0.76442	0.932415	0.855691	0.825343	0.903672	0.755707	0.822764					0.818118	0.934288	0.911798	0.920127	0.895196	0.698192	0.846077	0.85385
1.6667	0.908824	0.917891	0.770313	0.913655	0.876587	0.778579	0.913135	0.96817					0.879864	0.73023	0.891232	0.733753	0.869026	0.835565	0.926733	0.959143					0.876671	0.78893	0.870436	0.831533	0.870955	0.928768	0.838007	0.86695					0.856839	0.920523	0.944572	0.94589	0.895326	0.69025	0.877576	0.886386
2	0.875527	0.888359	0.795696	0.87797	0.847027	0.76487	0.966711	0.951724					0.831641	0.72405	0.885799	0.719264	0.813491	0.789892	0.872588	0.96103					0.864445	0.764247	0.860467	0.863623	0.895695	0.863847	0.8133	0.820901					0.814365	0.863488	0.884365	0.839308	0.866941	0.685993	0.892948	0.791381
2.3333	0.895527	0.870511	0.893873	0.866687	0.920677	0.756825	0.94155	0.956564					0.874722	0.79656	0.882043	0.743314	0.832012	0.823236	0.937664	0.982643					0.874549	0.744252	0.866008	0.852077	0.890408	0.857505	0.843255	0.791463					0.800106	0.908711	0.895381	0.931665	0.857214	0.741034	0.836866	0.849168
2.6667	0.870122	0.923582	0.892494	0.861883	0.886956	0.745145	0.917475	0.923397					0.838557	0.79289	0.892612	0.737449	0.818556	0.830521	0.914617	0.941809					0.848707	0.7715	0.863058	0.865445	0.866441	0.876773	0.826836	0.814742					0.822598	0.900629	0.8655	0.88099	0.829411	0.742374	0.871934	0.841566
3	0.849478	0.948616	0.816302	0.854335	0.843617	0.736273	0.9059	0.916313					0.805485	0.76811	0.894238	0.722247	0.871404	0.901501	0.900178	0.948409					0.817404	0.829624	0.842839	0.787988	0.847671	0.845585	0.894677	0.789682					0.851666	0.861538	0.854069	0.87222	0.846173	0.76618	0.854556	0.813117
3.3333	0.835645	0.931696	0.81038	0.879466	0.798339	0.739412	0.860082	0.873111					0.83032	0.7453	0.86796	0.706601	0.868594	0.860584	0.955006	0.896248					0.820748	0.842991	0.812879	0.79002	0.827084	0.808688	0.843885	0.789192					0.807697	0.844754	0.84876	0.898694	0.837395	0.72994	0.911038	0.765348
3.6667	0.814599	0.811436	0.841059	0.917714	0.815291	0.740225	0.860575	0.868861					0.773709	0.73542	0.869772	0.730444	0.865048	0.847125	0.924799	0.923895					0.835616	0.870263	0.816781	0.805768	0.839372	0.80639	0.84574	0.778609					0.820058	0.855417	0.881193	0.8861	0.853196	0.752057	0.831905	0.919445
4	0.908486	0.810002	0.898122	0.920675	0.803726	0.751344	0.82406	0.932292					0.783011	0.72415	0.848586	0.70998	0.865214	0.810948	0.913685	0.956527					0.811634	0.846642	0.833685	0.75694	0.823921	0.793488	0.8019	0.806106					0.805243	0.829873	0.836573	0.864927	0.83643	0.724333	0.851128	0.835086
4.3333	0.87604	0.76877	0.834656	0.911709	0.820247	0.769151	0.87676	0.951674					0.807314	0.70553	0.851251	0.721947	0.948546	0.866661	0.979337	0.965066					0.83773	0.853792	0.827345	0.767823	0.831614	0.815545	0.813535	0.815389					0.804908	0.808745	0.804947	0.966454	0.898074	0.79238	0.843192	0.831199
4.6667	0.913214	0.816991	0.851547	0.936503	0.794461	0.749372	0.921731	0.936967					0.86243	0.73153	0.876372	0.746876	0.901455	0.832408	0.927242	1.026					0.723187	0.796689	0.787632	0.875552	0.854991	0.834134	0.861231	0.754658					0.76855	0.900945	0.800133	0.885002	0.928941	0.71409	0.829762	0.79189
5	0.86303	0.747254	0.819286	0.916474	0.814538	0.748425	0.88466	0.907735					0.826015	0.72634	0.834587	0.732418	0.881856	0.847912	0.917565	0.961622					0.775473	0.801454	0.811442	0.849775	0.894958	0.801416	0.85599	0.792796					0.89393	0.914425	0.847167	0.848715	0.923954	0.691731	0.865367	0.829605
5.3333	0.838359	0.786135	0.799344	0.922643	0.854095	0.730816	0.846124	0.946775					0.817205	0.76184	0.814599	0.728999	0.852804	0.794074	0.93712	0.953608					0.752011	0.785295	0.806373	0.776875	0.80829	0.799151	0.809973	0.795933					0.890209	0.927324	0.884944	0.912914	0.899689	0.751072	0.81289	0.803862
5.6667	0.833673	0.822226	0.787811	0.886788	0.816311	0.748495	0.820946	0.917838					0.790662	0.85309	0.817215	0.724215	0.899457	0.838438	0.95437	0.925181					0.762531	0.727738	0.802871	0.840961	0.77857	0.817303	0.804404	0.84813					0.864229	0.854666	0.829883	0.917218	0.886471	0.73229	0.819419	0.812878
6	0.818796	0.794943	0.901164	0.89375	0.805359	0.783528	0.894178	1.03314					0.775645	0.82393	0.879422	0.721398	0.918618	0.836867	0.933411	0.927732					0.748929	0.801817	0.802858	0.791543	0.804577	0.912104	0.848788	0.768666					0.909285	0.926963	0.829627	0.930017	0.903391	0.769513	0.858658	0.8349
6.3333	0.862177	0.799543	0.897555	0.859572	0.818231	0.75292	0.893165	0.943097					0.860854	0.77992	0.855136	0.717508	0.835438	0.873878	0.920183	0.891673					0.735305	0.823333	0.771052	0.749438	0.876078	0.931912	0.883279	0.80826					0.958127	0.894548	0.767597	0.83706	0.871341	0.79573	0.877257	0.845967
6.6667	0.812451	0.769064	0.887576	0.909579	0.761161	0.872275	0.91928	0.95436					0.784228	0.78649	0.847889	0.747351	0.839859	0.904696	0.84919	0.89672					0.839259	0.755537	0.804507	0.754796	0.800182	0.906297	0.855183	0.790739					0.937263	0.930128	0.841041	0.845005	0.881811	0.723241	0.85467	0.798101
7	0.873183	0.739819	0.870821	0.91098	0.907184	0.855155	0.840133	0.876125					0.842441	0.74587	0.856903	0.731697	0.852268	0.868554	0.839696	0.883109					0.896821	0.756795	0.844397	0.871128	0.798528	0.947579	0.869424	0.794534					0.928783	0.816783	0.899272	0.811315	0.883987	0.813664	0.846648	0.783783
7.3333	0.896415	0.775065	0.901261	0.891929	0.91285	0.815932	0.978415	0.93199					0.887191	0.75387	0.837719	0.746891	0.824418	0.901651	0.896477	0.878874					0.821015	0.858581	0.791333	0.850775	0.898104	0.905798	0.809842	0.758984					0.927074	0.818828	0.786136	0.833979	0.862438	0.751818	0.787825	0.817811
7.6667	0.809365	0.868287	0.865333	0.860363	0.861455	0.810556	0.956336	0.989193					0.891155	0.70213	0.836387	0.72146	0.896799	0.884349	0.903349	0.910399					0.878071	0.894095	0.782891	0.816131	0.853993	0.8931	0.805552	0.816151					0.912127	0.915412	0.7886	0.81541	0.851051	0.699754	0.801755	0.820676
8	0.908871	0.897635	0.899395	0.89008	0.861061	0.752264	0.921076	0.917694					0.911516	0.81454	0.875728	0.724717	0.795079	0.907758	0.907168	0.802005					0.872824	0.828016	0.766463	0.819939	0.894531	0.859061	0.795404	0.784642					0.866289	0.898184	0.864122	0.774504	0.806407	0.756237	0.804015	0.810824
8.3333	0.902191	0.858949	0.842628	0.840086	0.88929	0.824284	0.91289	0.936614					0.879628	0.86858	0.871783	0.722486	0.794623	0.809437	0.879433	0.830344					0.865467	0.772837	0.801296	0.813147	0.852025	0.858227	0.861904	0.7893					0.908076	0.948369	0.904893	0.765335	0.820243	0.763103	0.802823	0.901732
8.6667	0.94706	0.805479	0.938769	0.868095	0.894001	0.826907	0.858216	0.961091					0.871211	0.85909	0.86823	0.7214	0.773456	0.841293	0.905645	0.821311					0.881821	0.804761	0.8081	0.921787	0.803549	0.801827	0.894371	0.807956					0.903541	0.959815	0.88052	0.854955	0.790583	0.728573	0.805295	0.858036
9	0.910523	0.773353	0.889997	0.888328	0.865114	0.769528	0.928128	0.938374					0.834862	0.77625	0.847825	0.762096	0.897124	0.851731	0.95522	0.842748					0.800006	0.739566	0.807306	0.887821	0.889671	0.81886	0.88314	0.835189					0.840787	0.917712	0.864147	0.82026	0.828683	0.747623	0.830433	0.814122
9.3333	0.910449	0.77261	0.890617	0.839472	0.839511	0.779007	0.980847	0.903159					0.806271	0.73359	0.872845	0.775711	0.827161	0.861926	0.953872	0.813707					0.91553	0.803135	0.805634	0.918328	0.775548	0.841069	0.794389	0.75685					0.821143	0.936904	0.791895	0.788207	0.914239	0.685055	0.770932	0.761567
9.6667	0.954686	0.863844	0.939544	0.819581	0.824627	0.76519	0.933043	0.869791					0.820851	0.75144	0.883454	0.754084	0.831591	0.892699	0.958279	0.818857					0.930201	0.792047	0.870645	0.86518	0.797789	0.779853	0.941152	0.824593					0.842022	0.985042	0.771913	0.729036	0.940432	0.786909	0.900398	0.886014
10	0.968948	0.936985	0.981788	0.932964	0.923844	0.74579	0.948804	0.905352					0.898923	0.7534	0.887143	0.791648	0.86547	0.927466	0.943772	0.820339					0.928332	0.761201	0.934073	0.859464	0.885021	0.851657	0.977852	0.821082					0.895503	0.906296	0.880175	0.766525	0.96499	0.718657	0.781064	0.867369
10.333	0.927932	0.910902	0.9249	0.91841	0.92978	0.785209	0.902248	0.924582					0.895209	0.7226	0.808648	0.742081	0.874109	0.857992	0.995719	0.859186					0.931282	0.803643	0.92248	0.873622	0.879781	0.935906	0.888245	0.828317					0.9083	0.928954	0.898157	0.843567	0.971777	0.744371	0.842668	0.836802
10.667	0.887798	0.897466	0.915254	0.913557	0.944521	0.90275	0.976069	0.900825					0.861599	0.73022	0.801292	0.73215	0.898388	0.930011	0.994508	0.885375					0.916494	0.76778	0.881591	0.898718	0.845814	0.961325	0.92116	0.826566					0.874784	0.943551	0.868327	0.866047	0.926008	0.752811	0.773692	0.837849
11	0.881893	0.906807	0.870055	0.921498	0.93352	0.800923	0.937439	0.843411					0.902499	0.79129	0.830187	0.728476	0.912698	0.917991	0.943304	0.784238					0.907524	0.726865	0.818812	0.815926	0.900792	0.939408	0.886719	0.873266					0.908664	0.904135	0.896016	0.762197	0.888969	0.741287	0.778176	0.877499
11.333	0.842437	0.869424	0.831863	0.84796	0.918801	0.765299	0.919142	0.903206					0.885923	0.81087	0.830054	0.76765	0.918602	0.863372	0.940103	0.77886					0.892877	0.83079	0.938544	0.915429	0.899374	0.981738	0.922321	0.847051					0.950122	0.901264	0.910436	0.821214	0.925278	0.742059	0.815589	0.906039
11.667	0.828988	0.896929	0.876442	0.883957	0.888013	0.752806	0.941467	0.892938					0.851306	0.81187	0.855977	0.784717	0.91205	0.935831	0.953471	0.908316					0.888555	0.874257	0.974093	0.918485	0.912381	0.946544	0.942758	0.835888					0.910495	0.884788	0.899774	0.79833	0.970507	0.76112	0.800885	0.91258
12	0.871185	0.92529	0.898782	0.912656	0.855082	0.914945	0.95838	1.01418					0.914089	0.82168	0.889176	0.75089	0.875778	0.924126	0.951654	0.893829					0.921565	0.82816	0.936657	0.885678	0.924293	0.975627	0.951028	0.870694					0.841006	0.906358	0.934883	0.826628	0.997979	0.73836	0.857892	0.953281
12.333	0.89496	0.92436	0.932099	0.96262	0.870076	0.879348	0.912703	0.941492					0.869138	0.76143	0.879767	0.760221	0.901339	0.904501	0.928867	0.899233					0.919775	0.885518	0.881966	0.916776	0.897835	0.96787	0.965106	0.792508					0.853721	0.924407	0.940722	0.851785	0.954435	0.750418	0.858972	0.891123
12.667	0.897739	0.847034	0.909124	0.933069	0.882859	0.863352	0.910404	0.889559					0.83569	0.85884	0.856375	0.751062	0.881192	0.918392	0.895102	0.871875					0.911696	0.832874	0.808993	0.821619	0.949973	0.951183	0.876121	0.819643					0.822246	0.864775	0.884296	0.816378	0.958837	0.758824	0.910205	0.867958
13	0.853763	0.853794	0.870898	0.87972	0.872937	0.87866	0.884792	0.872181					0.828471	0.82143	0.81389	0.732853	0.861628	0.875983	0.852598	0.856997					0.896746	0.864211	0.922262	0.910517	0.929211	0.923287	0.818338	0.828202					0.905454	0.847346	0.910321	0.869558	0.942146	0.739476	0.904802	0.917373
13.333	0.825031	0.779813	0.829675	0.856937	0.840233	0.794034	0.851226	0.837443					0.753888	0.79909	0.797308	0.783394	0.827682	0.858896	0.806226	0.87938					0.895043	0.901214	0.898442	0.95072	0.951161	0.921346	0.822388	0.812623					0.930457	0.86515	0.902661	0.933104	0.961578	0.756231	0.942335	0.909203
13.667	0.800521	0.777192	0.778051	0.809848	0.81474	0.772703	0.816698	0.845818					0.831099	0.74807	0.753514	0.749504	0.815549	0.85	0.826581	0.851439					0.943521	0.874511	0.859211	0.872872	0.960951	0.929833	0.918939	0.879913					0.863199	0.832944	0.87497	0.935499	0.951163	0.782141	0.973876	0.949992
14	0.777575	0.887983	0.782632	0.79675	0.766402	0.858761	0.769741	0.868205					0.847217	0.74683	0.755346	0.733031	0.79187	0.888913	0.773592	0.830062					0.923904	0.889417	0.853461	0.909453	0.94971	0.900828	0.872279	0.885518					0.933427	0.767136	0.866929	0.880627	0.916938	0.795024	0.9205	0.98486
14.333	0.775611	0.798647	0.77063	0.774534	0.761152	0.809861	0.785431	0.91643					0.797318	0.74552	0.751941	0.756003	0.783653	0.884031	0.77827	0.863617					0.911107	0.92328	0.843418	0.904924	0.922359	0.849541	0.922676	0.866863					0.927201	0.827345	0.900898	0.860005	0.86999	0.827369	0.936868	0.937571
14.667	0.745178	0.73753	0.751364	0.810685	0.750755	0.758905	0.805726	0.879789					0.872593	0.73626	0.751753	0.787737	0.830772	0.899005	0.802917	0.857509					0.937511	0.908433	0.781088	0.89864	0.906894	0.925628	0.886812	0.887782					0.943165	0.867787	0.853334	0.84746	0.84849	0.894886	0.884236	0.900772
15	0.816329	0.815712	0.826682	0.770823	0.757483	0.859299	0.791627	0.832856					0.828864	0.74286	0.741255	0.746882	0.801461	0.91157	0.785067	0.770459					0.925964	0.914496	0.753216	0.879245	0.94266	0.986441	0.926449	0.878363					0.870736	0.874327	0.89026	0.92592	0.922683	0.907017	0.919523	0.921922
15.333	0.738566	0.756809	0.825107	0.817073	0.898552	0.858859	0.792062	0.807507					0.815775	0.73635	0.748861	0.763532	0.780798	0.886306	0.777472	0.885473					0.954342	0.914045	0.777259	0.913962	0.888887	0.948965	0.93091	0.870362					0.890246	0.844204	0.859674	0.91485	0.906668	0.932145	0.932132	0.834129
15.667	0.849044	0.737916	0.797376	0.773536	0.908722	0.823413	0.843656	0.870681					0.832068	0.73558	0.722652	0.788032	0.751288	0.906728	0.800181	0.934172					0.934396	0.887016	0.821499	0.897471	0.858968	0.960804	0.921217	0.883499					0.919789	0.846987	0.880742	0.894563	0.926169	0.922979	0.924271	0.903092
16	0.864373	0.887897	0.770801	0.80882	0.866521	0.832911	0.762799	0.851074					0.814296	0.73395	0.744311	0.746576	0.716225	0.904111	0.838978	0.857343					0.958656	0.903383	0.793856	0.913769	0.916472	0.97513	0.951413	0.925589					0.916537	0.898767	0.848228	0.951888	0.926572	0.915937	0.969735	0.908058
16.333	0.860824	0.84598	0.857654	0.849637	0.861427	0.943424	0.849961	0.898171					0.825364	0.73982	0.827925	0.784619	0.837237	0.88863	0.816097	0.868614					0.912647	0.849568	0.796498	0.913064	0.925473	0.910632	0.909626	0.875007					0.869937	0.909827	0.849643	0.904877	0.94566	0.956014	0.925391	0.90828
16.667	0.819003	0.796527	0.829722	0.751983	0.84201	0.901825	0.838072	0.885343					0.783882	0.70298	0.748316	0.789469	0.79183	0.85865	0.826855	0.861566					0.90215	0.901842	0.753894	0.892055	0.913279	0.928141	0.915507	0.904469					0.855601	0.892012	0.881052	0.894016	0.945053	0.91201	0.963599	0.906482
17	0.897028	0.870874	0.872304	0.829048	0.826142	0.886704	0.846284	0.928478					0.784602	0.73486	0.832969	0.782912	0.769064	0.895803	0.798212	0.841197					0.927259	0.955153	0.792834	0.924049	0.889627	0.944741	0.903827	0.914852					0.919858	0.909544	0.896728	0.933903	0.93731	0.943902	0.962526	0.922076
17.333	0.858519	0.833914	0.897273	0.896906	0.810234	0.914837	0.855592	0.904534					0.795577	0.74517	0.866922	0.759731	0.80376	0.856824	0.811879	0.803085					0.907689	0.933947	0.844356	0.889934	0.90221	0.928887	0.884051	0.862137					0.882749	0.86459	0.858256	0.915655	0.900447	0.943258	0.942789	0.957044
17.667	0.833063	0.779317	0.859357	0.874198	0.745777	0.85782	0.778255	0.845701					0.730597	0.72181	0.840151	0.797593	0.799728	0.822301	0.848547	0.844124					0.902997	0.942091	0.833642	0.87102	0.880697	0.924189	0.958597	0.883525					0.86636	0.830374	0.837226	0.924399	0.952502	0.905704	0.945696	0.880345
18	0.798173	0.777052	0.818202	0.849855	0.888534	0.814068	0.847831	0.790644					0.733676	0.74176	0.848317	0.776074	0.769879	0.837223	0.848796	0.868433					0.924334	0.937705	0.887821	0.906205	0.930562	0.95127	0.921706	0.88685					0.883466	0.881568	0.831381	0.920468	0.95121	0.958353	0.955159	0.955845
18.333	0.759179	0.810997	0.852415	0.823353	0.877234	0.802043	0.865127	0.912654					0.734273	0.75114	0.846566	0.7374	0.80178	0.860425	0.920412	0.855964					0.930757	0.895045	0.897176	0.862207	0.932897	0.953334	0.939641	0.863405					0.860014	0.867933	0.80531	0.932888	0.952876	0.940339	0.971653	0.941023
18.667	0.820926	0.749015	0.829244	0.819623	0.86524	0.809161	0.86047	0.970722					0.71907	0.73059	0.848274	0.75956	0.842014	0.889219	0.894678	0.938153					0.948921	0.962094	0.83944	0.904352	0.910603	0.956612	0.925091	0.819869					0.857343	0.914925	0.87566	0.91752	0.92717	0.939872	0.934521	0.91389
19	0.785907	0.784907	0.894913	0.751603	0.84975	0.889512	0.839191	0.955575					0.709638	0.70316	0.877152	0.759344	0.828479	0.865999	0.924767	0.915977					0.92412	0.938018	0.793652	0.845011	0.936839	0.957551	0.925851	0.902343					0.860824	0.872726	0.881484	0.905751	0.975886	0.962463	0.983944	0.993596
19.333	0.779158	0.76245	0.901782	0.850295	0.79583	0.837521	0.792398	0.921725					0.768054	0.7157	0.891435	0.744337	0.839337	0.899309	0.918884	0.910112					0.933658	0.936604	0.739945	0.822729	0.925955	0.963454	0.902156	0.918252					0.785795	0.913808	0.899393	0.905362	0.971572	0.946811	0.944221	0.928834
19.667	0.793711	0.784404	0.862906	0.879708	0.788916	0.904935	0.889042	0.908186					0.798721	0.682	0.869183	0.823602	0.79777	0.877653	0.908715	0.899652					0.934735	0.930891	0.78549	0.844414	0.915626	0.960446	0.929986	0.908868					0.888095	0.89296	0.906464	0.929139	0.94288	0.953365	0.947542	0.920595
20	0.727495	0.842685	0.86657	0.87784	0.771895	0.920294	0.877422	0.893297					0.885521	0.70552	0.856607	0.802723	0.76678	0.869491	0.901079	0.83913					0.926558	0.933155	0.812064	0.856528	0.899168	0.978882	0.965426	0.915029					0.887477	0.922448	0.848654	0.96049	0.97205	0.974732	1.00305	0.918525
20.333	0.750088	0.875001	0.858056	0.90573	0.766805	0.950845	0.882074	0.883457					0.848585	0.74855	0.897455	0.85275	0.765551	0.823009	0.85636	0.787746					0.941464	0.901319	0.907924	0.86988	0.935397	0.955914	0.934803	0.889255					0.773838	0.876805	0.90753	0.907949	0.943129	0.929581	0.973158	0.957072
20.667	0.717321	0.762715	0.848394	0.860522	0.760138	0.912864	0.845387	0.878051					0.793715	0.79261	0.842316	0.790126	0.851841	0.88473	0.916581	0.912088					0.91025	0.930532	0.865175	0.7919	0.882013	0.969355	0.944544	0.891478					0.822327	0.896334	0.848182	0.886114	0.964397	0.951944	0.955461	0.945054
21	0.724914	0.875464	0.854019	0.775639	0.769134	0.903439	0.796279	0.823431					0.767792	0.71691	0.825654	0.728448	0.88357	0.881175	0.895501	0.92059					0.876735	0.966919	0.824082	0.86491	0.892622	0.94802	0.919224	0.911477					0.845642	0.873673	0.883872	0.938552	0.973013	0.964678	0.974152	0.944717
21.333	0.757303	0.847451	0.865974	0.816481	0.785563	0.856593	0.784418	0.905185					0.772519	0.71221	0.823878	0.773605	0.828621	0.844967	0.907866	0.886261					0.858732	0.917533	0.766825	0.813278	0.893534	0.961592	0.946702	0.896784					0.752371	0.880089	0.85475	0.950995	0.943814	0.949362	0.953503	0.950456
21.667	0.73407	0.828683	0.786829	0.889932	0.755271	0.907241	0.870701	0.938438					0.782789	0.71248	0.856121	0.774918	0.838622	0.85744	0.878087	0.930132					0.831229	0.97463	0.758533	0.846562	0.890653	0.945257	0.945531	0.89869					0.792703	0.87191	0.824043	0.942662	0.953559	0.963608	0.978816	0.927305
22	0.715908	0.791408	0.787396	0.810621	0.748499	0.892008	0.861732	0.962421					0.728786	0.71607	0.844544	0.753232	0.859568	0.855038	0.898578	0.900774					0.84083	0.937483	0.794289	0.867471	0.912375	0.96741	0.913253	0.889139					0.801376	0.914699	0.83842	0.910405	0.954722	0.925048	0.947242	0.923427
22.333	0.716423	0.744322	0.865465	0.804901	0.745887	0.913219	0.794111	0.907681					0.727444	0.74485	0.851447	0.763617	0.853759	0.843957	0.871855	0.897055					0.813687	0.919914	0.818729	0.862836	0.89625	0.947461	0.939733	0.873663					0.778983	0.858491	0.865974	0.953114	0.930054	0.948839	0.917835	0.957835
22.667	0.713363	0.743448	0.828545	0.78385	0.733787	0.888002	0.834494	0.863504					0.811745	0.7454	0.877557	0.805965	0.824124	0.808727	0.892174	0.91461					0.823667	0.929197	0.816357	0.816966	0.976853	0.954874	0.931458	0.883573					0.795653	0.841034	0.814523	0.89863	0.943652	0.980209	0.916157	0.891784
23	0.70836	0.744522	0.807819	0.858772	0.723827	0.92629	0.761942	0.810095					0.803941	0.7659	0.887072	0.781835	0.802661	0.855519	0.879944	0.890513					0.797138	0.929668	0.795442	0.803551	0.9386	0.979259	0.916697	0.823141					0.804842	0.863472	0.883133	0.927131	0.93521	0.926544	0.986908	0.872674
23.333	0.759399	0.740479	0.780214	0.853179	0.763305	0.854367	0.789259	0.757831					0.790493	0.74035	0.870832	0.741844	0.782682	0.83319	0.872672	0.864114					0.917896	0.925061	0.747592	0.755104	0.927308	0.987493	0.960137	0.885984					0.822636	0.93072	0.882089	0.905911	0.92899	0.912457	0.967203	0.935737
23.667	0.749245	0.749482	0.853795	0.913032	0.820495	0.843537	0.797287	0.808577					0.798748	0.74594	0.856144	0.756473	0.748102	0.78506	0.899299	0.810151					0.929661	0.943392	0.833703	0.851779	0.948416	0.900963	0.911715	0.86722					0.803082	0.908418	0.906915	0.954243	0.936326	0.958011	0.99711	0.929268
24	0.721183	0.732205	0.798073	0.85317	0.80306	0.796651	0.882289	0.839166					0.729967	0.74611	0.80682	0.717129	0.817447	0.847674	0.884725	0.828996					0.882953	0.900641	0.831897	0.826746	0.943496	0.968407	0.934793	0.865529					0.786975	0.918935	0.84527	0.869584	0.921578	0.963601	0.976766	0.920482
24.333	0.77516	0.762682	0.76934	0.882771	0.764516	0.793243	0.868521	0.972058					0.838616	0.74584	0.874913	0.752526	0.876353	0.865978	0.85522	0.775107					0.861657	0.878228	0.764823	0.844726	0.963397	0.989283	0.93293	0.856296					0.715092	0.921669	0.907942	0.877231	0.916483	0.94973	0.941047	0.942
24.667	0.744304	0.727143	0.747442	0.867743	0.739296	0.835134	0.928191	0.975011					0.868667	0.72329	0.844128	0.812805	0.881242	0.872673	0.90673	0.757785					0.928474	0.904675	0.760518	0.793199	0.942428	0.995122	0.935188	0.816495					0.736145	0.884616	0.8913	0.860926	0.890323	0.973266	0.946317	0.885977
25	0.743538	0.818349	0.783341	0.831382	0.78377	0.897743	0.99334	1.01531					0.852175	0.84176	0.901354	0.761875	0.972766	0.897044	0.959138	0.815478					0.849131	0.871441	0.757358	0.853254	0.938164	1.00303	0.937103	0.816132					0.818491	0.919171	0.836885	0.826167	0.909529	1.02121	0.956059	0.884287
25.333	0.696378	0.836945	0.859981	0.76611	0.725113	0.862094	0.857485	0.919805					0.818319	0.8001	0.840621	0.722119	0.886411	0.849439	0.915585	0.798581					0.893363	0.863643	0.816214	0.883125	0.91083	0.995795	0.957854	0.782944					0.867513	0.88119	0.821224	0.886361	0.887224	0.953414	0.945291	0.873575
25.667	0.719046	0.842956	0.85825	0.932081	0.754618	0.962291	0.950925	1.03351					0.805623	0.81804	0.876218	0.761084	0.924324	0.891695	0.986211	0.934024					0.84771	0.870235	0.807513	0.865415	0.898644	0.93484	0.895042	0.840263					0.822605	0.802938	0.829102	0.896273	0.90778	0.930773	0.879115	0.907705
26	0.719912	0.736435	0.790309	0.935794	0.762718	0.924699	0.920899	0.931531					0.800809	0.7747	0.821809	0.736816	0.92244	0.876615	0.989232	0.847406					0.815411	0.87186	0.790708	0.83111	0.994589	1.00186	0.952036	0.93543					0.818812	0.832608	0.878304	0.920632	0.922073	1.0419	1.00974	0.973005
26.333	0.717623	0.714457	0.744902	0.87665	0.780828	0.971601	0.835726	0.907026					0.715737	0.71664	0.757241	0.78958	0.893487	0.849096	0.988512	0.802215					0.85273	0.85695	0.894734	0.878181	0.962128	0.928408	0.923538	0.921941					0.864953	0.792266	0.824065	0.886728	0.880052	0.971796	0.970405	0.94025
26.667	0.778236	0.740101	0.770889	0.902752	0.773404	0.880923	0.823183	0.904754					0.70576	0.75518	0.818475	0.805671	0.817143	0.861992	0.893105	0.764008					0.820322	0.801586	0.816305	0.793628	0.872308	0.875094	0.855016	0.82732					0.744727	0.782414	0.800141	0.826738	0.862506	0.9003	0.847241	0.81891
27	0.860845	0.77211	0.734127	0.850829	0.720125	0.850568	0.838357	0.912074					0.705015	0.72362	0.739193	0.76976	0.7922	0.870416	0.838466	0.759996					0.827481	0.807166	0.832276	0.759358	0.88634	0.895594	0.878152	0.880481					0.707099	0.731604	0.783648	0.796065	0.817852	0.902502	0.826481	0.847146
27.333	0.774453	0.833999	0.751514	0.799348	0.742782	0.904189	0.787836	0.89035					0.715964	0.71192	0.726201	0.746682	0.781793	0.822173	0.827857	0.751242					0.819636	0.814298	0.818411	0.785729	0.863786	0.870055	0.888637	0.821073					0.755031	0.742263	0.785236	0.785999	0.831729	0.924215	0.831367	0.804896
27.667	0.87204	0.830464	0.764678	0.82496	0.729856	0.873864	0.758269	0.786375					0.725148	0.73312	0.7932	0.732221	0.743826	0.781832	0.805561	0.73399					0.828152	0.802947	0.779795	0.726131	0.899628	0.932267	0.87654	0.828461					0.723021	0.770445	0.806868	0.82557	0.831676	0.957286	0.877127	0.8445
28	0.891155	0.748067	0.867599	0.861399	0.76462	0.863349	0.845869	0.848414					0.729067	0.76734	0.799434	0.734165	0.771301	0.838666	0.800576	0.753572					0.808083	0.769222	0.774186	0.755768	0.871864	0.890219	0.804384	0.835906					0.731038	0.843075	0.822455	0.832671	0.79979	0.933996	0.840334	0.92784
28.333	0.871611	0.799327	0.799665	0.915917	0.752684	0.850178	0.80647	0.807204					0.708719	0.71371	0.755197	0.718924	0.769053	0.786513	0.784018	0.748971					0.764875	0.800253	0.748086	0.764784	0.843094	0.856352	0.79503	0.803234					0.726401	0.879647	0.859608	0.873079	0.813671	0.954472	0.859342	0.92247
28.667	0.824404	0.849987	0.826863	0.861604	0.752075	0.897024	0.795396	0.848117					0.690924	0.68896	0.762005	0.724286	0.765589	0.815192	0.828044	0.759235					0.799625	0.783864	0.845653	0.757992	0.93463	0.875391	0.800662	0.837734					0.795537	0.898964	0.872918	0.860377	0.849431	0.931248	0.906394	0.899998
29	0.871151	0.805936	0.795714	0.83931	0.760285	0.924045	0.870864	0.827366					0.701578	0.68446	0.789932	0.705029	0.754497	0.805767	0.8282	0.767518					0.753678	0.831386	0.850075	0.755991	0.899819	0.894484	0.801562	0.795301					0.758171	0.877296	0.870004	0.820361	0.885272	0.958591	0.922476	0.883311
29.333	0.936297	0.891639	0.817093	0.813655	0.758339	0.808506	0.843201	0.800698					0.72558	0.71562	0.802307	0.75103	0.750301	0.794822	0.786693	0.732508					0.772225	0.842947	0.767107	0.726432	0.866745	0.873514	0.834442	0.815215					0.725512	0.884178	0.840638	0.86329	0.890117	0.988949	0.890558	0.882321
29.667	0.888885	0.905231	0.752429	0.780733	0.753419	0.908756	0.857732	0.784344					0.713374	0.71315	0.809087	0.742909	0.762523	0.812539	0.851694	0.755094					0.728003	0.7773	0.798023	0.748514	0.933117	0.848423	0.919726	0.781465					0.731132	0.89619	0.828088	0.833448	0.864689	0.996653	0.872156	0.851922
30	0.920543	0.963533	0.908277	0.926846	0.734047	0.840209	0.882891	0.808847					0.724665	0.72148	0.790401	0.734532	0.749277	0.854738	0.855653	0.708593					0.734909	0.752471	0.748099	0.73899	0.901675	0.888001	0.86482	0.73903					0.707574	0.84965	0.856703	0.906681	0.817472	0.943788	0.808571	0.804547
30.333	0.897009	0.888441	0.796673	0.897204	0.769378	0.868116	0.832851	0.791455					0.714099	0.69507	0.80663	0.708254	0.768936	0.814886	0.877396	0.778765					0.749543	0.798352	0.768185	0.771138	0.900113	1.0029	0.84342	0.797772					0.741231	0.855357	0.836791	0.917919	0.839755	0.977321	0.866283	0.852641
30.667	0.911219	0.880308	0.784338	0.910069	0.712877	0.902726	0.748953	0.738387					0.705098	0.70502	0.746253	0.722063	0.759216	0.787768	0.864396	0.7082					0.741413	0.769652	0.754789	0.751158	0.91452	0.991115	0.801132	0.771843					0.72926	0.896572	0.836647	0.907178	0.821954	0.954335	0.83372	0.873438
31	0.888521	0.834515	0.774212	0.885597	0.764198	0.852289	0.829178	0.839165					0.702895	0.7201	0.843426	0.741775	0.742115	0.864016	0.836377	0.740647					0.738289	0.765261	0.766659	0.774415	0.92514	0.974531	0.804083	0.766166					0.734268	0.904513	0.846287	0.885697	0.818222	0.962255	0.854491	0.873096
31.333	0.929159	0.925919	0.775937	0.941878	0.867818	0.828094	0.800188	0.935909					0.724858	0.74624	0.850384	0.784164	0.752336	0.850831	0.862935	0.763525					0.726154	0.717546	0.730751	0.724448	0.89128	0.920869	0.791714	0.770497					0.695126	0.874781	0.886963	0.80631	0.837935	0.989855	0.863166	0.836862
31.667	0.849558	0.907247	0.755156	0.910274	0.827924	0.938453	0.796023	0.860696					0.71481	0.6938	0.774759	0.802321	0.785878	0.837755	0.870705	0.804814					0.74911	0.73459	0.854733	0.809594	0.87793	0.925116	0.767012	0.782045					0.727519	0.884379	0.871971	0.805247	0.809536	0.938792	0.841347	0.826818
32	0.83957	0.768398	0.863555	0.90684	0.764114	0.919961	0.79371	0.806009					0.676536	0.7717	0.807769	0.781199	0.802661	0.881189	0.802279	0.749427					0.728019	0.745188	0.87847	0.840001	0.899861	0.905756	0.808934	0.782491					0.706096	0.938823	0.858325	0.851597	0.816734	0.951309	0.861589	0.839046
32.333	0.889308	0.794033	0.882811	0.962267	0.762814	0.873627	0.849966	0.856459					0.730406	0.74806	0.839633	0.769863	0.83252	0.91337	0.822864	0.7517					0.744186	0.853191	0.869808	0.800401	0.832576	0.913626	0.811177	0.760312					0.704788	0.886308	0.830709	0.883863	0.832526	0.930029	0.83255	0.868253
32.667	0.884963	0.907186	0.896107	0.875376	0.7602	0.927229	0.915852	0.883338					0.74965	0.72416	0.849341	0.794372	0.854046	0.858405	0.802378	0.760448					0.762957	0.885362	0.826159	0.780765	0.885966	0.825397	0.890204	0.789313					0.683984	0.852975	0.793813	0.832408	0.863567	0.962633	0.835069	0.811791
33	0.901717	0.912219	0.893541	0.922841	0.787682	0.981269	0.867316	0.871759					0.708676	0.71475	0.772941	0.76956	0.813959	0.909847	0.875078	0.78192					0.717666	0.963317	0.901086	0.799475	0.96364	0.833274	0.937891	0.739532					0.732544	0.902652	0.814205	0.866722	0.894523	0.940112	0.941955	0.932576
33.333	0.894439	0.869603	0.855011	0.928263	0.756607	0.916345	0.786959	0.828465					0.71645	0.73251	0.868693	0.798261	0.782719	0.909962	0.907788	0.780037					0.77665	0.930708	0.865675	0.741502	0.897701	0.802385	0.955814	0.758415					0.710196	0.938874	0.819977	0.789692	0.859942	0.944489	0.844126	0.956949
33.667	0.915135	0.832986	0.893169	0.848477	0.756017	0.876312	0.75526	0.916909					0.700866	0.72005	0.857564	0.738459	0.777868	0.839129	0.863405	0.806016					0.907064	0.911516	0.839843	0.776961	0.902126	0.850053	0.89392	0.866176					0.701446	0.955958	0.842544	0.809497	0.871699	0.996472	0.858341	0.898675
34	0.894311	0.868136	0.851743	0.911134	0.799738	0.856699	0.92933	0.892185					0.719059	0.7082	0.800235	0.73886	0.779254	0.844824	0.859941	0.815862					0.94042	0.928469	0.870261	0.889785	0.838075	0.78288	0.900981	0.856034					0.710492	0.950314	0.879714	0.820772	0.878316	0.911971	0.787623	0.875183
34.333	0.89551	0.78022	0.820857	0.935588	0.798058	0.931481	0.932573	0.829626					0.726299	0.74234	0.792858	0.801947	0.841537	0.866481	0.848862	0.764387					0.912717	0.883334	0.907145	0.854349	0.93393	0.804377	0.855567	0.891273					0.740985	0.855465	0.834331	0.856293	0.817425	0.91112	0.78364	0.855815
34.667	0.906259	0.888624	0.874411	0.925169	0.726144	0.926157	0.925413	0.896953					0.763889	0.7781	0.794299	0.839867	0.801216	0.89272	0.878542	0.750875					0.93289	0.841516	0.941958	0.874632	0.878792	0.771235	0.954957	0.882649					0.760296	0.894393	0.853226	0.924886	0.795094	0.926919	0.801723	0.910391
35	0.903323	0.914892	0.930477	0.931901	0.732589	0.957984	0.870323	0.908253					0.773282	0.75028	0.801628	0.792803	0.799051	0.834487	0.883477	0.821412					0.931557	0.834844	0.900928	0.84484	0.988775	0.808421	0.97311	0.858479					0.819631	0.904816	0.813909	0.845699	0.821132	0.962909	0.78923	0.884912
35.333	0.870205	0.836935	0.91403	0.877019	0.767084	0.879875	0.901209	0.911892					0.765064	0.74331	0.755042	0.769929	0.79338	0.786048	0.853786	0.752251					0.944605	0.759777	0.892666	0.887655	0.864255	0.83368	0.958672	0.837301					0.819195	0.929467	0.816551	0.886062	0.91015	0.933343	0.875498	0.894343
35.667	0.860524	0.885416	0.862479	0.912152	0.753636	0.868498	0.924938	0.911379					0.801421	0.72744	0.740978	0.754642	0.844162	0.892076	0.891599	0.832511					0.940717	0.76194	0.898826	0.871004	0.818534	0.967116	0.952347	0.89361					0.794341	0.902987	0.819153	0.87051	0.872323	0.921199	0.945959	0.900164
36	0.898979	0.883966	0.824266	0.921502	0.758022	0.921127	0.916278	0.904594					0.765024	0.70945	0.752906	0.757617	0.816305	0.859383	0.816754	0.894906					0.934551	0.751353	0.894492	0.866311	0.888783	0.992686	0.938371	0.885406					0.855811	0.934118	0.89194	0.923807	0.852063	0.955461	0.984613	0.884852
36.333	0.879101	0.899252	0.797337	0.87936	0.859062	0.966459	0.916585	0.974417					0.796848	0.7274	0.794095	0.834838	0.754339	0.942707	0.851667	0.853541					0.876564	0.775752	0.870509	0.882286	0.926068	0.947766	0.946378	0.837127					0.861092	0.929161	0.858282	0.892813	0.878323	0.989379	0.936473	0.863914
36.667	0.918043	0.863896	0.861903	0.887547	0.816936	0.907737	0.92646	0.946723					0.788663	0.75128	0.801792	0.749314	0.797224	0.896627	0.8315	0.842316					0.870405	0.891883	0.870112	0.872129	0.91864	0.962876	0.924949	0.807033					0.826829	0.898938	0.938594	0.899465	0.838675	0.976769	0.851095	0.851616
37	0.820055	0.780521	0.84025	0.825015	0.756546	0.839987	0.848261	0.916934					0.836572	0.73955	0.774772	0.800308	0.789524	0.85286	0.816205	0.86658					0.901907	0.850908	0.892976	0.906672	0.899969	0.909035	0.8953	0.842544					0.872429	0.88729	0.89978	0.929396	0.898803	0.905904	0.886641	0.835187
37.333	0.813367	0.737132	0.835941	0.780272	0.757443	0.85786	0.835043	0.90924					0.826963	0.72827	0.827802	0.754422	0.7562	0.834112	0.829001	0.800609					0.885527	0.911047	0.894078	0.954637	0.921107	0.969459	0.858209	0.83355					0.861557	0.857568	0.87786	0.911108	0.923828	0.88581	0.867769	0.925797
37.667	0.815027	0.749127	0.859408	0.824526	0.866447	0.837853	0.814426	0.847906					0.824641	0.74959	0.81616	0.747009	0.753741	0.848105	0.871637	0.801027					0.921594	0.955733	0.899894	0.859183	0.94125	0.988198	0.911761	0.849204					0.82697	0.828201	0.874131	0.915641	0.95046	0.935128	0.901144	0.883595
38	0.781912	0.738952	0.815949	0.841312	0.819529	0.770216	0.784309	0.84068					0.785142	0.69561	0.809801	0.760765	0.734048	0.76909	0.820187	0.871882					0.910521	0.934593	0.920711	0.862583	0.949856	1.00141	0.938828	0.866062					0.825578	0.839114	0.877582	0.978445	0.969074	0.874863	1.0048	0.943847
38.333	0.786719	0.791521	0.827967	0.854363	0.803489	0.775511	0.806027	0.809241					0.757749	0.6984	0.811511	0.720292	0.730561	0.800599	0.745918	0.887971					0.94953	0.935999	0.896981	0.860004	0.923525	0.961713	0.919491	0.901591					0.815664	0.83062	0.877566	0.945923	0.934384	0.818242	0.974894	0.965792
38.667	0.75061	0.759297	0.784267	0.873994	0.800541	0.755164	0.854601	0.843845					0.789241	0.73098	0.817222	0.749463	0.745045	0.771951	0.856508	0.826975					0.950042	0.916085	0.903565	0.884185	0.89631	0.945312	0.906083	0.885377					0.815817	0.822091	0.867332	0.957357	0.955469	0.791618	0.939503	0.945247
39	0.791172	0.830744	0.86841	0.817931	0.768888	0.81314	0.829239	0.843001					0.765386	0.74747	0.83563	0.837351	0.752524	0.778351	0.871204	0.812396					0.939889	0.932875	0.898821	0.86248	0.93235	0.978034	0.947589	0.907425					0.84978	0.808563	0.882081	0.99047	0.984813	0.85647	0.939557	1.00371
39.333	0.759062	0.875045	0.863582	0.892615	0.876808	0.871994	0.776393	0.908274					0.734861	0.74044	0.835335	0.84048	0.784659	0.835784	0.835025	0.90421					0.894921	0.875109	0.86646	0.841301	0.885953	0.985806	0.969206	0.899424					0.79721	0.747155	0.859916	0.939227	0.941239	0.87571	0.956692	0.978473
39.667	0.786748	0.806738	0.881312	0.84363	0.836832	0.908194	0.844452	0.908257					0.737316	0.70926	0.829807	0.80254	0.73218	0.853402	0.780075	0.891075					0.941457	0.904258	0.911755	0.844889	0.859564	0.996062	0.978116	0.883745					0.797206	0.777925	0.929059	0.951751	0.942817	0.909375	0.966954	0.950831
40	0.756421	0.761954	0.875814	0.827719	0.795672	0.924521	0.869513	0.906315					0.747964	0.72212	0.842628	0.780683	0.757947	0.829755	0.763529	0.840411					0.925896	0.892223	0.946763	0.905266	0.912618	0.998	0.940569	0.891526					0.802431	0.864263	0.886451	0.940556	0.924801	0.9152	0.97341	0.882434
40.333	0.775084	0.796799	0.840071	0.769405	0.855176	0.850702	0.90879	0.878073					0.739774	0.71696	0.835731	0.809308	0.741136	0.812407	0.796683	0.778536					0.911135	0.904785	0.907787	0.89628	0.872478	0.978503	0.921754	0.923744					0.807103	0.82117	0.848742	0.923851	0.901892	0.935477	0.966316	0.886698
40.667	0.809495	0.842366	0.857177	0.828753	0.871109	0.819137	0.893819	0.93901					0.718863	0.69242	0.824973	0.775464	0.800551	0.805684	0.756978	0.874316					0.927174	0.947366	0.874776	0.90286	0.963781	0.976875	0.942887	0.884738					0.755631	0.800289	0.872448	0.965802	0.928195	0.914754	0.994763	0.881116
41	0.801592	0.83381	0.907159	0.802632	0.825993	0.762762	0.852047	0.96507					0.745746	0.72485	0.794608	0.809527	0.792002	0.837926	0.785127	0.811426					0.906591	0.925012	0.879948	0.914429	0.943615	1.00041	0.949919	0.871591					0.738094	0.807304	0.865183	0.993057	0.920037	0.880912	0.995775	0.848341
41.333	0.787152	0.87442	0.915953	0.806163	0.802208	0.846237	0.870896	0.923395					0.752848	0.81056	0.78493	0.761196	0.738716	0.894203	0.820651	0.799614					0.882869	0.902093	0.838564	0.908768	0.966275	0.997568	0.951769	0.892866					0.734254	0.87524	0.856106	0.969168	0.976025	0.956722	0.93739	0.960088
41.667	0.801626	0.865877	0.84426	0.853727	0.787594	0.826159	0.860957	0.925647					0.702218	0.79156	0.765797	0.839582	0.723994	0.842563	0.866664	0.832581					0.848846	0.887482	0.842698	0.884859	0.933378	0.978514	0.987988	0.909593					0.75038	0.865526	0.84811	0.996896	0.937803	0.89546	0.962565	0.902033
42	0.826589	0.88838	0.8151	0.823686	0.759191	0.786871	0.835115	0.922007					0.796986	0.73302	0.819544	0.83976	0.745194	0.890233	0.859276	0.80528					0.887567	0.907181	0.886901	0.864635	0.899377	0.970121	0.990569	0.92343					0.817243	0.815644	0.876577	0.918821	0.947652	0.930077	0.970823	0.962998
42.333	0.752942	0.902365	0.840262	0.804506	0.85471	0.817978	0.927926	0.99882					0.774531	0.74954	0.796452	0.82875	0.781742	0.877295	0.850299	0.808884					0.941753	0.909948	0.848859	0.860647	0.89674	0.982539	0.950223	0.910577					0.848275	0.763455	0.802097	0.92883	0.97694	0.887915	0.97292	0.932197
42.667	0.748735	0.855981	0.860838	0.816587	0.867527	0.84719	0.924755	0.950426					0.789929	0.73305	0.856973	0.876077	0.748179	0.848803	0.861898	0.76457					0.929342	0.990844	0.855966	0.874019	0.898418	0.965477	0.941848	0.912445					0.84021	0.874681	0.818765	0.895876	0.924216	0.908417	0.965692	0.987137
43	0.750639	0.865036	0.859276	0.888505	0.852183	0.905097	0.900895	0.939434					0.752471	0.72435	0.810637	0.831571	0.771685	0.819749	0.843504	0.852556					0.904565	0.935228	0.859061	0.877108	0.884594	1.00582	0.937298	0.869231					0.811892	0.904115	0.874561	0.928598	0.954155	0.972178	0.918835	0.873709
43.333	0.733006	0.897613	0.821558	0.833653	0.859158	0.917881	0.863969	0.872142					0.712211	0.70699	0.833182	0.788318	0.737901	0.792651	0.846162	0.844513					0.930831	0.956728	0.922089	0.882305	0.92417	0.988397	0.917559	0.935187					0.852718	0.916946	0.789347	0.957381	0.935831	0.951321	0.962679	0.941295
43.667	0.737054	0.804909	0.774434	0.821692	0.822945	0.86232	0.851654	0.877					0.696232	0.77721	0.796957	0.746446	0.771249	0.846624	0.885903	0.832599					0.902297	0.939916	0.852146	0.860862	0.911578	0.999516	0.96085	0.937819					0.843964	0.868369	0.772673	0.87681	0.953842	0.970903	0.920108	0.947606
44	0.77949	0.858636	0.896138	0.860373	0.914564	0.816958	0.852995	0.846321					0.719033	0.81592	0.77334	0.78326	0.768966	0.858264	0.883109	0.799996					0.905677	0.951909	0.921745	0.903768	0.909612	0.998577	0.949211	0.899363					0.838748	0.920924	0.788534	0.989277	0.972132	0.954218	0.998222	0.951991
44.333	0.759436	0.850725	0.84062	0.904474	0.881901	0.756887	0.88122	0.800105					0.725338	0.7413	0.768531	0.808136	0.749521	0.814665	0.879504	0.786684					0.881737	0.913018	0.835815	0.875838	0.857522	0.962088	0.956419	0.863444					0.829466	0.866592	0.737148	0.996715	0.961312	0.961979	0.959159	0.897736
44.667	0.758541	0.885982	0.792409	0.881905	0.874528	0.879493	0.934367	0.894599					0.71998	0.72442	0.75447	0.800214	0.772727	0.810377	0.791344	0.826062					0.862977	0.904321	0.844623	0.887841	0.911104	1.00013	0.960131	0.859491					0.856038	0.882495	0.736342	0.980166	0.969736	0.960639	0.955217	0.904855
45	0.758306	0.884279	0.88691	0.900794	0.842395	0.895145	0.86993	0.919631					0.789044	0.71696	0.730614	0.752047	0.738823	0.801298	0.875778	0.782597					0.897063	0.892558	0.793644	0.878014	0.85805	0.963353	0.961241	0.852143					0.827472	0.875069	0.790985	0.961479	0.953668	0.95239	0.990292	0.965087
45.333	0.724597	0.866973	0.886709	0.902632	0.8487	0.917915	0.883919	0.867227					0.738819	0.72852	0.780015	0.756556	0.817319	0.852265	0.860917	0.771888					0.859218	0.922342	0.743034	0.87553	0.89987	1.01239	0.970843	0.852391					0.866155	0.870142	0.725885	0.890245	0.969747	0.969895	0.988512	0.942886
45.667	0.717423	0.899671	0.835542	0.897802	0.88712	0.821888	0.849804	0.837033					0.704266	0.71559	0.728107	0.763061	0.794493	0.87685	0.887798	0.762458					0.910585	0.923394	0.763072	0.843902	0.935644	0.988939	0.951344	0.799977					0.807713	0.848232	0.723442	0.918776	0.974311	0.955765	0.970004	0.890073
46	0.70378	0.829709	0.820274	0.888531	0.891289	0.882219	0.878083	0.910778					0.707683	0.72985	0.806272	0.804905	0.836113	0.840716	0.792852	0.759381					0.904928	0.878917	0.867922	0.813729	0.910685	0.968459	0.951724	0.825745					0.809359	0.831413	0.724385	0.91233	0.942457	0.961937	0.972702	0.875279
46.333	0.756294	0.899604	0.87768	0.845657	0.890571	0.82248	0.858163	0.907197					0.728307	0.79468	0.839995	0.735636	0.818865	0.821531	0.766667	0.751072					0.906667	0.937557	0.80529	0.838199	0.904763	0.945633	0.913017	0.866328					0.864454	0.844574	0.739983	0.911987	0.942422	0.972243	0.959027	0.901935
46.667	0.746718	0.857834	0.871796	0.853669	0.835499	0.862149	0.819594	0.902051					0.771789	0.76763	0.805082	0.843297	0.796269	0.837046	0.850304	0.847306					0.916112	0.927065	0.799178	0.805662	0.950942	0.930255	0.940091	0.895935					0.866206	0.902764	0.743039	0.95966	0.9462	0.941038	0.930927	0.861997
47	0.781939	0.843353	0.787333	0.789752	0.81127	0.882502	0.823624	0.909908					0.736528	0.75474	0.813297	0.812497	0.786053	0.807654	0.803352	0.860152					0.944965	0.946701	0.813116	0.820956	0.89856	1.01487	0.952682	0.879824					0.862138	0.900265	0.83301	0.911623	0.951452	0.974163	0.936636	0.913295
47.333	0.717425	0.789315	0.88483	0.802549	0.822419	0.895003	0.79193	0.861046					0.732533	0.72009	0.807249	0.854752	0.79285	0.769573	0.861048	0.867026					0.886979	0.910888	0.750765	0.826899	0.875775	0.995024	0.894563	0.859199					0.851676	0.820965	0.758986	0.890098	0.963843	0.99293	0.912605	0.949599
47.667	0.715284	0.757287	0.837017	0.90367	0.797913	0.931826	0.78456	0.915796					0.700755	0.72327	0.790372	0.816119	0.734739	0.854849	0.811394	0.863673					0.904978	0.914393	0.728899	0.790063	0.863306	0.98536	0.910149	0.85001					0.837215	0.8127	0.777585	0.897472	0.882078	0.889055	0.962503	0.879792
48	0.736535	0.874677	0.788312	0.890569	0.929311	0.960943	0.815937	0.90181					0.808791	0.84041	0.734072	0.797032	0.73943	0.824476	0.860453	0.870637					0.865549	0.840291	0.750117	0.740936	0.840333	0.985377	0.914813	0.836377					0.81986	0.863099	0.794598	0.854284	0.833723	0.908303	0.965424	0.954407
48.333	0.739755	0.884827	0.887113	0.936479	0.89172	0.979306	0.811839	0.955796					0.757331	0.76588	0.842408	0.820863	0.838406	0.820303	0.887728	0.778599					0.833306	0.857006	0.755428	0.839583	0.939346	1.03112	0.822126	0.88207					0.818066	0.790344	0.695421	0.822091	0.862149	0.997209	0.991111	0.907235
48.667	0.802749	0.8395	0.864095	0.941769	0.882747	0.954285	0.786773	0.944247					0.72137	0.74142	0.837438	0.759126	0.773203	0.776399	0.846963	0.772602					0.82968	0.863058	0.764663	0.864263	0.903151	0.995546	0.815443	0.845743					0.847366	0.781835	0.714682	0.927756	0.928144	0.912598	0.952049	0.914711
49	0.722606	0.769507	0.812635	0.938401	0.863376	0.897024	0.748976	0.861116					0.776777	0.71505	0.85332	0.73774	0.743477	0.862845	0.749941	0.762722					0.801484	0.86524	0.850408	0.812902	0.900596	1.00884	0.861906	0.856867					0.783327	0.827652	0.817476	0.883517	0.880137	0.974415	0.941737	0.934135
49.333
49.667
50

## Sheet: ED.Fig6k
	WT-Vehicle												WT-GDF15												Beta less-Vehicle												Beta less-GDF15
	812.415	720.685	713.629	596.996	790.09	677.695	606.555	524.702					1090.49	1008.84	785.894	972.461	924.204	685.38	568.896	810.941					486.583	494.521	670.102	628.002	434.686	259.199	411.901	603.847					722.408	501.732	722.408	332.074	418.486	288.02	329.306	404.336

[truncated: 4 more sheets: ED.Fig6l, ED.Fig6m, ED.Fig6n, ED.Fig6o]
