# Supplementary material for: GDF15 promotes weight loss by enhancing energy expenditure in muscle
Source: Nature. 2023 Jun 28;619(7968):143–50. doi: 10.1038/s41586-023-06249-4 (PMC10322716; doi:10.1038/s41586-023-06249-4)
Supplement: Supplementary file 12 — Source Data Extended Data Fig. 7 [file 41586_2023_6249_MOESM12_ESM.xlsx]

## Sheet: ED.Fig7b
		Vehicle										GDF15 (5 nmol/kg)										Pair-fed
BAT		0.44839	0.86925	0.27411	1.26825		1.5187	1.11949	1.28595	1.22081	0.99505	1.73248	1.2815	1.85683	2.81442	1.31753	1.6851	1.94914	1.67927	1.14698		2.05315	1.64472	3.19948	1.55061	1.49261	2.06743	2.36664	1.43181	1.70272	1.43678
iWAT		ND										ND

## Sheet: ED.Fig7c
		Vehicle										GDF15 (5 nmol/kg)										Pair-fed
Ppargc1a		0.5245	1.15189	0.2772	1.07475	1.54114	1.15189	1.80125	1.08975	0.93887	0.44876	2.14206	1.47325	2.2642	2.6926	0.93239	1.29594	1.14393	1.03814	0.62373		1.5305	1.05995	1.88426	1.00278	1.20916	1.45297	1.35567	1.16393	1.07848	0.94213
Ppara		0.25955	1.40552	0.29242	0.87424	1.4104	1.3436	2.14518	1.09513	0.83573	0.33824	0.5583	1.16159	1.45005	2.23628	0.77976	1.84818	1.21512	0.9435	0.6557		0.48941	0.94678	2.6502	1.26234	0.95337	1.23636	1.81014	1.44003	0.64667	1.15757
Atp2a2		0.48318	1.22319	0.55696	1.00392	1.07597	1.07971	1.62523	1.17743	0.93022	0.84419	1.11392	0.95637	1.67092	2.10766	1.24457	2.04293	1.62523	1.22319	0.69286		1.33389	1.19387	1.58627	1.30644	1.42963	1.27072	1.38093	1.07597	1.29742	1.38573
Cidea		0.47788	0.90421	0.31858	1.18487	1.38485	1.08653	1.4537	1.08653	1.06417	1.03867	1.14848	1.05682	1.22666	1.76508	1.12485	1.96527	1.1366	0.87039	0.96911		1.21397	1.49457	1.88522	1.26552	1.56345	1.93822	1.4894	1.08653	1.22666	1.47911

## Sheet: ED.Fig7d
		Vehicle										GDF15 (5 nmol/kg)										Pair-fed
Ppargc1a		1.37057	0.82346	0.81212	1.00331	0.81212	1.39937	0.77904				0.46969	0.49475	0.99984	1.10173	0.79266	0.81777	0.79266	1.43373			0.70455	0.66194	0.63059	0.52296	0.93289	0.70945	1.04955	0.25699
Ppara		1.62569	0.51981	0.99381	1.2193	0.73767	1.17369	0.73004				0.31339	0.38852	0.89568	0.90818	0.79611	0.41785	0.24166	0.41209			0.56489	0.62462	0.70517	0.8185	0.81566	0.63774	0.81284	0.42221
Ckb		1.20795	0.96097	0.89662	0.86908	0.92824	0.98116	0.86908				1.13097	1.04432	1.1154	0.84532	1.00178	1.00875	0.86608	1.24191			1.22058	1.00526	0.67951	0.48049	1.19132	1.21636	0.9412	1.179
Ryr2		1.33793	0.99655	0.64394	1.19334	1.17691	0.67596	1.12506				0.92339	1.25702	0.81226	0.8322	0.73459	0.39366	0.58642	0.38289			1.51048	1.31951	0.59874	0.98624	1.0981	1.00001	0.89193	0.49827
Atp2a2		1.26641	1.07233	0.509	2.16708	0.82117	1.06862	1.17344				1.10248	1.65376	0.41776	0.22003	0.72485	0.16502	0.76353	0.38442			0.19154	0.96644	0.46838	0.37651	0.39523	0.79871	0.64876	0.48996

## Sheet: ED.Fig7f
Vehicle	GDF15 (5 nmol/kg)	Pair-fed
5557.15	6315	5647.25
5835.48	5212.25	5421.68
5488.54	4473.92	4320.97
5817.34	4862.8	6548.57
4999.71	5109.5	5919.28
4263.77	4139.07	3606.93
5664.85	2919.43	2421.33
	3455.47	6069.52

## Sheet: ED.Fig7h
	KO-GDF15 (5 nmol/kg)					KO-pair-fed					WT-vehicle					WT-GDF15 (5 nmol/kg)					WT-pair-fed
0	0	0	0	0	0	0	0	0	0	0	0	0	0	0	0	0	0	0	0	0	0	0	0	0	0
1	-1.30293	0.672646	-1.08225			0	0	0			0.923788	0.211864	1.70316	-0.60362	0.974659	-3.125	-1.06838	-1.47679	0.833333	-0.38462	0	0.19685	0	-0.42644	-0.6237
2	-1.9544	0.672646	-1.94805			-0.2	-3.42298	-0.21978			-1.84758	0.423729	1.45985	-1.20724	0.194932	-2.64423	-1.49573	-3.16456	0.208333	0.576923	-0.45147	-0.19685	-0.22472	0	-0.8316
3	-3.90879	0.224215	-2.81385			-0.4	-3.42298	-1.31868			-0.69284	0.847458	0.729927	0.603622	0.584795	-0.96154	-1.7094	-3.5865	-0.41667	0.384615	-0.6772	-0.59055	-0.67416	-2.77186	-3.1185
4	-5.53746	-0.44843	-1.94805			-1.4	-1.71149	-0.659341			-0.69284	0.635593	1.21654	-0.60362	0.389864	-1.92308	-3.4188	-5.06329	-1.875	-0.57692	-0.45147	-1.1811	0.224719	-3.62473	-2.9106
5	-3.25733	-1.56951	-2.5974			-2.2	-2.44499	-1.53846			-0.69284	1.27119	0.729927	-0.40241	-0.19493	-3.125	-2.5641	-6.54008	-2.08333	-0.38462	-1.12867	-1.9685	-1.34831	-4.69083	-2.9106
6	-5.53746	-6.05381	-2.81385			-2	-1.71149	-0.65934			-0.46189	0.211864	0.486618	0	0.194932	-4.08654	-3.4188	-7.173	-3.95833	-1.34615	-0.6772	-1.9685	-0.22472	-4.05117	-3.7422
7	-7.49186	-5.8296	-3.67965			-3.8	-4.64548	-4.61538			0.230947	0.635593	-0.24331	-0.20121	-0.97466	-4.32692	-3.4188	-6.54008	-4.58333	-2.11538	-1.58014	-3.54331	-1.79775	-5.75693	-3.9501
8	-7.49186	-5.8296	-4.54545			-3.8	-3.17848	-3.95604			0.923788	-0.42373	0	-0.80483	-0.5848	-5.04808	-5.12821	-7.59494	-5.83333	-2.88462	-1.58014	-3.93701	-0.67416	-5.97015	-4.9896
9	-8.14332	-5.8296	-5.19481			-4.6	-4.15648	-4.17582			-1.15473	0	-6.56934	-0.40241	-0.19493	-6.49038	-6.62393	-9.2827	-6.45833	-4.61538	-1.3544	-4.13386	-0.22472	-7.03625	-5.82121
10	-7.49186	-6.05381	-4.7619			-3.8	-2.20049	-3.2967			-0.92379	0.635593	-9.24574	-2.21328	-0.5848	-6.73077	-7.05128	-9.49367	-7.5	-5.38462	-2.48307	-5.51181	-1.79775	-7.46269	-6.44491
11	-7.81759	-6.72646	-4.11255			-4.6	-1.22249	-4.17582			-1.15473	-0.84746	-7.54258	-0.60362	-1.75439	-6.73077	-6.41026	-9.91561	-8.33333	-5.96154	-2.93454	-5.70866	-0.89888	-7.46269	-6.02911
12	-6.84039	-6.27803	-6.49351			-4.8	-2.20049	-3.73626			-0.92379	-1.69492	-6.56934	-1.60966	-1.94932	-8.65385	-7.05128	-10.5485	-9.79167	-7.69231	-3.386	-7.08661	-2.02247	-8.742	-6.44491
13	-9.44625	-5.60538	-6.92641			-3.8	-0.2445	-3.2967			-2.07852	-0.84746	-6.81265	-0.60362	-1.16959	-8.65385	-8.33333	-11.1814	-9.58333	-7.88462	-3.386	-6.49606	-2.02247	-9.16844	-6.44491
14	-6.84039	-6.72646	-7.14286			-4.8	-2.20049	-4.83516			0.461894	-1.69492	-6.56934	0	-1.16959	-7.45192	-8.76068	-12.2363	-10.4167	-9.23077	-3.83747	-7.28346	-2.92135	-9.38166	-7.06861
15	-8.79479	-7.3991	-7.79221			-4.8	-0.978	-5.49451			0.230947	-1.48305	-5.59611	0	-0.5848	-8.65385	-10.0427	-12.0253	-11.6667	-10.1923	-2.48307	-6.10236	-3.37079	-8.31557	-6.44491
16	-9.77199	-8.29596	-8.22511			-4	-1.46699	-3.73626			0.230947	-1.27119	-5.83942	0.402414	-0.97466	-9.13462	-8.97436	-13.2911	-12.0833	-11.1538	-2.48307	-6.10236	-2.24719	-8.95522	-6.86071

## Sheet: ED.Fig7i
EE	WT_Vehicle												WT_GDF15												WT_Pair-fed												iBBAKO_GDF15												iBBAKO_GDF15-Pair-fed
	7.39714	7.92015	9.59778	6.97211	7.94948								8.99324	8.65448	8.009	8.52378	7.46558								7.81132	6.28256	7.99746	7.75729	6.92628								14.0577	9.67426	9.56479	12.8128	9.00908	9.3586							8.5476
[truncated: 5 more columns]
