# Supplementary material for: GDF15 promotes weight loss by enhancing energy expenditure in muscle
Source: Nature. 2023 Jun 28;619(7968):143–50. doi: 10.1038/s41586-023-06249-4 (PMC10322716; doi:10.1038/s41586-023-06249-4)
Supplement: Supplementary file 13 — Source Data Extended Data Fig. 8 [file 41586_2023_6249_MOESM13_ESM.xlsx]

## Sheet: ED.Fig8a
	Vehicle							GDF15							Pair-fed
	35	34	34	34	35	34.5		35	35	34	36	35	35	35	35	35	35.5	34.5	36	35	35

## Sheet: ED.Fig8b
Top 75% mean surface
area temperature (ºC)
Vehicle								GDF15								Pair-fed
28.3742	26.0433	26.8573	25.5731	26.3655	25.9068			26.6144	26.3722	25.7098	26.0841	26.4804	25.8413	25.756		25.8898	25.7991	26.0046	26.4334	25.9128	25.7918	25.6075
Top 10% mean surface
area temperature (ºC)
Vehicle								GDF15								Pair-fed
32.5451	30.421	30.6794	30.0404	31.1604	30.501			31.4365	30.8328	31.0509	30.0075	30.575	30.2286	30.8082		30.3258	30.7357	30.6276	31.0675	30.3949	30.646	30.9359

## Sheet: ED.Fig8d
	Vehicle												GDF15
Liver	0.19913	1.8119	1.586	1.3236	1.6287	1.0751	1.0654	0.39269	0.5395	0.83591	0.5796	0.66797	0.76026	0.76202	0.84333	1.2262	1.0838	1.0207	0.32524	0.5222	1.0627	0.89585	0.43054	0.68522	1.0173
Heart	2.1093	12.5605	8.9412	8.3827	6.8408	5.1988	4.8975	2.839	2.7453	3.4514	4.0125	4.1211	3.6838	6.85	3.9642	5.4055	4.9117	5.4122	3.6916	4.0622	7.5046	4.3686	1.7143	5.4297	7.6959
Kidney	0.47782	8.5262	5.4122	5.0933	5.808	2.7255	3.0947	4.96651	2.2035	2.3413	2.8035	2.7665	3.1522	3.5065	4.1372	3.7685	4.417	3.5731	1.451	3.0572	3.7832	2.3124	2.2958	3.2498	5.3002
iBAT	1.33e-12	0.20963	0.18792	0.097597	0.92223	0.067434	4.81e-08	0.081477	0.058831	1.33e-06	0.048016	0.064006	0.073834	0.17282	0.062224	0.19099	0.23948	0.053788	0.000166	0.069428	0.17147	1.6397	1.33e-12	0.031955	0.1678

## Sheet: ED.Fig8e
	Vehicle												GDF15
Liver	2.4e-05	0.24386	0.33691	0.18874	0.003673	0.00303	0.017589	9.17e-05	0.013637	1.16e-07	0.000873	0.15261	1.19e-07	0.17093	2.74e-06	0.14184	0.16532	0.24875	0.01043	0.037914	0.42665	0.14407	7.11e-08	0.058147	0.4061
Heart	0.62075	1.3735	1.1463	1.1568	1.0574	0.79038	0.61003	0.77359	0.57241	0.52787	0.61253	0.87725	0.53197	1.0582	0.5548	0.83041	0.99272	0.64201	0.70946	0.64587	1.2992	0.52059	0.41768	0.65801	1.1425
Kidney	0.006256	0.53496	0.45165	0.29385	0.41186	0.27685	0.33424	0.44044	0.25741	0.15873	0.34346	0.33665	0.25559	0.34743	0.31439	0.39499	0.47362	0.34817	0.16441	0.24899	0.47419	0.24516	0.29793	0.28024	0.55423
iBAT	0.062923	0.32529	0.21386	0.52008	0.044126	0.58777		0.056504	1.1855	0.27903	0.49996	0.081703	0.73016	0.024104	0.080127	0.52404		0.33112		0.022419	0.24881	0.8378	2.316	0.25444	3.4661

## Sheet: ED.Fig8f
	Vehicle												GDF15
Liver	0.99997	0.13569	0.41224	0.21819	0.14603	0.25057	0.62702	0.5183	0.4822	0.99678	0.16542	0.18544	0.015245	0.25281	0.8875	0.17836	0.13326	0.14898	0.82672	0.50486	0.15086	0.22034	0.70705	0.55331	0.16271
Heart	0.036744	0.000739	3.4e-05	0.000589	0.000158	9.07e-05	0.00602	1.45e-05	8.22e-05	0.00182	0.000322	0.002747	9.63e-07	2e-05	0.031566	0.021301	1.28e-05	0.001326	2.7e-07	0.039748	0.000595	0.016736	1.04e-05	3.08e-06	0.002779
Kidney	0.11371	3.19e-07	0.012399	0.038757	7.54e-07	0.000115	0.00176	0.055246	0.017698	0.064178	0.001549	0.026691	0.063431	0.073476	0.029231	0.013286	0.012686	0.013433	0.059745	0.063614	0.040534	3.17e-07	0.000182	0.003137	0.00018

## Sheet: ED.Fig8g
	Vehicle												GDF15
Liver	0.5762	1.4009	0.493	0.5788	0.7987	1.0056	1.0192	0.8212	0.5992	0.7366	0.8371	0.4768	0.6556	0.5546	0.5476	0.7971	0.5706	1.1465	1.0312	0.4868	0.8364	0.8461	0.3714	0.7592	0.5291
Myocardium	0.053	0.1752	0.0818	0.7429	0.872	0.5954	0.8159	0.0608	0.2981	0.0177	0.3699	0.1908	0.0047	0.8066	0.3474	0.0897	0.138	0.9969	1.2426	0.2136	0.01046	0.2935	0.2569	0.599	0.1496
Kidney	0.0971	0.1151	0.0843	0.0761	0.0614	0.0754	0.0617	0.1005	0.0892	0.1069	0.1137	0.0832	0.0863	0.1034	0.0992	0.1123	0.1069	0.1338	0.1225	0.1211	0.0834	0.108	0.0496	0.1114	0.1462
iBAT	0.1998	0.0282	0.5408	0.235	0.0333	0.0572	0.0416	0.043	0.045	0.0811	0.3203	0.1072	0.0222	0.1118	0.0691	0.0861	0.1078	0.1145	0.0753	0.1095	0.129	0.051	0.0726	0.0769	0.0477

## Sheet: ED.Fig8h
	Vehicle												GDF15
Liver	0.1461	1.1302	0.2193	0.3329	0.473	0.666	0.4756	0.5378	0.2216	0.3171	0.6321	0.1437	0.017	0.0122	0.0293	0.4097	0.2678	0.7029	0.48	0.2937	0.3668	0.6601	0.066	0.4547	0.1551
Myocardium	0.053	0.1665	0.0545	0.7429	0.8656	0.5954	0.8154	0.0547	0.2944	0.0177	0.3698	0.1907	0.0002	0.8066	0.3469	0.0865	0.1377	0.9969	1.2426	0.213	0.1016	0.2935	0.2565	0.5987	0.1453
Kidney	0.097	0.1081	0.0698	0.0451	0.0488	0.0749	0.0607	0.0913	0.0777	0.1047	0.1032	0.0634	0.0516	0.0924	0.099	0.1009	0.0997	0.1009	0.1056	0.121	0.078	0.0973	0.0323	0.0926	0.1377
iBAT	0.179	0	0.4939	0.1734	0.0007	0.03	0.0102	0.007	0.0002	0.0082	0.2304	0.0844	0.0026	0.0092	0.0108	0.0567	0.0908	0.0859	0.0257	0.0255	0.073	0.0422	0.0321	0.0659	0.008

## Sheet: ED.Fig8i
	Vehicle												GDF15
Liver	0.3722	0.2687	0.2629	0.2397	0.3186	0.3302	0.4057	0.2805	0.3515	0.3857	0.2027	0.2948	0.4772	0.4051	0.3834	0.3761	0.2889	0.4382	0.5261	0.1782	0.4476	0.185	0.2683	0.2971	0.3374
Myocardium	0	0.0087	0.0273	0	0.0064	0	0.0005	0.0061	0.0037	0	0.0001	0.0001	0.0045	0	0.0005	0.0032	0.0003	0	0	0.0006	0.003	0	0.0004	0.0003	0.0043
Kidney	0.0001	0.007	0.0145	0.031	0.0126	0.0005	0.001	0.0092	0.0115	0.0022	0.0105	0.0198	0.0347	0.011	0.0002	0.0114	0.0072	0.0329	0.0169	0.0001	0.0054	0.0107	0.0173	0.0188	0.0085
iBAT	0.0207	0.0211	0.0467	0.0604	0.0243	0.0208	0.0244	0.0277	0.0336	0.0574	0.0887	0.0226	0.0143	0.075	0.0414	0.0286	0.0169	0.0279	0.0398	0.0707	0.0547	0.0088	0.0305	0.0109	0.0303
