# Supplementary material for: GDF15 promotes weight loss by enhancing energy expenditure in muscle
Source: Nature. 2023 Jun 28;619(7968):143–50. doi: 10.1038/s41586-023-06249-4 (PMC10322716; doi:10.1038/s41586-023-06249-4)
Supplement: Supplementary file 14 — Source Data Extended Data Fig. 9 [file 41586_2023_6249_MOESM14_ESM.xlsx]

## Sheet: ED.Fig9b
Body weight change
(g/mouse)	GDF15 (5 nmol/kg) in BAT denervation mice							Pair-fed in BAT denervation mice
0	0	0	0	0	0			0	0	0	0	0
1	-0.6	-0.7	-1	0	-0.6			0	0.1	0.6	0.6	0.1
2	-0.9	-1.2	-1.6	-0.6	-1			-1.4	-1.2	-0.2	-1.4	-0.4
3	-0.9	-1.3	-0.7	-0.9	-1.3			-1.6	-1.1	-0.6	-1.1	-0.3
4	-1.3	-1.5	-1.5	-1.9	-2.5			-1.5	-1.7	-0.9	-1.5	-0.5
5	-1.6	-2.3	-1.4	-1.8	-2.6			-1.9	-1.8	-1.3	-1.7	-0.4
6	-1.4	-2.6	-2.1	-2.1	-3.3			-2.1	-2.3	-0.9	-1.3	-0.7
7	-1.2	-3.1	-1.7	-2.2	-3.7			-2.6	-1.3	-1	-1.9	-0.8
8	-1.9	-3	-1.8	-3	-4.1			-1.9	-1.2	-1.6	-1.9	-0.6
9	-2.5	-3.7	-2.6	-3.6	-4.4			-2.8	-2.2	-1.7	-2.8	-0.9
10	-2.6	-3.8	-2.5	-4	-4.9			-2.5	-2.6	-1.8	-2.5	-0.5
11	-2.3	-3.9	-2.8	-3.7	-5.5			-2.5	-2.7	-1.7	-2.9	-0.5
12	-3.3	-3.8	-3	-4.9	-5.2			-2.7	-2.4	-1.9	-2.8	-0.3
13	-3.7	-3.7	-3.6	-4.7	-5.3			-2.4	-2.5	-2.4	-2.8	-0.7
Body weight change
percentage (%)
	GDF15 (5 nmol/kg) in BAT denervation mice							Pair-fed in BAT denervation mice
0	0	0	0	0	0			0	0	0	0	0
1	-1.36054	-1.53509	-2.30947	0	-1.44578			0	0.211864	1.36364	1.21704	0.241546
2	-2.04082	-2.63158	-3.69515	-1.2	-2.40964			-3.36538	-2.54237	-0.45455	-2.83976	-0.96618
3	-2.04082	-2.85088	-1.61663	-1.8	-3.13253			-3.84615	-2.33051	-1.36364	-2.23124	-0.72464
4	-2.94785	-3.28947	-3.4642	-3.8	-6.0241			-3.60577	-3.60169	-2.04545	-3.0426	-1.20773
5	-3.62812	-5.04386	-3.23326	-3.6	-6.26506			-4.56731	-3.81356	-2.95455	-3.44828	-0.96618
6	-3.1746	-5.70175	-4.84988	-4.2	-7.95181			-5.04808	-4.87288	-2.04545	-2.63692	-1.69082
7	-2.72109	-6.79825	-3.9261	-4.4	-8.91566			-6.25	-2.75424	-2.27273	-3.85396	-1.93237
8	-4.30839	-6.57895	-4.15704	-6	-9.87952			-4.56731	-2.54237	-3.63636	-3.85396	-1.44928
9	-5.66893	-8.11404	-6.00462	-7.2	-10.6024			-6.73077	-4.66102	-3.86364	-5.67951	-2.17391
10	-5.89569	-8.33333	-5.77367	-8	-11.8072			-6.00962	-5.50847	-4.09091	-5.07099	-1.20773
11	-5.21542	-8.55263	-6.46651	-7.4	-13.253			-6.00962	-5.72034	-3.86364	-5.88235	-1.20773
12	-7.48299	-8.33333	-6.92841	-9.8	-12.5301			-6.49038	-5.08475	-4.31818	-5.67951	-0.72464
13	-8.39002	-8.11404	-8.31409	-9.4	-12.7711			-5.76923	-5.29661	-5.45455	-5.67951	-1.69082

## Sheet: ED.Fig9c
	Denerv BAT-GDF15										Denerv BAT-Pair-fed
0	1513.86	1123.05	1291.97	970.605	1196.43								976.38	1308.74	767.681	1019.86	1027.86
0.3333	1883.21	1025.35	1419.33	932.465	1308.65								819.335	1842.29	1109.98	1616.92	968.766
0.6667	1361.41	1563.92	1141.3	873.169	1074.22								750.727	890.132	1503.28	1199.86	1667.92
1	1822.51	1136.65	1320.58	1558.08	1089.63								737.642	996.499	835.75	1143.89	1014.25
1.3333	1395.75	960.006	1243.24	937.192	1755.45								744.216	760.068	1168.53	911.97	888.866
1.6667	1970.03	1617.79	1554.26	1015.62	1509.91								762.203	829.859	859.91	843.159	931.284
2	1480.33	1889.23	1894.55	974.379	1070.75								1236.17	805.925	818.516	876.787	855.099
2.3333	1417.08	1316.9	1798.76	835.598	1370.43								943.139	734.501	726.528	822.443	867.252
2.6667	2551.88	1643.06	2074.2	1268.47	1590.37								1905.06	2261.21	2568.24	1796.39	1995.4
3	1734.85	1093.11	1231.26	1415.4	1717.45								1579.55	1636.89	1971.53	1167.3	1197.06
3.3333	1214.56	1132.92	1220.4	1003.18	923.465								1315.07	1308.09	1244.28	1233.15	1291.35
3.6667	1280.35	1082.04	1354.03	1178.88	1130.16								986.553	1725.3	1005.66	1006.37	1056.21
4	1285.04	1212.21	1337.62	1117.11	1124.01								870.759	1108.8	1754.98	876.237	1186.5
4.3333	1366.66	1087.47	1295.34	1053.7	1633.12								1038.86	898.239	927.135	1371.46	1197.49
4.6667	1375.96	1042.81	1208.55	1034.7	1038.43								1329.9	1286.8	1518.3	858.447	1081.09
5	1261.09	1699.35	1214.63	1129.31	1060.28								995.354	1064.1	1558.37	785.997	1301.8
5.3333	1349.63	1216.79	1076.06	1066.06	899.173								1083.72	986.2	897.506	933.474	1449.99
5.6667	1320.9	1215.97	1867.71	1054.78	926.626								1082.72	1115.22	907.329	918.404	1083.91
6	1246.18	1709.97	1532.6	1128.44	1131.25								1052.19	1025.29	1752.67	876.867	954.284
6.3333	1566.58	1062.68	1292.44	1030.05	1062.69								966.27	1179.23	989.278	764.928	1053.05
6.6667	1572	945.087	1472.7	1179.17	1104.79								936.64	1091.14	998.29	812.959	1971.22
7	1397.52	941.406	1301.23	1014.49	924.422								1207.67	1007.85	1064.03	1751.71	1267.64
7.3333	1619.69	1025.61	1188.8	1124.2	1088.2								991.732	1404.24	1430.42	1173.42	1270.23
7.6667	1483.23	1866.54	1406.2	949.042	991.802								929.755	1498.79	1066.4	1268.04	1170.45
8	1341.19	1036.05	1315.45	1033.57	1773.02								1093.4	1804.9	1070.87	1321.16	1019.49
8.3333	1303.66	975.676	1181.92	930.331	1125.6								1437.75	1419.91	1414.78	1076.35	977.48
8.6667	1734.73	974.162	1628.06	946.436	1011.52								1172.86	1223.8	1699.36	1230.32	1317.39
9	2107.16	927.345	1462.7	922.323	1328.83								976.13	996.414	1031.09	1696.25	1118.9
9.3333	1282.25	1545.91	1261.16	1123.87	985.175								1028.94	1095.03	965.006	1059.75	1399.17
9.6667	1261.67	1095.64	1142.59	871.121	1004.52								1510.51	1739.98	1024.11	1016.14	1986.31
10	1217.83	935.837	1657.65	848.152	1649.55								1181.72	1249.22	1299.36	1163.02	1293.36
10.333	1650.6	879.973	1710.3	823.78	1348.59								942.181	1040.27	1015.82	1116.87	1018.39
10.667	1988.99	1160.47	1255.7	1563.79	1299.59								1011.2	1752.62	949.982	1031.7	1943.31
11	1391.54	1062.25	1111.04	1515.41	1074.29								1160.51	1041.89	1137.73	1790.55	2122.26
11.333	1196.28	1011.39	1017.68	1012.74	1034.14								915.002	1080.31	1036.48	2018.92	2106.25
11.667	1433.56	1018.57	1860.73	885.538	1552.15								1026.6	1010.83	1759.63	1647.38	1665.05
12	1493.55	947.091	1989.83	849.5	1886.68								1321.89	1075.74	1760.73	1537.36	1831.48
12.333	1140.21	1689.85	2010.52	809.863	1003.25								989.721	1090.41	1354.42	1834.72	1160.48
12.667	1995.76	1703.26	1737.41	1148.03	1001.87								977.059	1024.91	946	1249.62	1321.59
13	1545.07	1607.06	1394.18	769.052	1693.04								1494.18	1398.83	928.355	1618.35	2016.62
13.333	1948.93	1721.27	1775.56	1233.05	1426								1815.16	903.886	968.252	1115.9	2215.51
13.667	1357.84	1171.55	1408.73	931.882	1692.79								1591.1	947.875	1360.8	1020.4	2028.64
14	1761.01	985.144	1717.22	876.02	1127.18								931.643	1476.38	996.527	1523.36	1786.37
14.333	1271.81	1621.51	1543.27	912.588	1094.18								902.51	1726.5	894.909	977.512	1385.92
14.667	1199.2	1751.52	1540.71	1497.73	1041.62								954.225	1693.35	842.052	1083.57	1150.47
15	1955.86	2008.92	1790.08	1000.94	1862.58								1000.74	1186.9	1518.41	1736.76	1355.11
15.333	2193.55	1130.94	1188.27	831.785	1158.18								1573.24	984.98	1758.19	1820.43	1913.1
15.667	1294.75	1044.69	1715.72	864.178	1723.59								1583.89	874.978	1780.05	1360.41	2004.72
16	1541.29	1561.01	1881.1	1529.27	1091.02								1130.64	1564.5	1672.41	972.109	1858.32
16.333	1369.29	1670.48	1286.02	1752.7	1010.07								891.683	1383.48	1032.45	1693.63	1255.51
16.667	1996.16	1553.97	1209.06	1662.35	2102.23								957.76	854.885	853.924	1651.6	967.313
17	2089.22	1087.59	1846.53	976.774	1155.19								901.169	883.756	1428.61	1158.86	1701.46
17.333	2090.86	1635.81	1231.17	1077.86	1789.93								1138.53	953.178	813.991	872.57	1434.15
17.667	1551.62	1067.93	1580.09	956.205	1315.66								956.38	880.132	839.437	1348.83	1028.56
18	1308.25	1044.33	1194.23	1016.29	1163.43								1310.85	1564.24	1440.22	878.445	758.486
18.333	2054.2	1241.09	1532.2	986.517	1115.11								885.254	1558.53	1568.5	986.905	936.53
18.667	2034.88	1349.74	1333.09	1445.39	1706.08								918.063	929.529	768.131	978.839	858.235
19	1821.13	1054.09	1729.65	1466.55	1855								1658.21	853.828	1132.94	1530.88	1574.36
19.333	1505.67	1103.39	1109.4	1671.83	1065.6								1577.01	1400.05	726.634	1212.12	873.069
19.667	1382.25	1687.18	1292.75	1546.9	1775.15								1520.64	1663.88	926.274	859.252	819.207
20	2257.45	1094.51	1280.49	804.871	1125.7								762.653	1210.89	734.181	998.042	872.608
20.333	1776.59	1099.15	1403.54	913.309	1842.7								924.327	941.289	788.899	844.074	1670.76
20.667	1539.29	1114.8	1215.37	895.294	2028.59								821.201	792.625	716.785	785.816	997.272
21	1839.98	1538.89	1374.39	993.776	1889.31								711.909	821.901	692.937	1332.01	1417.04
21.333	1778.22	1009.96	1237.69	815.516	1794.77								864.72	918.129	1384.58	793.036	1368.86
21.667	2090.56	869.26	1240.83	973.245	1022.57								838.039	880.274	867.331	799.168	810.671
22	1603.29	1731.16	1812.8	849.686	1638.06								1224.27	1438.35	725.005	766.933	877.861
22.333	1251.45	962.317	1974.52	1278.18	1724.64								1243.72	845.09	1177.89	1089.48	730.698
22.667	1580.12	1119.48	1740.08	845.721	1065.95								744.899	1441.15	1429.47	1495	1555.81
23	1722.79	916.132	1155.37	765.026	1323.73								708.608	810.432	1452.73	1501.86	872.504
23.333	2039.77	1216.2	1030.9	822.769	1008.11								1308.81	815.546	992.559	1175.87	784.236
23.667	1178.92	1330.61	1029.39	748.095	1694.06								755.955	1118.07	745.071	1083.03	731.803
24	2038	1009.1	1168.6	868.606	1133.84								778.294	758.287	848.801	889.573	718.709
24.333	1329.83	1015.37	1055.69	931.701	1536.75								741.664	739.173	723.854	738.194	753.609
24.667	1084.47	930.574	1192.72	1208.09	1124.44								1023.52	785.751	720.723	731.925	762.534
25	1564.05	1051.6	1135.82	797.575	1638.48								728.361	727.8	1150.99	735.531	1245
25.333	1353.44	878.044	1442.8	898.083	1071.18								1232.21	765.268	726.579	736.726	1468.9
25.667	1361.53	1292.97	1051.56	762.89	1142.76								1289.51	1435.45	717.757	742.649	1481.21
26	1238.37	952.579	1675.62	789.647	1119.26								1337.84	1236.54	708.478	1047.21	1255.05
26.333
26.667
27
27.333
27.667
28
28.333
28.667
29
29.333
29.667
30
30.333
30.667
31
31.333
31.667
32
32.333
32.667
33
33.333
33.667
34
34.333
34.667
35
35.333
35.667
36
36.333
36.667
37
37.333
37.667
38
38.333
38.667
39
39.333
39.667
40
40.333
40.667
41
41.333
41.667
42
42.333
42.667
43
43.333
43.667
44
44.333
44.667
45
45.333
45.667
46
46.333
46.667
47
47.333
47.667
48
48.333
48.667
49
49.333
49.667
50

## Sheet: ED.Fig9d
Number	Group	Weight	EE dark	EE light	VO2 dark
1	GDF15	41.2	0.327134	0.29682	1682.24
2	GDF15	39.2	0.265766	0.242681	1317.83
3	GDF15	37.3	0.284077	0.267853	1487.01
4	GDF15	42.9	0.228865	0.228552	1069.96
5	GDF15	34.1	0.25334	0.212676	1444.82
6	Pair-fed	37.2	0.208583	0.205551	1108.07
7	Pair-fed	43.2	0.244692	0.268165	1136.35
8	Pair-fed	39.7	0.222715	0.24516	1111.66
9	Pair-fed	46.1	0.271729	0.26364	1213.52
10	Pair-fed	40.6	0.255808	0.25753	1303.48

## Sheet: ED.Fig9e
Time (h)	Denerv BAT-GDF15												Denerv BAT-Pair-fed
0	0.88259	0.793806	0.810352	0.733677	0.824758								0.731222	0.82519	0.757821	0.785221	0.864565
0.3333	0.881254	0.782928	0.771887	0.739649	0.837546								0.738281	0.82215	0.719406	0.837574	0.839727
0.6667	0.927295	0.886309	0.825059	0.77726	0.846681								0.800268	0.76962	0.806636	0.769971	0.875767
1	0.894701	0.87861	0.837553	0.765792	0.851807								0.767742	0.73692	0.719242	0.822395	0.805507
1.3333	0.912423	0.852995	0.882537	0.761606	0.896141								0.784029	0.80554	0.77192	0.736693	0.823968
1.6667	0.911934	0.856718	0.887427	0.719227	0.836607								0.749606	0.73563	0.693468	0.732795	0.760138
2	0.905367	0.901038	0.863504	0.777519	0.812807								0.828493	0.78943	0.736751	0.738099	0.804132
2.3333	0.949959	0.872705	0.810671	0.833883	0.955053								0.862087	0.84619	0.849408	0.921113	0.892851
2.6667	0.817699	0.775502	0.766615	0.70051	0.752282								0.729601	0.80631	0.746517	0.748414	0.80017
3	0.817175	0.757244	0.789439	0.767093	0.764344								0.816834	0.83861	0.763907	0.886538	0.891525
3.3333	0.836297	0.78658	0.762881	0.768497	0.775324								0.865413	0.82898	0.772002	0.868388	0.862791
3.6667	0.842048	0.774644	0.755622	0.733146	0.7071								0.86303	0.81396	0.738943	0.79063	0.858666
4	0.815211	0.82174	0.787978	0.752083	0.761206								0.854266	0.84887	0.80311	0.777504	0.886277
4.3333	0.806206	0.76675	0.767776	0.763855	0.797525								0.898342	0.78638	0.791715	0.834317	0.909109
4.6667	0.84236	0.791497	0.782673	0.745051	0.810018								0.92431	0.85238	0.818753	0.75151	0.921094
5	0.817045	0.789855	0.743333	0.749111	0.717093								0.805261	0.85962	0.802332	0.78662	0.916009
5.3333	0.807835	0.857707	0.779898	0.774518	0.84744								0.974948	0.89809	0.861054	0.766709	0.861417
5.6667	0.818559	0.776784	0.813828	0.775032	0.773345								0.913463	0.89421	0.868131	0.710153	0.825519
6	0.814519	0.831615	0.836069	0.750702	0.815144								0.899653	0.90014	0.821339	0.800281	0.863514
6.3333	0.766818	0.734992	0.780402	0.707405	0.816472								0.890293	0.90829	0.849797	0.783582	0.831438
6.6667	0.850326	0.757361	0.848009	0.756174	0.782575								0.862989	0.91789	0.832474	0.750006	0.886526
7	0.904473	0.8159	0.85612	0.771016	0.832491								0.953095	0.97452	0.918789	0.807816	0.848756
7.3333	0.873003	0.798416	0.778798	0.72395	0.739531								0.895776	0.88381	0.883089	0.864008	0.839247
7.6667	0.805698	0.826092	0.837739	0.745372	0.739111								0.878775	0.90034	0.892348	0.874958	0.908962
8	0.802909	0.851762	0.859246	0.755124	0.812218								0.937872	0.86476	0.878557	0.87672	0.851021
8.3333	0.810563	0.829829	0.846398	0.765727	0.817003								0.91235	0.95072	0.921206	0.883375	0.881079
8.6667	0.837508	0.785569	0.845271	0.745175	0.789052								0.863745	0.91119	0.904353	0.898331	0.88196
9	0.862416	0.800047	0.842615	0.742333	0.825541								0.915664	0.96296	0.927084	0.842704	0.865049
9.3333	0.867753	0.835355	0.858828	0.75659	0.839966								0.912525	0.89775	0.884262	0.880603	0.898821
9.6667	0.874151	0.872327	0.828678	0.723144	0.854981								0.940538	0.89607	0.862276	0.888242	0.90695
10	0.810597	0.796819	0.85205	0.739319	0.797925								0.881582	0.89602	0.859091	0.89172	0.868836
10.333	0.862707	0.808427	0.892411	0.757689	0.872696								0.955158	0.92427	0.912161	0.867828	0.877863
10.667	0.840915	0.799056	0.780393	0.7631	0.825634								0.832542	0.90647	0.897911	0.913723	0.86618
11	0.868083	0.820832	0.789959	0.74519	0.814659								0.840239	0.93818	0.917	0.902492	0.854815
11.333	0.864631	0.847244	0.806998	0.728355	0.825172								0.832569	0.90419	0.892112	0.848313	0.835403
11.667	0.815658	0.794201	0.850523	0.711697	0.843634								0.869946	0.91792	0.878757	0.836362	0.810222
12	0.77365	0.767068	0.818796	0.707988	0.857433								0.834894	0.8501	0.8423	0.871779	0.907871
12.333	0.766131	0.861716	0.780699	0.767899	0.833898								0.840451	0.87576	0.846227	0.866428	0.877144
12.667	0.808901	0.848258	0.763912	0.705867	0.789928								0.840356	0.82457	0.803738	0.842374	0.865897
13	0.832648	0.80316	0.802751	0.729872	0.881539								0.887764	0.90174	0.850894	0.890977	0.88619
13.333	0.805678	0.777529	0.796777	0.772571	0.819942								0.852553	0.86622	0.829862	0.835859	0.825759
13.667	0.864146	0.766174	0.795819	0.735849	0.841946								0.850272	0.82618	0.872125	0.837424	0.840421
14	0.818737	0.761375	0.816708	0.771379	0.814266								0.799905	0.8734	0.808892	0.866075	0.865663
14.333	0.777437	0.81698	0.824225	0.726351	0.823517								0.805746	0.84468	0.86635	0.840262	0.827561
14.667	0.779393	0.791933	0.839079	0.768124	0.801312								0.813281	0.81365	0.819332	0.833657	0.831112
15	0.818081	0.811156	0.806067	0.678718	0.79953								0.763165	0.75213	0.822212	0.882342	0.83963
15.333	0.837054	0.814999	0.796822	0.746955	0.797694								0.892977	0.74343	0.791839	0.838364	0.83542
15.667	0.81591	0.826523	0.880881	0.729789	0.861274								0.816988	0.81914	0.835237	0.801182	0.800294
16	0.790859	0.820832	0.846248	0.783447	0.751654								0.760839	0.84014	0.794158	0.771929	0.784645
16.333	0.785481	0.836386	0.748243	0.747859	0.823554								0.747062	0.79431	0.790401	0.78481	0.770903
16.667	0.806213	0.812374	0.715881	0.749314	0.848098								0.741861	0.77585	0.823845	0.81528	0.756699
17	0.818283	0.800503	0.812516	0.700883	0.806453								0.755622	0.77386	0.828077	0.782161	0.784406
17.333	0.845466	0.832878	0.835417	0.755597	0.835289								0.800689	0.81932	0.790597	0.782343	0.773289
17.667	0.785487	0.715738	0.776163	0.649845	0.78784								0.761953	0.81264	0.756081	0.822002	0.763543
18	0.770189	0.733199	0.712516	0.751884	0.843372								0.832873	0.84716	0.810357	0.822486	0.842932
18.333	0.820652	0.811553	0.816948	0.730891	0.836801								0.746627	0.79818	0.803541	0.73337	0.751728
18.667	0.844252	0.861954	0.833126	0.789433	0.882605								0.769126	0.75753	0.799093	0.755978	0.761464
19	0.787301	0.797985	0.81023	0.727686	0.823614								0.78236	0.74343	0.732461	0.815971	0.855757
19.333	0.750414	0.805581	0.806702	0.757868	0.835659								0.811467	0.82413	0.840868	0.78962	0.785706
19.667	0.804096	0.821508	0.766707	0.756357	0.867686								0.739212	0.78889	0.701868	0.744066	0.752998
20	0.835959	0.831717	0.791313	0.722626	0.894061								0.77998	0.79718	0.796491	0.754907	0.811954
20.333	0.837462	0.776572	0.796621	0.688873	0.846581								0.688542	0.74467	0.734172	0.76105	0.877478
20.667	0.824754	0.789743	0.776969	0.746493	0.888398								0.720687	0.80364	0.810554	0.792244	0.745651
21	0.771078	0.83947	0.7659	0.703295	0.824167								0.810307	0.78524	0.818147	0.823164	0.786405
21.333	0.799715	0.78049	0.834774	0.710188	0.84304								0.771307	0.79129	0.8529	0.762787	0.841593
21.667	0.807259	0.741458	0.819776	0.693537	0.723527								0.762854	0.78127	0.789328	0.775072	0.772164
22	0.793749	0.858976	0.899726	0.735575	0.834684								0.814257	0.83885	0.775596	0.742096	0.713705
22.333	0.790321	0.869906	0.866425	0.738878	0.865504								0.812331	0.80232	0.81093	0.792259	0.835291
22.667	0.803344	0.838196	0.851977	0.713727	0.766511								0.78683	0.80151	0.827648	0.798731	0.797129
23	0.86157	0.819454	0.831836	0.73174	0.875307								0.835261	0.81844	0.832271	0.808864	0.811011
23.333	0.819406	0.737969	0.771745	0.694137	0.769037								0.819761	0.77275	0.833728	0.763966	0.794922
23.667	0.850063	0.852356	0.815553	0.745244	0.874931								0.769539	0.84396	0.793204	0.772782	0.767022
24	0.806482	0.846776	0.78833	0.747736	0.794966								0.739206	0.79241	0.813127	0.733232	0.755978
24.333	0.80097	0.888505	0.821371	0.698818	0.891296								0.767581	0.80717	0.798074	0.795682	0.767367
24.667	0.785959	0.818622	0.903733	0.77107	0.881468								0.828767	0.82656	0.800666	0.780994	0.775923
25	0.812696	0.841464	0.90714	0.692438	0.887102								0.807543	0.79059	0.881689	0.773056	0.896387
25.333	0.821728	0.749356	0.932483	0.698164	0.812942								0.827027	0.83019	0.776554	0.788388	0.810693
25.667	0.810641	0.84919	0.845501	0.711292	0.814945								0.770921	0.83244	0.791619	0.801252	0.784655
26	0.775761	0.861927	0.856127	0.678311	0.847755								0.757376	0.78018	0.787672	0.793144	0.79434
26.333
26.667
27
27.333
27.667
28
28.333
28.667
29
29.333
29.667
30
30.333
30.667
31
31.333
31.667
32
32.333
32.667
33
33.333
33.667
34
34.333
34.667
35
35.333
35.667
36
36.333
36.667
37
37.333
37.667
38
38.333
38.667
39
39.333
39.667
40
40.333
40.667
41
41.333
41.667
42
42.333
42.667
43
43.333
43.667
44
44.333
44.667
45
45.333
45.667
46
46.333
46.667
47
47.333
47.667
48
48.333
48.667
49
49.333
49.667
50

## Sheet: ED.Fig9f
	Denerv BAT-GDF15												Denerv BAT-Pair-fed
0	315.523	402.576	427.002	446.561	366.3								453.27	399.729	321.875	380.385	245.539
0.3333	396.757	386.404	561.36	419.602	372.375								370.589	572.155	537.458	460.014	272.09
0.6667	180.894	316.13	348.837	337.42	289.082								260.913	355.467	506.282	478.444	366.866
1	342.55	244.55	375.751	632.285	283.788								296.912	453.009	404.905	354.782	343.52
1.3333	220.535	248.103	259.232	386.954	325.674								279.074	257.391	462.102	414.936	273.322
1.6667	312.902	407.918	311.238	492.075	432.039								330.161	379.061	454.066	389.183	386.824
2	251.55	334.856	455.976	376.103	349.445								370.664	294.858	372.335	396.845	291.603
2.3333	134.014	296.47	593.527	242.941	117.803								229.252	198.268	192.167	117.871	165.716
2.6667	811.725	639.809	838.852	654.705	681.703								889.614	762.807	1125.88	781.753	693.826
3	553.374	459.388	450.456	571.276	701.163								504.746	462.815	806.35	235.503	231.419
3.3333	348.163	419.95	501.254	402.518	359.877								312.265	391.156	491.885	286.615	312.356
3.6667	354.581	422.915	572.753	543.443	570.733								238.232	559.694	453.739	366.152	262.843
4	414.161	377.313	492.669	479.22	464.848								223.168	294.284	601.512	338.243	239.902
4.3333	461.265	439.549	521.319	431.054	575.155								188.867	333.265	335.625	397.726	195.915
4.6667	380.331	377.885	455.963	456.163	343.794								183.414	333.895	480.249	369.088	154.975
5	402.533	620.511	539.01	490.124	517.537								337.533	263.098	536.171	291.3	197.801
5.3333	451.801	304.774	411.024	416.897	240.823								56.719	179.718	219.726	377.368	354.097
5.6667	418.245	470.865	606.317	411.568	364.209								169.172	210.53	211.28	459.056	330.454
6	403.092	503.71	439.925	486.711	364.723								188.958	183.292	546.725	304.734	229.659
6.3333	633.021	486.563	492.577	519.643	340.235								188.814	194.569	261.014	287.419	310.514
6.6667	413.357	396.993	393.012	497.688	417.002								226.243	162.33	292.618	351.597	397.736
7	239.592	302.313	329.414	402.736	270.94								107.81	53.4826	156.675	586.457	336.69
7.3333	363.823	359.656	456.297	535.709	489.898								184.599	289.786	296.926	281.419	357.79
7.6667	501.88	567.251	399.673	417.884	447.205								199.777	267.418	204.676	280.643	191.782
8	460.138	269.914	326.066	438.07	580.4								125.737	430.561	230.493	288.469	266.875
8.3333	430.401	290.351	318.628	377.641	359.362								227.348	132.46	202.542	222.908	206.225
8.6667	493.723	362.767	442.005	417.051	370.724								281.806	195.916	291.685	223.697	275.977
9	511.021	322.642	403.677	410.856	405.072								148.887	72.3451	137.37	467.878	266.375
9.3333	299.403	445.608	313.499	473.558	276.299								162.4	200.171	198.403	224.435	253.24
9.6667	280.953	247.36	342.245	416.298	256.236								166.899	323.006	248.607	202.081	332.217
10	401.995	330.702	431.049	382.135	579.827								248.309	232.011	322.419	224.455	299.628
10.333	399.485	293.699	328.08	345.58	303.627								80.8231	143.539	160.954	260.647	220.392
10.667	554.638	405.694	478.592	641.717	395.957								296.285	294.544	173.401	160.748	458.924
11	324.144	332.265	405.493	667.732	347.239								324.937	119.273	170.966	312.968	541.949
11.333	285.64	271.213	342.115	475.054	315.888								268.057	185.729	199.346	537.741	606.955
11.667	460.943	364.446	488.659	440.318	425.691								235.905	150.322	378.146	472.054	550.672
12	586.267	382.298	629.255	427.724	473.44								382.063	283.276	486.866	348.51	303.475
12.333	462.058	411.818	765.24	325.767	291.66								276.764	239.86	365.529	432.51	252.552
12.667	664.503	453.822	710.58	582.148	365.702								273.379	314.109	323.232	345.379	312.733
13	452.434	550.673	478.692	358.775	355.875								298.356	246.282	243.218	314.364	408.043
13.333	659.526	664.368	627.565	486.259	448.188								470.463	213.392	288.087	320.708	674.553
13.667	325.328	474.673	500.196	425.325	469.094								418.523	287.93	307.69	290.563	567.388
14	557.067	407.136	549.105	347.227	365.084								324.362	330.63	331.817	360.022	423.423
14.333	491.085	517.755	473.876	431.168	337.287								305.309	470.449	211.081	273.661	417.747
14.667	459.086	633.407	434.414	601.896	360.172								310.653	550.21	265.523	315.447	339.875
15	620.876	661.226	604.593	553.486	649.658								410.553	509.058	471.408	362.707	380.82
15.333	625.992	364.899	419.899	364.027	407.561								300.281	436.936	636.102	515.482	551.241
15.667	415.759	316.724	362.551	403.274	421.328								505.721	276.184	513.454	470.707	696.645
16	560.181	488.274	507.598	574.968	468.817								468.291	438.326	598.512	384.411	694.918
16.333	510.11	478.605	560.021	764.385	311.297								390.08	494.751	376.042	632.862	498.658
16.667	673.704	508.283	592.637	720.894	560.697								427.405	332.394	262.755	532.108	407.413
17	662.494	377.554	603.535	503.534	389.408								381.193	346.592	429.369	438.221	636.947
17.333	566.961	478.37	354.755	455.981	516.149								394.884	300.584	296.204	329.692	563.827
17.667	578.021	523.715	613.527	575.409	484.886								394.315	287.483	354.43	419.237	421.308
18	521.181	481.324	592.156	436.309	319.596								383.352	419.679	475.987	272.317	208.922
18.333	643.165	407.67	489.32	458.526	318.707								387.919	547.165	536.452	454.573	402.315
18.667	555.957	328.39	389.285	528.809	355.544								367.387	390.188	268.486	413.459	354.56
19	672.838	370.411	572.015	689.589	571.513								626.491	378.754	523.576	491.426	399.527
19.333	650.145	373.574	373.507	700.837	306.614								518.239	430.126	202.683	443.083	324.919
19.667	471.456	525.812	522.615	652.417	414.695								685.398	610.263	475.96	380.243	350.156
20	648.407	322.22	464.408	385.341	212.798								291.206	427.159	259.849	423.377	286.039
20.333	505.777	426.025	496.446	489.356	496.197								495.775	415.59	362.302	349.299	362.661
20.667	471.279	407.276	470.255	392.52	402.894								395.851	270.963	236.657	283.764	438.65
21	730.25	432.883	557.495	508.248	580.318								235.344	306.52	219.891	411.395	525.686
21.333	619.679	384.767	357.982	407.581	494.031								342.854	333.016	358.053	325.85	380.143
21.667	701.867	388.504	390.338	513.798	488.01								344.247	334.194	317.474	311.778	320.25
22	574.882	429.901	325.331	388.204	474.028								396.548	406.099	282.203	341.943	433.522
22.333	455.976	221.197	465.476	576.837	409.254								406.899	290.78	388.148	393.391	210.702
22.667	540.95	317.315	452.696	417.619	431.278								275.805	497.851	430.663	523.466	548.969
23	420.269	288.694	339.907	354.482	292.189								204.369	256.778	426.323	500.148	287.395
23.333	642.941	550.733	407.98	433.525	403.572								411.756	321.362	288.835	480.81	279.645
23.667	310.519	345.315	331.171	329.564	375.011								301.988	306.017	267.842	426.713	295.453
24	686.901	271.396	429.721	378.995	404.221								350.81	273.611	276.553	409.948	303.581
24.333	460.599	201.476	329.252	483.551	297.684								298.734	248.282	254.258	262.279	303.817
24.667	403.128	294.553	205.973	479.48	236.49								306.425	238.169	250	278.22	296.389
25	510.729	292.267	189.604	422.54	329.003								244.185	264.849	241.646	289.457	230.458
25.333	421.298	380.71	179.058	467.095	349.343								372.525	227.265	281.64	270.838	484.636
25.667	449.328	342.468	285.082	379.856	368.816								512.119	420.845	259.945	256.87	553.871
26	481.681	231.804	424.178	437.191	299.172								561.937	471.731	261.31	376.563	448.762
26.333
26.667
27
27.333
27.667
28
28.333
28.667
29
29.333
29.667
30
30.333
30.667
31
31.333
31.667
32
32.333
32.667
33
33.333
33.667
34
34.333
34.667
35
35.333
35.667
36
36.333
36.667
37
37.333
37.667
38
38.333
38.667
39
39.333
39.667
40
40.333
40.667
41
41.333
41.667
42
42.333
42.667
43
43.333
43.667
44
44.333
44.667
45
45.333
45.667
46
46.333
46.667
47
47.333
47.667
48
48.333
48.667
49
49.333
49.667
50

## Sheet: ED.Fig9g
		Denerv BAT-GDF15												Denerv BAT-Pair-fed
0	0	1229.65	455.547	621.968	126.414	654.917								116.184	718.983	184.873	373.588	750.038
0.3333	0.3333	1518.13	364.827	433.243	146.95	792.99								123.988	986.443	72.0141	979.999	596.709
0.6667	0.6667	1384.57	1296.95	626.313	288.014	695.884								326.737	262.466	698.118	355.721	1302.67
1	1	1581.44	902.544	800.269	432.099	731.444								211.158	144.599	53.5945	613.776	465.768
1.3333	1.3333	1324.43	649.651	1009.54	241.94	1534.84								268.553	349.146	356.863	131.372	483.341
1.6667	1.6667	1864.94	1122.37	1296.89	65.0574	908.451								154.876	115.522	-46.3637	106.406	234.156
2	2	1356.85	1694.18	1373.26	322.556	527.514								697.814	310.757	118.129	131.951	387.296
2.3333	2.3333	1588.28	1010.05	868.578	492.318	1567.97								677.51	474.165	479.717	813.148	745.193
2.6667	2.6667	1314.37	528.738	583.049	-27.4795	342.644								212.551	1046.66	485.522	355.208	867.56
3	3	889.391	260.356	474.811	400.959	464.902								807.312	999.905	529.739	969.257	1021.31
3.3333	3.3333	729.03	422.053	322.181	290.638	296.416								964.724	741.312	380.461	921.434	931.811
3.6667	3.6667	802.24	343.949	312.44	150.675	9.6256								712.96	859.112	155.23	393.575	742.191
4	4	647.228	646.801	506.876	239.663	288.11								594.324	729.397	786.655	290.009	983.786
4.3333	4.3333	631.973	306.357	371.006	282.874	690.261								918.773	333.797	367.194	810.77	1118.12
4.6667	4.6667	864.114	411.967	428.603	188.66	498.323								1334.34	867.176	789.346	181.918	1068.78
5	5	645.756	658.56	211.913	226.911	57.5598								455.969	752.357	692.974	292.956	1256.66
5.3333	5.3333	634.166	849.679	367.939	338.253	585.607								1338.67	871.052	640.487	262.8	1037.16
5.6667	5.6667	685.549	398.441	928.875	337.159	289.031								1032.54	965.218	676.902	20.6657	597.102
6	6	623.707	989.724	918.327	234.954	569.426								936.881	915.198	931.949	381.687	691.756
6.3333	6.3333	441.819	144.8	444.91	10.2147	541.378								818.953	1096.62	654.971	274.461	608.651
6.6667	6.6667	1044.58	225.605	962.974	275.07	391.309								676.714	1062.69	581.734	166.678	1636.68
7	7	1275.21	477.125	899.189	305.617	538.76								1370.91	1242.97	1040.67	822.954	833.225
7.3333	7.3333	1244.49	437.674	400.499	96.3379	170.903								865.44	1148.45	1165.15	853.257	779.597
7.6667	7.6667	682.433	1033.13	853.344	174.437	153.858								738.96	1339.27	913.856	985.66	1092.08
8	8	599.947	695.262	927.845	236.138	868.706								1164.97	1318.68	850.051	1037.61	680.686
8.3333	8.3333	628.857	556.735	764.115	257.73	576.167								1363.8	1596.38	1399.39	878.152	787.206
8.6667	8.6667	1050.87	358.4	1044.14	173.104	388.281								851.438	1154.35	1549.71	1088.04	1066.26
9	9	1516.88	402.668	920.296	156.688	732.155								940.736	1176.1	1047.63	1067.93	818.953
9.3333	9.3333	954.394	921.253	887.14	264.317	607.899								976.834	965.495	791.228	851.15	1240.51
9.6667	9.6667	976.043	838.451	645.957	71.4305	688.913								1627.82	1520.77	736.562	851.676	1835.02
10	10	587.651	392.52	1114.58	132.382	700.232								954.411	1091.54	915.579	993.31	969.07
10.333	10.333	1190.41	415.87	1466.13	197.886	1034.3								1078.44	1043.56	962.686	831.678	805.151
10.667	10.667	1235.94	498.63	432.21	414.401	716.597								589.569	1615.31	838.294	985.112	1432.42
11	11	1037.84	562.368	431.101	277.274	538.367								717.535	1111.55	1103.44	1617.61	1453.86
11.333	11.333	873.295	657.787	474.289	107.215	568.04								533.599	984.364	887.092	1322.94	1255.63
11.667	11.667	724.972	415.009	1238.12	26.1878	983.825								774.417	984.637	1398.39	989.319	800.581
12	12	467.95	268.189	1034.88	10.6912	1315.1								784.957	713.704	1105.27	1172.62	1699.7
12.333	12.333	317.983	1211.05	694.837	232.414	591.167								612.899	851.567	874.573	1354.46	913.671
12.667	12.667	947.523	1115.67	466.869	3.29319	388.595								604.635	560.148	426.759	784.85	972.436
13	13	901.598	720.722	622.642	86.759	1367.05								1249.07	1258.89	619.301	1376.68	1671.27
13.333	13.333	896.519	569.882	744.382	380.24	749.127								1224.68	666.438	552.648	667.566	1222.9
13.667	13.667	988.22	326.951	584.41	130.641	1059.87								1056.88	525.011	1040.1	617.755	1255.98
14	14	915.403	253.28	876.685	265.362	562.842								403.926	1137.1	473.076	1122.14	1312.51
14.333	14.333	420.535	829.831	841.007	88.2345	592.726								415.441	1102.62	660.337	604.493	776.436
14.667	14.667	407.269	695.449	944.425	431.353	458.322								472.177	840.806	440.007	637.302	663.24
15	15	1010.81	974.521	826.637	-121.588	804.348								265.493	254.9	813.462	1408.74	834.076
15.333	15.333	1324.26	568.517	498.412	158.916	490.417								1352.72	172.293	697.333	1109.93	1140.64
15.667	15.667	656.268	580.298	1380.18	97.1627	1231.73								810.642	456.459	1059.82	597.779	872.753
16	16	604.392	826.415	1214.84	547.758	231.925								287.911	966.586	681.073	296.916	675.824
16.333	16.333	503.22	1003.37	253.287	342.113	547.331								170.798	564.387	402.692	617.21	377.577
16.667	16.667	923.131	762.491	58.9226	335.556	1375.47								160.639	276.454	463.858	832.377	227.976
17	17	1081.67	474.52	907.24	-19.4905	535.49								207.945	277.736	803.726	408.266	616.916
17.333	17.333	1342.82	956.266	734.041	248.588	1066.13								497.714	498.021	318.218	308.132	446.973
17.667	17.667	570.266	51.3458	513.253	-242.601	497.723								248.416	432.935	195.464	721.317	274.654
18	18	389.162	133.726	39.7989	217.111	736.041								766.259	1016.76	693.374	471.713	478.322
18.333	18.333	1085.83	604.299	783.903	115.899	671.908								167.8	663.409	706.166	127.148	199.399
18.667	18.667	1295.55	968.777	780.811	557.348	1385.9								268.624	222.622	330.179	227.461	220.998
19	19	684.447	447.745	831.703	150.765	1005.69								585.698	149.36	141.244	776.384	1085.31
19.333	19.333	311.523	507.077	515.533	402.968	636.502								767.241	762.349	451.366	468.438	321.753
19.667	19.667	625.829	898.439	363.933	362.154	1320.72								236.6	637.482	-14.3073	152.795	179.187
20	20	1351.52	634.007	504.785	64.0907	973.502								261.064	509.887	306.835	227.028	426.484
20.333	20.333	1075.86	359.092	587.421	-68.4645	1192.86								-70.6889	169.977	104.534	215.754	1317.98
20.667	20.667	842.568	431.455	399.272	169.157	1701.71								58.0976	357.199	345.732	313.128	184.577
21	21	554.823	946.072	381.837	-8.85263	1029.07								342.574	301.151	358.325	719.412	526.76
21.333	21.333	769.421	348.077	734.276	18.4798	1132.72								261.651	361.862	936.365	209.018	854.852
21.667	21.667	976.806	144.189	650.905	-52.1673	85.6445								221.133	306.54	334.03	255.598	248.48
22	22	649.93	1218.93	1614.74	118.049	971.136								611.274	880.203	233.618	129.458	34.0324
22.333	22.333	487.656	725.748	1457.64	196.915	1265.9								610.015	375.743	570.166	434.207	435.228
22.667	22.667	709.972	681.695	1169.43	32.8709	299.127								278.353	635.409	801.403	640.136	654.765
23	23	1233.5	479.228	669.896	92.8507	1031.06								421.972	420.163	845.202	712.786	422.667
23.333	23.333	1066.56	182.307	314.006	-41.8417	294.559								686.478	252.178	584.095	316.264	322.119
23.667	23.667	781.969	896.554	520.084	137.064	1316.59								222.619	710.375	300.171	335.027	207.071
24	24	944.991	654.134	444.714	169.057	465.943								121.075	302.737	419.41	114.047	167.012
24.333	24.333	583.052	852.257	561.5	-27.4063	1309.52								211.759	345.058	307.766	305.777	214.433
24.667	24.667	400.921	483.238	1084.3	364.238	907.558								579.058	436.605	314.993	253.942	246.853
25	25	769.742	656.101	1050.29	-46.7661	1364.74								341.271	284.496	930.16	228.454	1089.94
25.333	25.333	722.078	177.41	1501.63	-29.1052	528.385								687.307	437.949	237.312	280.559	709.438
25.667	25.667	657.254	852.442	675.517	21.1441	574.176								387.907	836.246	283.957	326.568	538.745
26	26	399.973	683.596	1157.95	-97.3908	730.558								319.452	424.419	267.478	421.605	512.156
26.333	26.333
26.667	26.667
27	27
27.333	27.333
27.667	27.667
28	28
28.333	28.333
28.667	28.667
29	29
29.333	29.333
29.667	29.667
30	30
30.333	30.333
30.667	30.667
31	31
31.333	31.333
31.667	31.667
32	32
32.333	32.333
32.667	32.667
33	33
33.333	33.333
33.667	33.667
34	34
34.333	34.333
34.667	34.667
35	35
35.333	35.333
35.667	35.667
36	36
36.333	36.333
36.667	36.667
37	37
37.333	37.333
37.667	37.667
38	38
38.333	38.333
38.667	38.667
39	39
39.333	39.333
39.667	39.667
40	40
40.333	40.333
40.667	40.667
41	41
41.333	41.333
41.667	41.667
42	42
42.333	42.333
42.667	42.667
43	43
43.333	43.333
43.667	43.667
44	44
44.333	44.333
44.667	44.667
45	45
45.333	45.333
45.667	45.667
46	46
46.333	46.333
46.667	46.667
47	47
47.333	47.333
47.667	47.667
48	48
48.333	48.333
48.667	48.667
49	49
49.333	49.333
49.667	49.667
50	50

## Sheet: ED.Fig9h
BW	GDF15												Pair-fed
	40.4	41.9	39.7	45.3	36.2								39.2	44.7	41.6	46.5	40.7

## Sheet: ED.Fig9i
Time (h)	GDF15												Pair-fed
light	6512	5309	8074	6096	8297								7523	8785	9564	10072	11709
dark	13107	11547	19563	10719	16055								16707	11674	15074	14815	16482
