# Supplementary material for: GDF15 promotes weight loss by enhancing energy expenditure in muscle
Source: Nature. 2023 Jun 28;619(7968):143–50. doi: 10.1038/s41586-023-06249-4 (PMC10322716; doi:10.1038/s41586-023-06249-4)
Supplement: Supplementary file 15 — Source Data Extended Data Fig. 10 [file 41586_2023_6249_MOESM15_ESM.xlsx]

## Sheet: ED.Fig10a
	GDF15							Pair-fed
Soleus	29.2426	49.8665	43.7133	42.5179	43.1354	48.8403	44.6318	37.2715	39.6706	34.0598	32	27.0958	30.2738	44.9422
EDL	0.907519	2.25012	1.48452	3.68075	5.06303	2.65737	1.77768	0.82932	2.2974	1.11729	0.189465	0.716978	3.81055	1.41421

## Sheet: ED.Fig10b
		Vehicle						GDF15 (5 nmol/kg)						Pair-fed
Atp2a2		1.21841	3.04196	0.49141	0.505226	1.03168	1.05336	2.12138	0.989657	0.803851	1.34257	2.40327	0.99654	0.694959	1.82134	1.01045	2.12138	2.19619	0.604997
Ucp3		1.34412	0.868541	0.686184	0.886791	1.43065	0.983957	1.34412	1.5874	1.28046	0.710382	1.4012	1.65481	1.47087	1.34412	0.288505	0.80478	0.95705	1.33484
Pln		1.07425	1.1434	0.83702	0.988514	1.07425	0.915945	1.35035	1.33176	1.32256	0.842842	1.63959	1.24257	2.03261	1.51922	1.28639	1.48796	1.1434	1.05946
Ppargc1a		0.938438	0.783678	0.991946	1.4323	1.13945	0.839926	1.07054	1.01983	1.71515	0.951538	1.65672	1.23828	1.58924	1.17963	1.01983	1.0558	0.82264	1.56736
Ppard		1.2086	0.99539	0.733736	1.26868	1.20025	0.743979	0.935191	1.34102	1.16743	1.00928	1.18372	1.41749	1.5728	0.948246	0.961483	1.05215	0.860551	1.15936
Gpd2		1.04729	0.997692	1.17827	1.05458	1.04729	0.735433	1.47087	1.12246	1.4012	1.35347	1.57644	1.63203	1.68958	1.59844	1.54399	1.06191	1.4406	1.45062
Cox8b		1.10445	1.03049	0.754364	0.948246	1.1434	1.07425	1.58374	1.23399	1.48796	1.12766	1.11987	1.41749	1.50873	1.45734	1.05946	1.06683	1.15936	1.24257
Sln		1.04972	1.15669	0.444421	0.664343	1.72907	1.61328	1.86607	0.757858	1.48452	0.655197	1.86607	1.69349	1.71713	1.87905	0.986233	2.53151	1.34723	1.98619
Atp2a1		0.948246	1.1355	1.10445	0.922316	1.03766	0.878633	1.217	1.62826	1.28639	1.20025	1.90968	1.80667	2.11893	1.97703	1.73307	1.46747	1.37872	1.76949

## Sheet: ED.Fig10c
		Vehicle							GDF15 (10 nM)							NE (10 μM)
Sln		1.40444	0.732043	0.972655	0.784584	1.27456	0.815072	1.22689	0.456916	0.273573	0.716978	1.06437	1.76541	1.5966	2.07772	0.650671	2.02792	0.258816	1.77768	1.98619	2.24233	2.5403
Pln		0.922316	0.83702	1.29534	1.08298	0.923382	1	1	1.1434	2.41719	2.91467	0.843816	1.12117	0.594604	0.619854	2.87454	3.27918	2.99661	0.51943	0.942785	1.27456	0.779165
Gpd2		1.1355	0.909618	0.968171	0.949342	1.05336	1.11342	0.898132	1.2086	0.99539	1.1434	1.03168	1.16878	0.955945	1.14472	1.39797	1.08925	1.58374	1.20164	1.25266	1.35191	1.34257
Atp2a1		0.773782	1.19748	1.07923	1.00347	0.99654	0.99654	1.00347	0.702222	1.08674	1.15669	1.03886	0.949342	0.879649	1.18509	1.70527	1.52626	1.61328	0.873573	1.00347	1.1607	1.18509
Atp2a2		0.963707	1.01866	1.01866	1.07177	0.933033	1.02811	0.972655	0.886791	1.14605	1.32562	1.02811	0.986233	1.04972	1.11729	1.34412	1.19471	1.29834	0.993092	0.993092	1.23971	1.29235
Cpt1a		1.10701	0.918064	0.983957	1.04247	0.959264	1.09809	0.91067	0.918064	0.943874	1.03288	1.00696	1.08674	0.96929	1.17691	1.23685	1.14605	1.27162	1.56917	1.60214	1.6077	1.79627

## Sheet: ED.Fig10d
		Vehicle										Clenbuterol
Sln		5.88831	5.66514	6.38135	5.50844	6.21067	6.00787	5.38362	6.26019	6.2223	6.06436	5.85893	6.16919	6.55119	5.93442	6.50897	6.73936	7.82862	7.52526	7.07217	7.7695

## Sheet: ED.Fig10f
	Vehicle				GDF15				Pair-fed
I	0.925	2.45	4.35	1.675	1.575	1.375	2.4	4.975	1.25	1.125	2.8	1.3
IIa	11.25	13.75	20.65	22.55	9.8	11.875	19.25	24.85	14.85	9.4	22.075	13.5
IIb	82.175	78.2	65.8	68.975	81.55	80.55	67.975	62.65	75.75	82.8	63.45	77.375
IIx	3.9	4.525	7.925	5.55	5.65	5.025	9.25	5.95	7.4	5.425	10.425	6.9
IIax	1.025	0.675	0.8	0.85	0.85	0.425	0.475	1.05	0.4	0.675	0.725	0.625
IIbx	0.725	0.4	0.475	0.4	0.575	0.75	0.65	0.525	0.35	0.575	0.525	0.3

## Sheet: ED.Fig10h
	Vehicle						GDF15						Pair-fed
	M1	M2	M3	M4	M5	M6	M7	M8	M9	M10	M11	M12	M13	M14	M15	M16	M17	M18
S4	23.5878	31.8972	38.0385	31.1748	45.5616	33.5499	35.9493	26.8353	30.4683	23.4171	27.408	23.2365	38.6826	25.8612	29.2626	41.0994	33.2715	34.6551
S2	48.7454	53.3813	45.1823	51.0681	73.0546	46.3155	85.3191	42.6853	40.2137	42.376	44.3456	36.6619	55.6076	50.4342	50.581	57.5223	57.8882	47.5113
S3	314.676	592.682	543.543	454.509	801.939	443.633	503.366	403.125	462.183	291.257	437.914	260.707	520.456	405.656	343.571	640.206	442.329	355.734
CI	324.557	618.471	573.348	488.535	857.98	503.564	535.634	426.812	521.282	288.236	456.412	282.73	530.29	401.786	348.947	679.373	442.931	375.308
CII	431.582	820.636	741.986	685.347	1122.63	680.729	736.266	572.23	665.705	497.354	627.26	452.29	687.85	546.343	564.947	913.258	649.569	641.038
S3/S4	805.863	1123.6	859.681	872.084	1061.31	791.179	869.817	947.112	911.223	764.07	985.936	693.156	842.698	930.536	700.584	940.995	795.555	602.964

## Sheet: ED.Fig10i
Time [min]	1	2	3				ADP/O ratio
10	176.882	173.816	171.492
10.03	176.896	173.78	171.501				Vehicle	GDF15	Pair-fed
10.07	176.864	173.888	171.351				3.28281	3.2495	3.41267
10.1	176.935	173.725	171.201				3.29902	3.47761	2.96639
10.13	176.962	173.61	171.375				3.47324	3.23979	3.14976
10.17	176.925	173.586	171.37				3.41434	3.2643	3.64482
10.2	176.85	173.659	171.177				3.42689	3.38277	3.28449
10.23	176.77	173.828	171.351				3.72032	3.1481	3.42431
10.27	176.729	173.798	171.144
10.3	176.774	174.094	171.206
10.33	176.821	173.447	171.215
10.37	176.759	173.369	171.177
10.4	176.767	173.502	170.895
10.43	176.655	173.61	171.027
10.47	176.609	173.725	170.942
10.5	176.681	173.514	170.895
10.53	176.695	173.689	171.121
10.57	176.709	173.568	170.966
10.6	176.607	173.586	170.938
10.63	176.63	173.574	170.797
10.67	176.483	173.58	170.816
10.7	176.425	173.532	170.778
10.73	176.264	173.447	170.703
10.77	176.376	173.29	170.731
10.8	176.419	173.387	170.759
10.83	176.396	173.514	170.797
10.87	176.382	173.296	170.849
10.9	176.292	173.248	170.83
10.93	176.232	173.278	170.632
10.97	176.226	173.369	170.867
11	176.26	173.242	170.665
11.03	176.299	173.302	170.52
11.07	176.246	173.387	170.637
11.1	176.204	173.254	170.783
11.13	176.201	173.236	170.787
11.17	176.219	173.212	170.618
11.2	176.187	173.036	170.6
11.23	176.184	173.278	170.647
11.27	176.216	173.097	170.402
11.3	176.229	173.224
11.33	176.201	173.151
11.37	176.131	172.849	170.294
11.4	176.116	173.133	170.416
11.43	176.085	173.338	169.961
11.47	176.066	173.447	170.228
11.5	176.077	173.411	170.383
11.53	176.032	173.483	170.477
11.57	176.006	173.091	170.167
11.6	176.012	173.085	170.355
11.63	176.011	173.163	170.275
11.67	175.958	172.837	170.111
11.7	175.888	172.813	170.2
11.73	175.83	172.994	170.182
11.77	175.715	172.873	170.111
11.8	175.691	172.625	170.078
11.83	175.672	172.444	170.041
11.87	175.84	172.269	170.017
11.9	175.685	171.912	169.886
11.93	175.724	171.991	170.073
11.97	175.626	171.93	169.975
12	175.666	171.695	169.947
12.03	175.725	171.592	170.275
12.07	175.719	171.296	169.975
12.1	175.629	171.253	169.848
12.13	175.503	171.326	169.82
12.17	175.472	171.356	169.702
12.2	175.288	170.957	169.548
12.23	175.162	170.691	169.345
12.27	174.993	170.673	169.129
12.3	174.881	170.474	169.021
12.33	174.765	170.546	169.195
12.37	174.617	170.462	168.843
12.4	174.487	170.268	168.749
12.43	174.361	169.954	168.561
12.47	174.162	170.008	168.566
12.5	174.043	169.924	168.256
12.53	173.856	169.797	168.035
12.57	173.801	170.026	167.899
12.6	173.712	170.172	167.575
12.63	173.561	169.356	167.523
12.67	173.352	169.289	167.345
12.7	173.264	169.223	167.246
12.73	173.162	169.132	166.927
12.77	173.078	168.612	166.88
12.8	172.915	168.636	166.753
12.83	172.72	168.775	166.57
12.87	172.535	168.945	166.48
12.9	172.471	168.262	166.452
12.93	172.352	168.177	166.105
12.97	172.237	168.02	165.856
13	172.095	167.996	165.874
13.03	171.955	167.905	165.607
13.07	171.808	167.827	165.47
13.1	171.663	167.766	165.48
13.13	171.514	167.518	165.189
13.17	171.417	167.506	165.038
13.2	171.331	167.258	164.911
13.23	171.15	167.119	164.775
13.27	171.035	167.059	164.479
13.3	170.95	166.974	164.31
13.33	170.851	166.66	164.137
13.37	170.726	166.733	164.047
13.4	170.555	166.684	164.038
13.43	170.451	166.606	163.737
13.47	170.346	166.346	163.554
13.5	170.188	166.358	163.488
13.53	170.116	165.989	163.244
13.57	169.963	165.935	163.127
13.6	169.804	165.693	163.014
13.63	169.603	165.772	162.887
13.67	169.497	165.723
13.7	169.321	165.524	162.295
13.73	169.165	165.621	162.234
13.77	169.069	165.21	162.168
13.8	168.972	165.578	162.046
13.83	168.852	164.901	161.727
13.87	168.707	164.756	161.638
13.9	168.654	164.768	161.459
13.93	168.516	164.63	161.661
13.97	168.426	164.436	161.262
14	168.273	164.484	161.168
14.03	168.144	164.291	161.295
14.07	168.075	164.327	160.783
14.1	167.867	164.164	160.614
14.13	167.726	164.049	160.567
14.17	167.657	164.17	160.478
14.2	167.471	164.037	160.351
14.23	167.343	163.705	160.069
14.27	167.217	163.65	160.017
14.3	167.166	163.385	159.89
14.33	167.065	163.536	159.853
14.37	166.905	163.276	159.679
14.4	166.83	163.36	159.656
14.43	166.645	163.016	159.534
14.47	166.571	163.004	159.28
14.5	166.516	162.943	159.092
14.53	166.392	162.768	159.172
14.57	166.275	162.822	158.791
14.6	166.149	162.526	158.627
14.63	166.08	162.369	158.834
14.67	165.963	162.399	158.397
14.7	165.791	162.242	158.444
14.73	165.617	162.46	158.284
14.77	165.548	161.934	158.289
14.8	165.475	161.831	158.106
14.83	165.417	161.656	157.838
14.87	165.257	161.892	157.875
14.9	165.113	161.741	157.73
14.93	164.993	161.716	157.636
14.97	164.946	161.565	157.641
15	164.792	161.463	157.462
15.03	164.72	161.148	157.335
15.07	164.627	161.227	157.129
15.1	164.478	161.269	157.199
15.13	164.399	161.052	157.161
15.17	164.291	161.064	156.945
15.2	164.2	161.009	156.804
15.23	164.112	160.937	156.823
15.27	163.982	160.925	156.696
15.3	163.944	160.677	156.64
15.33	163.818	160.707	156.654
15.37	163.711	160.75	156.739
15.4	163.658	160.598	156.739
15.43	163.561	160.496	156.387
15.47	163.456	160.417	156.156
15.5	163.359	160.314	156.339
15.53	163.256	160.351	156.33
15.57	163.175	160.151	156.382
15.6	163.106	160.054	156.199
15.63	162.94	160.054	156.114
15.67	162.841	160.109	155.992
15.7	162.817	159.982	156.269
15.73	162.82	159.909	155.813
15.77	162.742	159.837	155.917
15.8	162.802	159.867	156.269
15.83	162.804	159.649	155.94
15.87	162.684	159.752	155.644
15.9	162.577	159.758	155.734
15.93	162.445	159.698	155.715
15.97	162.332	159.77	155.715
16	162.263	159.547	155.734
16.03	162.215	159.492	155.677
16.07	162.13	159.426	155.696
16.1	162.118	159.511	155.743
16.13	162.117	159.245	155.452
16.17	162.109	159.305	155.433
16.2	162.103	159.377	155.466
16.23	162.082	159.172	155.41
16.27	162.027	159.172	155.56
16.3	161.907	159.414	155.424
16.33	161.82	159.293	155.41
16.37	161.798	159.027	155.405
16.4	161.729	159.106	155.25
16.43	161.634	159.154	155.344
16.47	161.632	159.051	155.358
16.5	161.608	159.196	155.231
16.53	161.598	158.985	155.222
16.57	161.51	159.069	155.297
16.6	161.444	158.942	155.33
16.63	161.408	158.864	155.034
16.67	161.359	158.888	154.996
16.7	161.279	158.936	155.053
16.73	161.242	158.87	154.94
16.77	161.245	159.015	155.01
16.8	161.273	159.051	154.935
16.83	161.307	158.755	155.034
16.87	161.22	158.924	155.452
16.9	161.121	158.834	154.785
16.93	161.067	158.991	154.855
16.97	161.011	158.628	154.973
17	160.97	158.701	154.851
17.03	160.99	158.574	154.775
17.07	160.975	158.677	154.898
17.1	160.922	158.828	154.794
17.13	160.994	158.725	154.883
17.17	160.957	158.737	154.893
17.2	160.969	158.761	155.109
17.23	160.989	158.574	154.743
17.27	160.962	158.61	154.724
17.3	160.901	158.664	154.799
17.33	160.765	158.598	154.813
17.37	160.752	158.604	154.869
17.4	160.775	158.67	154.874
17.43	160.789	158.55	154.804
17.47	160.679	158.471	154.808
17.5	160.582	158.634	154.649
17.53	160.572	158.417	154.738
17.57	160.616	158.332	154.456
17.6	160.516	158.453	154.376
17.63	160.54	158.531	154.409
17.67	160.513	158.64	154.423
17.7	160.514	158.417	154.484
17.73	160.471	158.38	154.583
17.77	160.452	158.332	154.611
17.8	160.481	158.405	154.536
17.83	160.49	158.35	154.545
17.87	160.453	158.126	154.653
17.9	160.394	158.32	154.334
17.93	160.368	158.272	154.296
17.97	160.408	158.139	154.418
18	160.405	158.163	154.202
18.03	160.325	158.163	154.259
18.07	160.331	158.199	154.132
18.1	160.293	158.175	154.169
18.13	160.241	158.405	154.033
18.17	160.26	158.024	154.076
18.2	160.208	157.963	154.137
18.23	160.203	158.151	154.118
18.27	160.209	158.108	154
18.3	160.182	158.132	154.061
18.33	160.065	158.102	154.052
18.37	160.009	158.151	154.099
18.4	159.986	157.921	154.085
18.43	160.017	157.794	153.963
18.47	160.04	158.06	153.93
18.5	160.038	157.849	153.878
18.53	159.978	157.891	153.968
18.57	159.964	158.03	153.986
18.6	159.894	157.933	153.958
18.63	159.813	158.06	153.827
18.67	159.836	158.084	153.808
18.7	159.868	158.132	153.831
18.73	159.859	157.891	153.859
18.77	159.81	157.812	153.921
18.8	159.765	157.728	153.869
18.83	159.726	157.788	153.822
18.87	159.716	157.909	153.761
18.9	159.759	157.794	153.625
18.93	159.708	157.867	153.662
18.97	159.682	157.722	153.798
19	159.633	157.806	153.521
19.03	159.675	157.782	153.794
19.07	159.643	157.715	153.559
19.1	159.62	157.667	153.451
19.13	159.572	157.74	153.582
19.17	159.603	157.824	153.535
19.2	159.596	157.703	153.535
19.23	159.531	157.667	153.498
19.27	159.425	157.722	153.488
19.3	159.343	157.546	153.512
19.33	159.389	157.601	153.343
19.37	159.38	157.607	153.441
19.4	159.403	157.722	153.549
19.43	159.365	157.534	153.338
19.47	159.325	157.546	153.169
19.5	159.316	157.468	153.31
19.53	159.272	157.643	153.418
19.57	159.273	157.359	153.352
19.6	159.297	157.522	153.16
19.63	159.232	157.528	153.225
19.67	159.186	157.383	153.108
19.7	159.178	157.444	153.136
19.73	159.152	157.492	152.981
19.77	159.114	157.323	153.38
19.8	159.017	157.238	153.108
19.83	158.974	157.329	152.887
19.87	159.012	157.16	153.056
19.9	158.981	157.305	153.084
19.93	158.969	157.268	153.15
19.97	159.031	157.274	152.981
20	158.95	157.202	152.925

## Sheet: ED.Fig10j
	Vehicle						GDF15						Pair-fed
	M1	M2	M3	M4	M5	M6	M7	M8	M9	M10	M11	M12	M13	M14	M15	M16	M17	M18
OMY	8.3466	11.3973	8.037	28.9176	16.3638	10.4928	26.8296	12.7665	11.097	18.7782	6.8766	11.7225	9.2661	11.9829	20.0646	14.3289	15.9744	17.109
PMDGS	87.1968	135.895	122.134	179.193	168.328	120.356	117.509	109.936	108.038	109.974	103.277	82.4322	112.812	106.442	119.716	128.493	124.414	146.044

## Sheet: ED.Fig10k
Vehicle	GDF15	Pair-fed
78.8502	90.6792	103.546
124.497	97.1694	94.4595
114.097	96.9408	99.6516
150.276	91.1958	114.164
151.964	96.4008	108.439
109.863	70.7097	128.935

## Sheet: ED.Fig10l
	Vehicle						GDF15						Pair-fed
PM	88.9741	101.531	64.9975	117.13	100.458		79.959	89.9227	106.224	89.6825	75.7992	74.5126	84.4175	69.1417	88.0798	118.92	70.6219
+D	540.368	661.485	552.114	696.774	574.273		434.255	510.447	543.552	454.379	446.904	439.031	439.482	537.845	669.033	678.721	267.576
+G	570.345	683.392	572.801	719.182	627.278		477.669	541.275	578.055	457.88	468.829	495.748	476.574	588.532	751.731	735.193	280.506
+S	644.915	808.179	623.714	834.018	692.1		595.887	624.901	644.568	579.061	516.552	609.186	526.968	702.426	900.698	861.241	318.642
+C	679.934	873.274	662.448	891.495	744.747		638.863	662.619	658.978	606.702	530.197	677.136	580.688	725.855	925.169	912.692	327.874
RCR S3/S4	620.614	651.899	849.438	600.014	571.655		544.348	566.146	504.176	543.033	588.456	593.009	520.605	782.491	762.428	572.674	378.801

[truncated: 4 more sheets: ED.Fig10m, ED.Fig10n, ED.Fig10o, SI Fig5]
