# Supplementary material for: GDF15 promotes weight loss by enhancing energy expenditure in muscle
Source: Nature. 2023 Jun 28;619(7968):143–50. doi: 10.1038/s41586-023-06249-4 (PMC10322716; doi:10.1038/s41586-023-06249-4)
Supplement: Supplementary file 16 — Source Data Extended Data Fig. 11 [file 41586_2023_6249_MOESM16_ESM.xlsx]

## Sheet: ED.Fig11a,b
Group	ID	Age	Weight	FFM	FM	GDF15 level	Measured RMR	Predicted RMR	Residual RMR	Perdicted GDF15	Residual GDF15
Control	C01	29	53.2	37.98	15.22	277.732	1389.6	1268.64	120.959	200.934	76.7977
Control	C02	24	54.6	40.08	14.52	193.822	1574.4	1316.48	257.923	194.744	-0.922029
Control	C03	23	65.7	46.25	19.45	182.672	1520.4	1464.98	55.4181	194.664	-11.992
Control	C04	25	58.5	43.58	14.92	200.556	1320.6	1397.61	-77.0077	196.429	4.12613
Control	C05	25	55.8	38.61	17.19	172.262	1448.7	1286.43	162.273	196.141	-23.8788
Control	C09	32	64.8	43.48	21.32	282.445	1577.2	1404.8	172.4	205.98	76.4654
Control	C10	30	67	44.02	22.98	151.964	1429.1	1419.09	10.0065	203.679	-51.7155
Control	C11	28	62.8	45.09	17.71	207.321	1471.8	1436.3	35.5012	200.694	6.627
Control	C12	26	53.1	36.43	16.67	199.431	1327.5	1233.77	93.7339	197.12	2.31148
Control	C13	29	56.5	37.46	19.04	184.895	1432.3	1261.58	170.723	201.287	-16.3929
Control	C14	26	56.5	39.27	17.23	121.047	1178.7	1301.86	-123.158	197.483	-76.4362
Control	C15	22	63.9	45.69	18.21	201.681	1457.1	1450.51	6.58764	193.203	8.47766
Control	C16	33	64.8	43.03	21.77	207.321	1059.7	1394.98	-335.28	207.248	0.0729955
Control	C17	25	54.9	39.47	15.43	219.802	1201.96	1303.93	-101.968	196.044	23.7581
Control	C18	29	57	38.93	18.07	148.721	1183.08	1295.13	-112.048	201.341	-52.6199
Control	C19	30	64.4	45.08	19.32	222.083	1201.6	1438.44	-236.841	203.401	18.6818
Control	C20	28	60	43.62	16.38	220.942	1309.03	1400.95	-91.9107	200.394	20.5481
Control	C21	28	57	39.44	17.56	257.827	1207.93	1306.45	-98.5187	200.073	57.7544
Control	C22	22	59	39	20	218.664	1234.94	1299.23	-64.2878	192.679	25.9845
HU group	S01	29	49.9	40.7	9.2	158.477	1386	1318.79	67.2057	200.581	-42.1042
HU group	S02	25	47.7	44.6	3.1	202.807	1545.4	1379.45	165.953	195.274	7.53325
HU group	S03	24	51.9	48.9	3	166.123	1646.7	1470.49	176.21	194.455	-28.3318
HU group	S05	29	48.1	35.4	12.7	160.657	1126.5	1201.81	-75.3092	200.389	-39.732
HU group	S06	28	45.8	34.7	11.1	160.657	1336.6	1183.31	153.291	198.875	-38.2179
HU group	S07	27	55.5	49.8	5.7	98.2937	1426.9	1508.61	-81.7131	198.644	-100.351
HU group	S08	25	47	36.3	10.7	163.934	1301.8	1220.06	81.7416	195.199	-31.2653
HU group	S09	35	39.8	37.5	2.3	179.345	1437.4	1212.22	225.182	207.109	-27.7637
HU group	S10	28	42.2	34.7	7.5	214.116	1485.8	1174.81	310.991	198.489	15.6269
HU group	S11	24	40.3	32.7	7.6	183.783	1458.9	1125.83	333.069	193.214	-9.43131
HU group	S12	29	61.4	55.8	5.6	209.582	1826	1632.98	193.022	201.812	7.77066
HU group	S13	23	42.5	35.1	7.4	154.131	1528.8	1184.41	344.393	192.181	-38.051
HU group	S14	26	39.3	31.6	7.7	248.533	1224.5	1099.48	125.015	195.643	52.8896
HU group	S15	26	49	38.6	10.4	122.097	1164.1	1273.11	-109.013	196.681	-74.5842
HU group	S16	30	47	37	10	188.236	1446.8	1235.17	211.627	201.539	-13.3034
HU group	S17	24	48.9	39.4	9.5	216.388	1414	1290.56	123.444	194.134	22.254
HU group	S18	28	36.9	30.7	6.2	101.357	1273	1072.11	200.888	197.922	-96.5652
HU group	S19	28	47.3	39.2	8.1	100.335	1060	1281.04	-221.041	199.035	-98.7005
HU group	S20	30	47.2	39.8	7.4	270.683	1657.3	1294.1	363.203	201.56	69.1231
HU group	S21	26	45.7	37.4	8.3	222.083	1376.3	1241.02	135.282	196.328	25.7547
HU group	S22	23	50.8	40.4	10.4	239.286	1501.5	1316.37	185.133	193.07	46.2165
HU group	S23	24	50.8	47.4	3.4	299.025	1607.9	1442.63	165.27	194.338	104.688
HU group	S24	26	43.5	35.6	7.9	173.819	1281	1197.35	83.647	196.093	-22.2736
HU group	S25	22	44.1	37	7.1	187.121	1493.2	1228.28	264.92	191.085	-3.96369
HU group	S26	26	48.6	38.4	10.2	172.717	1300.6	1269.65	30.9533	196.638	-23.9216
HU group	S27	27	43.1	35.4	7.7	147.642	1295.7	1191.15	104.549	197.318	-49.6752
HU group	S29	27	36.7	30.9	5.8	187.121	1121.4	1075.71	45.6874	196.633	-9.51189
HU group	S30	25	44.6	35.8	8.8	230.089	1163.5	1204.31	-40.8071	194.942	35.1465
HU group	S31	25	44.5	37.6	6.9	158.477	1312.6	1240.81	71.7915	194.931	-36.4544
HU group	S33	23	44.4	35.2	9.2	214.116	1302.7	1190.92	111.784	192.385	21.7315
HU group	S34	31	50.1	46.8	3.3	183.783	1392.3	1428.84	-36.5372	203.139	-19.3559
HU group	S35	37	43.4	34.3	9.1	223.224	1193.7	1169.51	24.1939	210.03	13.1941
HU group	S36	29	45.5	36.8	8.7	216.388	1250.6	1227.63	22.9717	200.111	16.2778
HU group	S37	24	57	53.6	3.4	232.383	1602.7	1573.37	29.331	195.001	37.3824
HU group	S38	33	42.3	33.2	9.1	210.715	975.2	1142.36	-167.162	204.84	5.87456
HU group	S39	28	43.9	37.7	6.2	187.121	871.1	1240.76	-369.663	198.671	-11.5503
HU group	S40	27	40.5	33.1	7.4	273.03	1030.3	1135.09	-104.793	197.04	75.9907
HU group	S41	29	44.8	37.2	7.6	129.477	1512.6	1233.35	279.251	200.036	-70.5581
HU group	S43	25	47.6	37.4	10.2	214.116	1118.9	1245.59	-126.692	195.263	18.8531
HU group	S44	25	47.2	37.2	10	125.253	1406.1	1240.99	165.111	195.22	-69.9678
HU group	S45	26	36.5	29.5	7	201.681	1295.2	1046.1	249.095	195.344	6.33746
HU group	S46	24	40.2	32.1	8.1	257.827	1263.9	1112.44	151.458	193.203	64.624
HU group	S47	24	43.8	35.3	8.5	190.468	1315.8	1192.3	123.497	193.589	-3.1211
HU group	S48	25	44.3	37.6	6.7	165.028	1275.1	1239.4	35.7003	194.91	-29.882
HU group	S49	26	45.6	37.3	8.3	170.515	1403.9	1238.11	165.794	196.317	-25.8022
HU group	S50	27	47.5	36.8	10.7	281.266	1135.6	1231.51	-95.9126	197.788	83.4772
HU group	S51	21	43.9	37.6	6.3	173.819	1284.3	1238.19	46.1066	189.795	-15.9764
HU group	S52	25	49.7	40.4	9.3	253.174	1373.3	1311.93	61.3683	195.488	57.6862
HU group	S53	25	47.4	36.2	11.2	209.582	1334.9	1218.35	116.552	195.242	14.3407
HU group	S54	20	44.3	37.7	6.6	156.302	1069.5	1242.9	-173.4	188.57	-32.2684
HU group	S55	27	45.2	36.6	8.6	135.851	1426.1	1221.75	204.353	197.542	-61.6917
HU group	S56	25	47.4	38.1	9.3	166.123	1364.9	1259.72	105.176	195.242	-29.1183
HU group	S57	28	49.8	37.5	12.3	149.801	1421.4	1253.17	168.232	199.303	-49.5018
HU group	S58	26	51	40.4	10.6	154.131	1503.1	1316.97	186.127	196.895	-42.7645
HU group	S59	27	46.6	37.2	9.4	220.942	1443.3	1238.39	204.91	197.692	23.2499
HU group	S60	21	45.7	35.5	10.2	173.819	1305.2	1200.43	104.772	189.988	-16.169
HU group	S61	26	56.6	46.4	10.2	224.366	1512.6	1450.62	61.9832	197.494	26.8718
HU group	S62	28	47.1	36.2	10.9	222.083	1229.8	1218.89	10.9139	199.014	23.0689
HU group	S63	27	40.7	35.2	5.5	146.565	1119.8	1180.04	-60.2409	197.061	-50.496
HU group	S64	25	42.6	36	6.6	146.565	1039.1	1202.97	-163.875	194.728	-48.1633
HU group	S65	31	38.3	32.7	5.6	239.286	948	1119.06	-171.061	201.876	37.41
HU group	S78	21	46	43.01	2.99	266.074	1598.4	1342.96	255.441	190.02	76.0544
HU group	S79	22	52.8	50.21	2.59	176.056	1500	1494.21	5.79231	192.016	-15.9594
HU group	S81	27	52.7	48.17	4.53	122.029	1423.6	1466.46	-42.8604	198.345	-76.316
HU group	S82	36	42.2	32.2	10	189.221	1192.9	1119.78	73.1185	208.633	-19.4119
HU group	S83	27	47	35.96	11.05	236.073	1349	1212.92	136.077	197.735	38.3377
HU group	S85	26	52.8	45.41	7.39	176.056	1471.2	1419.68	51.52	197.088	-21.0314
HU group	S86	26	50.2	40.76	9.44	191.867	1151.9	1321.5	-169.601	196.809	-4.94241
HU group	S87	29	47.8	37.33	10.47	211.834	1255.8	1244.31	11.4895	200.357	11.4779
HU group	S88	24	43.7	36.18	7.52	256.486	1217.6	1209.49	8.10689	193.578	62.9076
HU group	S89	28	58.5	53.06	5.44	252.388	1507	1575.71	-68.7092	200.233	52.1545
HU group	S90	23	55.6	51.76	3.84	159.104	1753.9	1538.16	215.741	193.583	-34.479
HU group	S91	24	37.4	33.32	4.08	147.483	1292.5	1127.9	164.599	192.904	-45.4206
HU group	S92	27	53.8	50.95	2.85	120.771	1760.4	1512.45	247.954	198.463	-77.692
HU group	S93	23	51.8	39.52	12.28	242.856	1209.8	1299.45	-89.6509	193.177	49.6795
HU group	S94	23	44.7	36.7	8	112.004	1179.8	1223.09	-43.293	192.417	-80.4132
HU group	S95	37	37.9	34.03	3.87	353.99	1239.5	1143.7	95.7971	209.441	144.548
HU group	S96	23	43	36.12	6.88	240.14	1108.3	1205.96	-97.6609	192.235	47.9052
HU group	S97	24	47.8	39.96	7.84	259.221	1408.1	1298.49	109.612	194.017	65.2046
HU group	S98	25	45.5	37.72	7.78	187.9	1408	1246.39	161.614	195.038	-7.13825
HU group	S99	21	42.8	33.85	8.95	181.31	1038.3	1157.75	-119.446	189.678	-8.36793
HU group	S100	23	43.3	36.68	6.62	210.497	1307.5	1218.16	89.3401	192.267	18.2295
HU group	S101	29	40.4	33.9	6.5	195.843	1088.8	1151.74	-62.9379	199.565	-3.72197
HU group	S102	27	50.4	41.33	9.07	206.489	1460.6	1333.44	127.163	198.099	8.38973
HU group	S103	23	54.5	41.97	12.54	190.544	1533.7	1356.24	177.459	193.465	-2.92178
HU group	S104	24	42.4	34.09	8.31	155.22	983.5	1161.79	-178.291	193.439	-38.2191
HU group	S105	22	52.6	49.18	3.42	142.35	1586	1480.25	105.746	191.994	-49.6439
HU group	S106	27	44.4	37.83	6.57	257.853	1103.01	1244.94	-141.926	197.457	60.3962
HU group	S107	27	47	33.84	13.16	89.2757	1174.1	1165.91	8.19139	197.735	-108.459
HU group	S108	26	46.2	43.6	2.6	226.612	1427.4	1352.36	75.0384	196.381	30.2309
HU group	S109	25	41.8	33.52	8.28	165.602	1064.4	1148.03	-83.6301	194.643	-29.041
HU group	S110	25	49.1	46.3	2.8	207.824	1432.3	1413.05	19.2487	195.424	12.3999
HU group	S111	25	46.7	38.99	7.71	215.854	1375.4	1275.79	99.6077	195.167	20.6869
HU group	S112	24	42.2	36.08	6.12	279.839	1415.5	1202.36	213.141	193.417	86.4218
HU group	S113	27	45.2	34.71	10.49	203.821	1197.4	1182	15.4025	197.542	6.27887
HU group	S114	24	47.1	38.67	8.43	152.636	1147.95	1270.43	-122.476	193.942	-41.3057
HU group	S115	25	44.4	35.52	8.88	146.198	1636.4	1197.56	438.845	194.921	-48.7227
HU group	S116	30	41.6	34.74	6.86	193.191	1422.8	1173.05	249.747	200.961	-7.76994
HU group	S117	24	55.4	51.58	3.82	227.961	1599.5	1534.14	65.3599	194.83	33.1313
HU group	S118	24	51.7	41.72	9.98	185.261	1333.5	1344.84	-11.3403	194.434	-9.17301
HU group	S119	24	50.7	42.49	8.21	193.191	1596.6	1357.19	239.407	194.327	-1.13564
HU group	S121	25	46.4	36.38	10.02	308.988	1398.3	1220.73	177.57	195.135	113.853
HU group	S122	24	50.7	41.42	9.28	210.497	1426.3	1336.15	90.1515	194.327	16.1697
HU group	S123	26	41.1	33.17	7.93	105.788	1316.1	1138.48	177.619	195.836	-90.0481
HU group	S125	26	43.4	35.07	8.33	303.411	1734.8	1185.31	549.491	196.082	107.329
HU group	S126	26	52.3	39.9	12.4	176.056	1251	1308.55	-57.5451	197.034	-20.9779
HU group	S127	28	49.6	46.92	2.68	213.173	1807.1	1425.22	381.881	199.281	13.8921
HU group	S128	27	56.7	53.98	2.72	152.636	1577.7	1574.1	3.599	198.773	-46.1369
HU group	S129	26	51.1	42.62	8.48	203.821	1455.4	1360.98	94.421	196.906	6.91557
HU group	S130	24	44.7	36.21	8.49	242.856	1138.5	1212.86	-74.3578	193.685	49.1712
HU group	S131	23	44.6	35.95	8.65	219.881	1278.5	1207.13	71.3657	192.406	27.4752
HU group	S132	30	43.4	35.02	8.38	129.609	1039.4	1184.39	-144.988	201.154	-71.5452
HU group	S133	23	54	39.42	14.58	138.514	1440.2	1301.29	138.909	193.412	-54.898
HU group	S134	27	51.2	41.32	9.88	325.784	1712.6	1335.39	377.215	198.184	127.599
HU group	S135	24	46.9	39.49	7.41	150.057	1031.9	1286.27	-254.373	193.92	-43.8631
HU group	S136	20	49.3	45.01	4.29	296.456	1398.2	1396.37	1.82535	189.105	107.351
HU group	S137	21	44.9	37	7.9	165.602	1319.9	1229.84	90.0631	189.902	-24.3007
HU group	S138	25	43.3	40.79	2.51	225.264	1243.2	1289.26	-46.0606	194.803	30.4612

## Sheet: ED.Fig11c,d
	Description	ID	DDX11L1	WASH7P	RP11-54O7.17	LINC01646	SLC2A5	GPR157	CASZ1	PRAMEF27	RNU6-771P	PRAMEF17	MST1P2	RP1-163M9.7	FAM231C	RP11-108M9.1	CROCC	EMC1	RNU6-1099P	RN7SL277P	NBL1	PLA2G2D	MIR1256	RP5-1071N3.1	CROCCP5	RP11-132G19.3	HSPG2	MIR4418	RP4-654C18.1	RP11-10N16.2	Y_RNA.4	RP11-84D1.2	ZNF593	HMGN2	RP1-159A19.3	CHMP1AP1	RP3-426I6.2	RP11-460I13.2	SNHG12	RN7SKP91	RN7SL371P	RP11-84A19.3	AZIN2	ZMYM1	EFCAB14P1	SFPQ	RNA5SP43	UBE2V1P8	RP11-570P14.1
4	GTEX	1117F	0	109	13	0	1023	1670	1860	0	0	0	46	0	0	0	500	1208	0	2	873	2	0	12	0	0	5865	0	0	0	0	0	0	8259	12	0	0	1	694	0	0	0	89	79	0	20268	0	0	3
5	GTEX	111CU	0	40	113	0	5924	2920	4864	0	0	0	26	0	0	0	894	3275	0	1	720	0	0	1	0	0	6235	0	1	1	0	0	1	2221	4	0	3	0	380	0	0	0	82	204	0	12719	0	0	3
6	GTEX	111FC	1	52	152	0	1891	1907	1985	0	0	0	18	0	0	1	898	1672	0	0	1253	0	0	3	0	0	9430	0	1	0	0	0	0	2851	2	0	2	0	102	0	0	0	313	128	2	6241	0	0	0
7	GTEX	111VG	0	19	82	0	4463	3047	3027	0	0	0	28	0	0	0	1030	1684	0	1	1087	2	0	0	0	0	6451	0	0	0	0	0	0	2844	6	0	2	0	133	0	0	0	197	131	0	7073	0	0	2
8	GTEX	111YS	0	29	84	0	561	1715	2529	0	0	6	16	0	0	0	1088	3204	0	0	870	1	0	4	0	0	23424	0	0	0	0	2	0	1719	4	0	2	0	232	0	0	0	99	153	0	12007	0	0	1
9	GTEX	1122O	0	64	75	0	222	1180	2279	0	0	0	20	0	0	0	565	3048	0	0	656	0	0	4	0	0	22439	0	0	0	0	0	0	3751	8	0	1	0	334	0	0	0	30	159	0	12388	0	0	0
10	GTEX	1128S	0	66	176	0	1164	2494	4217	0	0	0	30	0	0	0	1230	2577	0	0	1697	0	0	6	0	0	9014	0	0	0	0	0	0	6333	2	0	0	0	674	0	0	0	110	133	0	13591	0	0	3
11	GTEX	113JC	0	33	170	1	4394	1475	1971	0	0	0	9	0	0	0	768	1246	0	0	904	0	0	4	0	0	6114	0	0	0	0	0	0	3052	6	0	2	0	73	0	0	0	165	109	0	6756	0	0	2
12	GTEX	117XS	0	38	159	0	1960	2173	2660	0	0	0	15	0	0	0	747	1934	0	0	986	0	0	2	0	0	5486	0	0	0	0	0	0	3528	4	0	0	0	117	0	0	0	225	111	0	7112	0	0	0
13	GTEX	117YW	2	28	318	0	3812	3290	2392	0	0	0	6	0	0	0	629	1892	0	0	1013	1	0	3	0	0	4485	0	0	2	0	0	0	4839	5	0	0	0	141	0	0	0	184	144	0	8030	0	0	1
14	GTEX	117YX	0	39	97	0	926	2218	2307	0	0	0	38	0	0	0	923	2905	0	0	790	0	0	6	0	0	12438	0	0	0	0	0	0	2108	2	0	0	0	328	0	0	0	32	220	0	7137	0	1	1
15	GTEX	1192X	0	42	35	0	1410	2027	1818	0	0	0	36	0	0	0	1088	2426	0	0	749	0	0	4	0	0	5606	0	0	0	0	0	0	3136	2	0	0	0	864	0	0	0	118	119	0	10249	0	0	1
16	GTEX	11DXW	0	39	92	0	4589	1346	3632	0	0	0	22	0	0	0	873	2527	0	0	876	1	0	2	0	0	8150	0	0	2	0	0	0	4366	3	0	1	0	137	0	0	0	283	157	0	8987	0	0	2
17	GTEX	11DXX	0	51	110	0	2502	2994	3645	0	0	0	13	0	0	0	794	3918	0	0	1155	0	0	1	0	0	34104	0	0	0	0	0	0	3102	13	0	4	0	303	0	0	0	94	154	1	18492	0	0	5
18	GTEX	11DXY	2	31	67	0	2797	2317	2075	0	0	0	8	0	0	0	1046	1340	0	0	472	0	0	6	0	0	5310	0	1	1	0	0	0	3706	3	0	2	0	175	0	0	0	180	162	0	6749	0	0	2
19	GTEX	11DXZ	1	101	84	0	452	1930	2833	0	0	0	15	0	0	0	1010	1794	0	0	635	1	0	5	0	0	4083	0	0	0	0	0	3	2213	3	0	0	0	207	0	0	0	264	198	0	9904	0	0	0
20	GTEX	11DZ1	0	49	73	0	1889	1726	3218	0	0	0	22	0	0	0	1419	3030	0	0	1420	0	0	0	0	0	7680	0	0	0	0	0	0	2232	4	0	0	0	2197	0	0	0	212	132	0	11987	0	0	0
21	GTEX	11EI6	0	71	150	0	235	1248	2932	0	0	0	48	1	0	0	1192	3009	1	0	889	0	0	7	0	0	7597	0	0	0	0	0	0	4352	7	1	4	0	387	0	0	0	87	160	0	9992	0	0	1
22	GTEX	11EM3	0	49	246	0	531	2612	2900	0	0	0	23	0	1	0	882	2290	0	1	1599	2	0	4	0	0	9494	0	0	0	0	0	0	4941	2	0	2	0	599	0	0	0	105	290	0	7204	0	0	2
23	GTEX	11EMC	0	64	49	0	4171	2549	2307	0	0	0	23	0	0	0	647	2541	0	0	764	0	0	7	0	0	6823	0	1	0	0	0	2	5961	5	0	1	0	316	0	0	0	121	179	0	10123	0	0	7
24	GTEX	11EQ8	1	52	45	0	386	1561	3104	0	0	0	11	0	0	0	1329	1773	0	0	1123	0	0	1	0	0	6293	0	1	0	0	0	0	1390	11	0	0	0	927	0	0	0	130	124	0	14481	0	0	0
25	GTEX	11EQ9	0	65	64	0	1830	4571	2841	0	0	0	24	0	0	0	968	3306	0	0	454	0	0	0	0	0	8123	0	0	0	0	1	0	3725	4	0	2	0	206	0	0	0	91	134	3	10511	0	0	3
26	GTEX	11GS4	0	43	129	0	3539	2031	1875	0	0	0	22	0	0	0	568	1571	0	0	833	0	0	2	0	0	5638	0	0	0	0	0	0	2860	0	0	2	0	39	0	0	0	108	108	1	5135	0	0	0
27	GTEX	11GSO	0	19	92	0	4905	1514	2407	0	0	0	19	0	0	0	523	1765	0	0	466	0	0	6	0	0	4886	0	0	0	0	0	0	3554	8	0	0	0	119	0	0	0	32	110	0	10031	0	0	2
28	GTEX	11GSP	0	38	170	0	2370	1550	2349	0	0	0	29	0	0	0	791	1573	0	0	1404	0	0	8	0	0	6048	0	0	0	0	0	0	3160	0	0	0	0	148	0	0	0	139	132	0	7481	0	0	2
29	GTEX	11H98	0	68	108	0	4242	6415	1968	0	0	0	32	0	0	0	1151	2670	0	1	2389	2	0	15	0	0	14339	0	0	0	0	0	2	8856	9	0	3	0	303	0	0	0	112	242	0	13438	0	0	2
30	GTEX	11I78	0	40	83	0	1497	2141	5429	0	0	0	20	1	1	0	546	3155	0	0	641	0	0	3	0	0	11409	0	1	0	0	0	0	1644	3	0	0	0	229	0	0	0	114	110	0	11665	0	0	6
31	GTEX	11LCK	0	25	124	0	1208	2120	1388	0	0	1	12	0	0	0	659	1735	0	0	892	0	0	7	0	0	11345	0	0	1	0	0	1	3731	1	0	2	0	161	0	0	0	38	311	1	6175	0	0	0
32	GTEX	11NSD	0	56	14	0	1578	1703	3101	0	0	0	9	0	0	0	566	2080	0	0	497	0	0	2	0	0	3559	0	0	0	0	1	0	2759	3	0	0	0	766	0	0	0	26	102	0	8016	0	0	5
33	GTEX	11NUK	0	24	138	0	5512	2935	2288	1	0	0	15	0	0	0	843	1824	0	0	436	0	0	4	0	0	4429	0	2	1	0	0	0	3504	5	0	5	0	108	0	0	0	150	102	0	6641	0	0	6
34	GTEX	11NV4	0	62	106	0	3585	3849	3533	0	0	2	25	0	0	0	758	1772	0	0	771	0	0	4	0	0	7388	0	0	0	0	0	0	3742	12	0	0	1	104	0	0	0	161	138	0	6779	0	0	0
35	GTEX	11O72	0	93	65	0	879	1245	4457	4	0	0	31	1	0	0	1582	4395	0	0	1950	0	0	2	0	0	8173	0	1	0	0	0	0	11030	9	0	0	0	1573	0	0	0	157	118	0	15342	0	0	9
36	GTEX	11OC5	0	29	47	0	9892	3021	2524	0	0	0	11	0	0	0	874	3375	0	0	866	2	0	4	0	0	10638	0	0	0	0	0	0	2231	10	0	0	0	190	0	0	0	166	102	0	16414	0	0	0
37	GTEX	11OF3	0	68	163	0	2625	5279	4113	0	0	1	23	0	0	0	808	2602	0	0	1153	0	0	6	0	0	9968	0	1	2	0	1	0	4870	8	0	0	0	162	0	0	0	195	227	0	6653	0	0	5
38	GTEX	11ONC	0	64	281	0	1773	1679	4656	0	0	0	23	0	0	0	1358	2124	0	0	1557	0	0	6	1	0	5723	0	5	0	0	0	0	5427	7	0	0	0	322	0	0	0	119	149	0	9747	0	0	0
39	GTEX	11P7K	0	65	89	0	2067	1428	1492	0	0	0	25	0	0	0	597	2578	1	0	612	0	1	2	0	0	8290	0	0	0	0	0	0	1606	15	0	3	0	199	0	0	0	20	89	0	5159	0	0	4
40	GTEX	11P81	0	26	43	0	3040	1703	2616	0	0	0	15	0	0	0	520	2119	0	0	501	2	0	2	0	0	4713	0	0	2	0	0	0	3074	5	0	2	1	233	0	0	0	32	81	0	4508	0	0	1
41	GTEX	11P82	1	86	100	0	619	2926	3224	0	0	0	48	0	0	0	810	3584	0	0	900	0	0	2	0	0	7256	0	0	0	0	0	1	8850	13	0	3	0	328	0	0	0	60	297	0	15387	0	0	2
42	GTEX	11PRG	0	62	339	0	4082	1919	1871	0	0	0	33	0	0	0	921	1445	0	0	1187	2	0	4	0	0	7372	0	4	0	0	0	0	2472	8	0	2	0	166	0	0	0	207	138	0	7809	0	0	0
43	GTEX	11TT1	0	16	26	0	1907	2549	2532	0	0	0	5	0	0	0	416	2318	0	0	343	0	0	0	0	0	12355	0	0	0	0	0	0	1068	2	0	0	0	728	0	0	0	12	50	0	9740	0	0	2
44	GTEX	11TTK	0	58	35	0	1453	2098	4963	0	0	0	26	0	0	0	793	2319	0	0	972	3	0	7	0	0	7914	0	1	0	0	0	0	5588	7	0	1	0	1070	0	0	0	187	178	0	14208	0	0	0
45	GTEX	11TUW	0	18	70	0	3090	698	4988	0	0	0	13	0	0	0	387	1888	0	0	1022	1	0	7	0	0	8029	0	0	0	0	0	0	2140	2	0	1	0	1166	0	0	0	54	78	0	13198	0	0	4
46	GTEX	11UD1	2	295	60	0	4845	1536	2696	0	0	0	116	0	0	0	3253	1748	1	0	2312	0	0	6	0	0	13505	0	5	6	0	2	0	4656	3	0	0	1	545	0	0	0	433	214	0	13171	0	0	2
47	GTEX	11UD2	0	41	126	0	3268	1908	3415	0	0	0	32	0	0	0	818	1993	0	0	2053	0	0	12	0	0	4106	0	0	0	0	1	0	4645	0	0	1	0	386	0	0	0	126	127	1	12062	0	0	4
48	GTEX	11VI4	0	60	59	0	576	2175	2762	0	0	0	37	0	0	1	676	3792	0	0	651	0	0	4	0	0	8629	0	2	0	0	0	1	3387	16	0	0	0	321	0	0	0	77	275	0	9573	0	0	1
49	GTEX	11WQC	1	69	336	0	3409	2686	2688	3	0	5	41	0	0	2	1153	2075	0	0	2654	0	0	3	1	0	7886	0	2	0	0	1	0	4333	24	0	0	0	175	0	0	1	549	141	0	8009	0	0	6
50	GTEX	11WQK	1	27	109	0	949	3053	2060	0	0	0	2	0	0	0	269	745	0	0	489	0	0	5	0	0	5764	0	0	0	0	0	0	1910	0	0	0	0	687	0	0	0	43	56	0	4026	0	0	2
51	GTEX	11XUK	0	26	69	0	3785	2183	2123	2	0	0	17	0	0	0	1105	2359	0	0	1261	0	0	5	0	0	13703	0	0	0	0	0	0	1061	13	0	0	0	353	0	0	0	113	159	0	8514	0	0	6
52	GTEX	11ZTS	0	27	361	0	2857	1592	2334	0	0	0	26	0	0	0	562	1935	0	0	500	0	0	7	0	0	4483	0	5	0	0	0	0	2853	13	0	0	0	91	0	0	0	177	116	1	5341	0	0	2
53	GTEX	11ZTT	0	58	149	0	2406	1842	2220	0	0	0	29	0	0	0	956	3668	0	0	602	2	0	3	0	0	19653	0	2	0	0	0	0	2672	8	0	0	0	193	0	0	0	69	228	0	11185	0	0	1
54	GTEX	11ZU8	1	65	692	0	3053	2200	3495	0	0	0	17	0	0	0	1246	2527	0	0	3615	1	0	12	0	0	8103	0	1	0	0	0	0	10599	3	0	0	0	688	0	0	0	131	208	0	14203	0	0	0
55	GTEX	11ZUS	1	36	105	0	4404	3765	2231	0	0	0	12	0	0	0	671	1872	0	0	446	0	0	7	0	0	5990	0	0	0	0	0	0	3031	5	0	0	0	95	0	0	0	100	167	0	5671	0	0	0
56	GTEX	11ZVC	0	37	65	0	3534	3383	2985	0	0	0	28	0	0	0	1180	2316	0	0	1360	4	0	4	0	0	14676	0	0	5	0	0	0	5973	18	0	2	0	349	0	0	0	386	224	0	9907	0	0	1
57	GTEX	1211K	0	43	48	0	1048	2444	2902	0	0	0	11	0	0	0	762	3138	0	0	881	0	0	0	1	0	14336	0	0	1	0	1	0	3917	6	0	0	0	221	0	0	0	59	140	1	10504	0	0	4
58	GTEX	12126	0	57	145	0	3046	5108	3122	0	0	0	15	0	0	0	597	1700	0	0	355	0	0	0	0	0	5553	0	0	0	0	1	0	2407	8	0	0	0	59	0	0	0	91	146	0	4484	0	0	0
59	GTEX	1212Z	1	54	255	0	6895	3183	4095	0	0	0	33	0	0	0	1249	3489	0	0	975	0	0	5	0	0	7479	0	5	0	0	0	0	5696	17	0	0	0	258	0	0	0	347	234	0	12176	0	0	4
60	GTEX	12584	0	71	376	0	3498	1238	3072	0	0	0	32	0	0	0	855	1665	0	0	1539	0	0	4	0	0	5963	0	4	0	0	0	0	6080	9	0	1	0	376	0	0	0	229	184	0	11165	0	0	0
61	GTEX	12696	0	31	122	0	1356	1600	4576	0	0	0	20	0	0	0	880	2095	1	4	1149	2	0	2	0	0	8989	0	0	0	0	0	0	4448	4	0	2	0	1288	0	0	0	79	188	0	19613	0	0	0
62	GTEX	1269C	0	50	613	0	2770	2873	2418	0	0	0	29	0	0	0	1005	2110	0	0	519	0	0	2	0	0	5118	0	2	0	0	0	0	4357	8	0	3	0	211	0	0	0	215	207	0	7346	0	0	0
63	GTEX	12BJ1	1	20	40	0	1310	2593	3124	0	0	0	19	0	0	0	912	2875	0	0	763	0	0	3	0	0	5693	0	0	0	0	1	0	3243	4	0	0	0	282	0	0	0	50	100	1	5756	0	0	4
64	GTEX	12C56	0	22	75	0	1871	1939	1958	0	0	0	29	0	0	0	533	1455	0	0	882	0	0	8	0	0	6618	0	0	0	0	0	0	2354	2	0	0	0	270	0	0	0	98	350	0	5467	0	0	0
65	GTEX	12KS4	1	22	157	0	896	1476	2574	0	0	0	21	0	0	0	846	1949	0	0	660	0	0	7	0	0	5356	0	6	0	0	1	0	5249	5	0	0	1	233	0	0	0	135	173	0	9778	0	0	2
66	GTEX	12WSA	2	94	96	0	296	1883	4106	3	0	23	72	0	0	0	3004	3390	0	0	1796	2	0	9	0	0	10480	0	0	1	0	0	0	6492	9	0	0	0	1632	0	0	0	124	191	5	31352	0	0	2
67	GTEX	12WSC	4	42	61	0	3468	1984	2026	0	0	0	10	0	0	0	843	1500	0	0	611	0	0	3	0	0	6842	0	0	0	0	0	0	2466	10	0	0	0	81	0	0	0	217	124	0	4962	0	0	0
68	GTEX	12WSD	0	94	99	0	4113	1815	1927	0	0	0	14	0	0	0	747	1691	1	0	767	0	0	0	0	0	9895	0	0	0	0	0	0	2710	8	0	0	0	80	0	0	0	257	140	0	6223	0	0	0
69	GTEX	12WSF	1	71	52	0	3102	3202	2235	0	0	0	38	1	0	0	1056	2167	0	0	1882	0	0	2	0	0	4921	0	0	0	0	0	0	6703	8	0	0	0	501	0	0	1	215	164	0	7195	0	0	4
70	GTEX	12WSG	0	36	70	0	728	860	2959	0	0	4	49	0	0	0	1899	2517	1	0	918	0	0	3	0	0	5692	0	1	0	0	0	0	2319	10	0	2	0	173	0	1	0	130	73	0	14730	0	0	5
71	GTEX	12WSH	0	28	293	0	2351	2339	2539	1	0	7	21	0	0	0	934	2235	0	1	602	0	0	2	0	0	4245	0	4	0	0	0	0	4707	7	0	5	0	219	0	0	0	146	176	0	8610	0	0	5
72	GTEX	12WSJ	1	90	101	0	4222	2943	3817	0	0	0	34	0	0	0	760	3304	0	0	679	0	0	2	0	1	20738	0	0	0	0	0	0	3318	8	0	0	0	260	0	0	0	39	149	2	8739	0	0	0
73	GTEX	12WSL	1	32	21	0	1698	2258	1777	0	0	0	36	0	0	0	700	2531	0	0	624	0	0	6	0	0	17924	0	0	0	0	0	0	1852	8	0	0	0	414	0	0	0	49	154	2	16428	0	0	3
74	GTEX	12WSM	0	62	395	0	1374	1965	1577	0	0	0	26	0	0	0	649	1696	0	1	1206	0	0	10	0	0	11292	0	0	0	0	0	0	3342	0	0	1	0	116	0	0	0	96	155	0	6994	0	0	0
75	GTEX	12WSN	0	28	21	0	4093	2724	1924	0	0	2	2	0	0	0	602	3664	0	1	886	0	0	0	0	0	19114	0	0	0	0	0	0	2375	10	0	2	0	432	0	0	0	57	332	1	11126	0	0	0
76	GTEX	12ZZX	0	43	101	0	2625	2330	2421	0	0	0	37	0	0	0	1049	1579	0	0	1326	2	0	3	0	0	11951	0	0	2	0	0	0	4791	9	0	3	0	164	0	0	0	213	177	1	5211	0	0	0
77	GTEX	12ZZY	0	33	209	0	3302	1915	2460	0	0	0	11	1	0	0	687	1708	1	0	679	0	0	4	0	0	6380	0	0	1	0	1	0	2803	2	0	0	0	129	0	0	1	241	108	0	5103	0	0	0
78	GTEX	12ZZZ	0	42	356	0	3905	2278	1778	0	0	0	46	0	0	0	866	1579	0	0	1047	0	0	2	0	0	7918	0	0	0	0	0	1	2494	13	0	2	0	108	0	0	0	383	114	0	5549	0	0	0
79	GTEX	13111	1	41	39	0	3268	1388	2708	0	0	0	6	0	0	0	408	2152	0	0	556	0	0	0	0	0	8828	0	2	2	0	0	0	3482	7	1	0	0	134	0	0	0	68	130	0	7352	0	0	2
80	GTEX	13112	0	30	134	0	2112	3247	2014	0	0	0	26	0	0	0	683	1524	0	0	573	0	0	6	0	0	6760	0	0	0	0	0	0	3242	2	0	0	0	118	0	0	0	171	143	0	7276	0	0	3
81	GTEX	13113	0	69	177	0	3049	593	5119	0	0	2	96	0	0	0	2007	3897	0	3	2413	1	0	4	0	0	12234	0	0	0	0	0	0	10085	10	0	0	0	560	0	0	0	155	226	0	17055	0	0	2
82	GTEX	1313W	2	68	160	0	3150	4697	4229	0	0	0	42	0	0	0	977	2919	0	0	831	0	0	2	0	0	14899	0	3	0	0	0	0	4038	3	0	3	0	123	0	0	0	279	195	0	8087	0	0	0
83	GTEX	1314G	0	75	47	0	529	2137	4522	0	0	0	32	0	0	0	1817	2985	0	0	1562	0	0	11	0	0	7601	0	4	0	0	0	0	3476	8	0	0	0	483	0	0	0	257	125	0	7181	0	0	2
84	GTEX	131XE	1	74	25	0	4412	2657	5879	0	0	0	7	0	0	1	555	3173	0	0	1626	0	0	1	0	0	7031	0	0	0	0	0	0	9138	8	0	0	0	836	0	0	0	146	149	0	14434	0	0	0
85	GTEX	131XF	3	73	81	0	1164	1667	1559	0	0	0	17	0	0	0	555	1967	0	1	719	0	0	3	0	0	5971	0	0	0	0	0	0	3469	7	0	0	0	136	1	0	0	36	104	0	10093	0	0	0
86	GTEX	131XG	0	28	62	0	6087	2866	2660	0	0	0	11	0	0	0	556	2119	1	1	693	0	0	3	0	0	7479	0	0	0	0	1	0	1202	9	0	2	0	192	0	0	0	105	104	2	19508	0	0	0
87	GTEX	131XH	3	110	289	0	2466	1722	1735	0	0	0	27	0	0	1	747	1835	0	0	1427	2	0	5	0	0	8317	0	2	1	0	0	0	2739	10	0	0	0	147	0	0	0	155	183	0	7276	0	0	0
88	GTEX	131XW	2	25	83	0	5872	2503	2742	0	0	0	46	0	0	0	1070	2151	0	0	706	0	0	3	0	0	13755	0	0	0	0	0	0	3664	7	0	7	0	122	0	0	0	238	125	0	10669	0	0	1
89	GTEX	131YS	0	74	129	0	3161	3039	3536	0	0	0	10	0	0	0	1166	2137	0	0	775	0	0	8	0	0	9274	0	0	0	0	0	0	4895	2	1	0	0	212	0	0	0	261	189	0	9028	0	0	2
90	GTEX	132AR	0	60	143	0	2326	3964	4227	0	0	0	33	0	0	0	909	2809	0	0	1419	0	0	9	0	0	9102	0	0	0	0	0	0	5697	6	0	4	0	1334	0	0	0	94	200	0	15157	0	0	0
91	GTEX	132NY	0	45	270	0	6385	3284	2339	0	0	0	29	0	0	0	1073	2286	0	0	2107	0	0	7	0	0	13049	0	2	0	0	0	0	4633	13	0	2	0	227	0	0	0	462	186	3	10002	0	0	4
92	GTEX	132Q8	1	91	58	0	461	3269	2705	0	0	0	55	2	0	0	1056	1822	0	0	2507	0	0	15	0	0	7439	0	0	0	0	0	0	5993	5	0	2	0	1568	0	0	0	167	177	2	11268	0	0	2
93	GTEX	1339X	0	25	126	0	3083	2264	3743	0	0	0	23	0	1	0	577	4102	0	0	804	0	0	5	0	0	11682	0	0	1	0	0	0	2972	9	0	1	0	1024	0	0	0	82	130	0	16660	0	0	0
94	GTEX	133LE	0	42	50	0	2923	1959	2456	0	0	0	25	0	0	0	827	2576	0	0	463	0	0	1	0	0	5263	0	0	0	0	0	0	3892	2	0	1	0	298	0	0	0	86	194	0	9912	0	0	0
95	GTEX	1399Q	0	199	157	0	342	2507	4125	0	0	0	134	0	0	0	2289	2738	0	0	1831	0	0	1	0	0	9488	0	0	2	0	1	0	2886	11	0	2	0	1032	0	0	0	248	274	0	13348	0	0	9
96	GTEX	1399R	0	51	22	0	147	762	3873	0	0	0	42	0	0	0	801	2718	0	0	694	2	0	6	0	0	5160	0	0	0	0	0	1	4417	8	0	4	0	321	0	0	0	81	135	0	10351	0	0	2
97	GTEX	1399S	1	57	167	0	1547	2145	1992	0	0	0	36	0	1	0	941	3217	0	0	1115	0	0	4	0	0	11230	0	0	0	0	0	0	2218	9	0	0	0	357	0	0	0	99	132	0	12449	0	0	2
98	GTEX	1399T	0	57	276	0	5552	1811	2136	0	0	2	8	0	0	1	888	1777	0	0	751	0	0	11	0	0	4271	0	1	1	0	1	0	3924	12	0	1	0	126	0	0	0	157	122	0	6200	0	0	0
99	GTEX	1399U	0	54	64	0	1907	2113	1087	0	0	0	14	0	0	0	603	3510	0	2	525	0	0	3	0	0	10891	0	0	0	0	1	0	1933	9	0	6	0	249	0	0	0	89	231	0	10153	0	0	0
100	GTEX	139D8	0	236	111	0	413	3672	4789	0	0	0	94	0	0	0	2551	3833	0	0	2334	0	0	9	0	0	15973	0	6	0	0	0	1	4473	14	0	2	0	863	0	0	0	234	224	0	15917	0	0	2
101	GTEX	139T4	4	182	155	0	290	671	5226	0	0	0	143	0	0	0	4327	3755	0	3	5979	0	0	15	0	0	18366	0	0	0	0	0	0	13840	7	0	1	0	1532	0	0	0	345	463	0	23225	0	0	0
102	GTEX	139T6	0	54	62	0	1006	2123	2993	0	0	0	33	0	0	0	755	2542	0	0	895	0	0	6	0	0	8105	0	0	1	0	0	1	2498	10	0	0	0	321	0	0	0	120	148	0	10769	0	0	0
103	GTEX	139T8	1	69	55	0	147	4514	3393	0	0	0	16	0	0	0	2502	2230	0	0	1568	0	0	6	0	0	8108	0	3	0	0	0	0	4895	5	0	3	0	1132	0	0	0	282	306	0	12980	0	0	3
104	GTEX	139TS	1	60	246	0	2790	2401	3139	0	0	0	28	0	0	0	995	2816	0	0	1065	0	0	11	1	0	7271	0	6	0	0	0	0	5185	7	0	1	0	356	0	0	0	197	136	0	10297	0	0	1
105	GTEX	139TT	0	53	296	0	5202	2947	4268	0	0	0	37	0	0	0	1292	2483	0	0	1796	2	0	3	0	0	13553	0	0	0	0	0	0	5058	13	0	1	0	134	0	0	0	174	219	0	11061	0	0	1
106	GTEX	139TU	0	37	72	0	4974	2611	3081	0	0	0	35	0	0	0	1036	2733	0	0	1208	0	0	8	0	0	12852	0	0	1	0	0	0	4481	11	0	1	0	302	0	0	1	275	139	0	7290	0	0	4
107	GTEX	139UW	0	50	220	0	2056	2470	5134	2	0	0	33	0	0	0	849	2134	0	0	1609	0	0	11	0	0	8274	0	0	0	0	0	0	5701	8	0	1	0	220	0	0	0	137	187	0	12329	0	0	2
108	GTEX	139YR	0	22	95	0	4724	2646	3460	0	0	0	39	0	0	0	1011	2145	0	0	1113	0	0	4	0	0	3730	0	0	0	0	0	0	2520	13	0	1	0	384	0	0	0	94	119	0	11783	0	0	0
109	GTEX	13CF2	0	38	122	0	5047	2762	2328	0	0	0	18	0	0	0	1231	2016	0	0	1003	0	0	7	0	0	12754	0	0	0	0	0	0	3412	8	0	1	0	128	0	0	0	226	183	2	7397	0	0	1
110	GTEX	13CF3	0	38	92	0	4293	2217	1723	0	0	0	28	0	0	0	635	3734	0	0	1260	0	0	5	0	0	17955	0	2	0	0	0	0	2074	10	0	0	0	1464	0	0	0	39	118	0	24080	0	0	8
111	GTEX	13D11	0	50	139	0	1148	2333	3142	0	0	0	25	0	0	0	1191	2668	0	0	1530	0	0	10	1	0	8990	0	0	0	0	1	0	5115	5	0	2	0	402	0	0	0	128	152	0	8085	0	0	4
112	GTEX	13FH7	0	24	59	0	3970	3275	1259	0	0	0	4	1	0	0	621	3592	0	0	507	0	0	5	0	0	21138	0	1	0	0	0	0	2304	9	0	0	2	101	0	0	0	62	165	0	9104	0	0	0
113	GTEX	13FHO	1	65	33	0	3144	2553	2846	0	0	0	27	0	0	0	1011	2094	0	0	1558	0	0	7	0	0	8843	0	2	0	0	0	0	4858	4	0	0	0	669	0	0	0	102	177	0	8088	0	0	3
114	GTEX	13FHP	3	225	77	0	776	4748	4684	0	0	0	40	0	0	0	1665	3148	0	0	650	0	0	13	1	0	6690	0	1	0	0	0	0	5383	3	0	1	0	162	0	0	0	241	226	0	6899	0	0	5
115	GTEX	13FTW	0	44	84	0	1299	2104	2769	0	0	0	20	0	0	0	842	2475	0	0	717	0	0	2	0	0	10191	0	0	0	0	0	0	2039	2	0	2	0	141	0	0	0	32	139	0	7427	0	0	0
116	GTEX	13FTX	0	127	65	0	668	5485	3676	0	0	0	33	0	0	0	934	1984	0	0	791	0	0	2	0	0	9792	0	1	0	0	0	0	2334	2	0	4	1	428	0	0	0	116	178	0	8191	0	0	0
117	GTEX	13FTY	0	36	306	0	3156	2236	1745	0	0	0	31	0	0	0	957	1834	0	0	3597	0	0	5	0	0	16049	0	2	1	0	0	0	3870	6	0	5	0	299	0	0	0	407	240	0	7458	0	0	1
118	GTEX	13FTZ	0	41	574	0	5512	2146	2656	0	0	0	37	0	0	0	1243	2103	0	1	1124	2	0	2	0	0	8868	0	1	0	0	0	0	3022	8	0	0	0	151	0	0	0	135	176	0	7308	0	0	0
119	GTEX	13FXS	1	183	116	0	3134	4095	2673	0	0	0	34	0	0	0	1079	1733	0	0	2004	2	0	2	0	0	19534	0	0	1	0	0	0	4090	5	0	3	0	178	0	0	0	705	125	0	7720	0	0	3
120	GTEX	13G51	0	47	115	0	3443	1576	1911	0	0	0	24	0	0	0	758	1772	0	0	986	0	0	5	0	0	8458	0	0	0	0	0	0	3431	2	0	6	0	129	0	0	0	222	161	0	5558	0	0	2
121	GTEX	13IVO	2	103	32	0	1512	1332	3201	0	0	0	48	0	0	0	1773	2609	0	1	1964	1	0	6	0	0	17125	0	1	0	0	0	0	3505	10	0	0	0	682	0	0	0	185	205	0	12564	0	0	0
122	GTEX	13JUV	0	107	86	0	1649	2374	3142	0	0	0	19	0	0	0	815	3955	1	0	1372	3	0	4	0	0	9321	0	0	0	0	0	0	6648	6	0	2	0	744	0	0	0	115	180	0	11347	0	0	0
123	GTEX	13JVG	2	59	630	0	1813	2621	3244	0	0	0	22	0	0	0	892	2561	0	0	1173	0	0	12	0	0	6781	0	0	0	0	0	1	9888	12	0	0	0	649	0	0	0	119	141	0	12153	0	0	2
124	GTEX	13N11	0	33	37	0	1421	4196	1331	0	0	0	21	0	0	0	549	1316	0	0	600	0	0	6	0	0	6756	0	0	0	0	0	0	4272	3	0	0	0	218	0	0	0	102	175	0	6978	0	0	0
125	GTEX	13N1W	1	58	169	0	1925	2431	2742	0	0	0	32	0	0	0	2004	1573	0	0	1052	0	0	6	0	0	6849	0	0	0	0	0	0	3439	10	0	0	0	144	0	0	0	120	128	0	7570	0	0	2
126	GTEX	13N2G	0	81	146	0	2698	6824	4846	0	0	0	36	0	0	0	1777	5262	0	0	1268	0	0	3	0	0	10679	0	1	0	0	0	0	6921	8	0	2	0	1453	0	0	0	249	196	0	17470	0	0	5
127	GTEX	13NYB	6	128	257	0	5758	5556	3390	0	0	0	34	0	0	0	1360	2209	0	1	1344	0	0	8	0	0	6426	0	0	0	0	0	0	4702	11	0	0	0	148	0	0	0	172	229	0	7448	0	0	4
128	GTEX	13NYC	1	108	155	0	4843	1167	2305	0	0	0	69	1	0	0	1552	5008	0	0	1869	0	0	5	0	0	13015	0	0	1	0	0	1	6877	4	0	1	0	3545	0	1	0	194	217	1	23932	0	0	10
129	GTEX	13NYS	1	101	115	0	916	6590	5012	0	0	0	17	0	0	0	1379	3672	0	0	3166	0	0	4	0	0	15842	0	1	0	0	0	0	6239	6	0	0	0	2727	0	0	0	69	164	0	18615	0	0	0
130	GTEX	13NZ9	0	41	65	0	4024	2565	3343	0	0	0	13	0	0	0	903	2388	0	0	979	0	0	4	0	0	3761	0	2	0	0	0	0	1166	3	0	4	0	419	0	0	0	190	174	0	9064	0	0	2
131	GTEX	13NZA	0	61	400	0	3668	1762	3363	0	0	0	27	0	0	0	855	1708	0	0	711	0	0	5	0	0	8129	0	5	1	0	0	0	4459	6	0	1	0	203	0	0	0	122	128	0	8943	0	0	1
132	GTEX	13NZB	0	48	76	0	4372	2594	2993	0	0	0	24	0	0	0	1210	4176	0	0	841	0	0	7	0	0	5414	0	6	0	0	0	0	2556	4	0	2	0	281	0	0	0	134	128	0	7504	0	0	0
133	GTEX	13O1R	0	22	121	0	3650	341	2443	0	0	0	9	0	0	1	260	2282	0	0	901	0	0	3	0	0	9666	0	0	0	0	0	0	1556	7	0	2	0	624	0	0	0	2	59	0	17313	0	0	2
134	GTEX	13O21	0	72	38	0	3499	1319	2143	0	0	0	24	0	0	0	1093	3803	0	1	1126	0	0	10	0	0	21971	0	2	0	0	0	0	3207	3	0	0	0	237	0	1	0	80	206	0	10660	0	0	2
135	GTEX	13O3O	0	43	272	0	2575	1912	3447	0	0	0	31	0	0	0	729	2258	0	0	926	2	0	1	0	0	8630	0	0	0	0	0	0	4716	3	0	0	0	200	0	0	0	103	149	0	12598	0	0	2
136	GTEX	13O3P	1	59	83	0	3144	3080	5471	0	0	0	9	0	0	0	502	3250	1	0	1730	0	0	4	0	0	29875	0	0	0	0	0	0	5552	8	0	1	0	1828	0	0	0	44	95	0	14835	0	0	7
137	GTEX	13O3Q	0	22	417	0	2083	2228	2655	0	0	0	21	0	0	0	761	1805	0	0	808	0	0	10	0	0	7273	0	2	0	0	0	0	3909	10	0	1	0	84	0	0	0	141	125	0	6958	0	0	0
138	GTEX	13O61	0	96	89	0	2282	4730	4228	0	0	0	18	0	0	0	1240	3250	0	0	915	1	0	1	0	0	8248	0	5	0	0	0	2	6462	10	0	4	0	508	0	0	0	81	103	0	10868	0	0	4
139	GTEX	13OVG	1	94	59	0	4757	1997	2321	0	0	0	32	0	0	0	845	3390	0	0	1151	0	0	2	0	0	9441	0	0	0	0	0	0	3893	4	0	2	0	241	0	1	0	135	194	0	15233	0	0	11
140	GTEX	13OVH	0	61	90	0	1984	2572	3311	0	0	0	18	0	0	0	961	2228	0	0	930	0	0	7	0	0	5992	0	2	0	0	0	0	7959	11	0	0	0	269	0	0	0	82	129	0	12725	0	0	2
141	GTEX	13OVI	0	96	30	0	341	1574	2467	0	0	0	30	0	0	0	491	1620	0	0	1332	0	0	13	0	0	5330	0	0	1	0	0	0	7832	5	0	0	0	540	0	0	0	113	64	0	18979	0	0	2
142	GTEX	13OVJ	0	57	45	0	1948	961	2555	0	0	0	5	0	0	0	828	1686	0	2	2184	0	0	0	0	0	5367	0	0	0	0	0	0	7323	2	0	1	0	899	0	0	0	89	110	0	12643	0	0	2
143	GTEX	13OVK	0	48	35	0	1457	1502	1937	0	0	0	31	0	0	0	429	1471	0	0	668	0	0	6	0	0	3498	0	0	0	0	0	0	1819	6	0	2	0	295	0	0	0	74	160	0	8836	0	0	0
144	GTEX	13OVL	0	27	430	0	3935	2165	2931	0	0	0	18	0	0	0	752	2036	0	0	1337	1	0	12	0	0	11576	0	0	0	0	0	0	4599	5	0	0	0	120	0	0	0	275	199	0	7715	0	0	0
145	GTEX	13OW5	0	66	139	0	2051	2041	3711	0	0	0	18	0	0	0	973	2246	0	0	672	0	0	2	0	0	9619	0	2	0	0	0	0	2302	6	0	0	0	491	0	0	0	53	49	0	7238	0	0	2
146	GTEX	13OW6	1	33	360	0	3739	1862	1895	0	0	0	34	0	0	0	655	1929	0	0	773	0	0	11	1	0	4580	0	0	4	0	1	0	2734	0	0	0	0	65	0	0	0	214	139	0	6513	0	0	0
147	GTEX	13OW7	0	58	396	0	6329	3331	3911	0	0	0	43	0	0	0	915	2361	0	0	955	0	0	2	0	0	11173	0	0	0	0	0	0	5973	15	0	3	0	183	0	0	0	348	176	0	11919	0	0	2
148	GTEX	13OW8	0	45	48	0	1562	1257	1895	0	0	2	56	0	0	0	787	1487	0	0	1058	2	1	8	0	0	10174	0	0	0	0	0	0	4319	16	0	5	1	191	0	0	0	268	129	0	8698	0	0	1
149	GTEX	13PDP	0	144	38	0	741	1253	3191	0	0	0	58	1	0	0	2628	2020	0	0	1476	0	0	4	0	0	16641	0	0	0	0	0	0	2876	7	0	0	0	883	0	0	0	148	236	0	12174	0	0	2
150	GTEX	13PL6	2	73	132	0	1597	2959	2269	0	0	0	20	0	0	0	1119	1983	0	0	768	1	0	3	0	0	6461	0	3	0	0	0	1	3236	0	0	0	0	216	0	0	0	240	165	0	6504	0	0	0
151	GTEX	13PL7	1	67	90	0	203	2024	2207	0	0	0	35	0	0	0	885	2716	0	0	846	0	0	2	0	0	7790	0	2	0	0	0	0	5388	9	0	0	0	254	0	0	0	62	214	0	12590	0	0	0
152	GTEX	13PLJ	2	82	134	0	1565	747	3370	0	0	0	30	0	0	0	1462	1832	0	0	1246	0	0	30	2	0	11939	0	0	0	0	0	0	4800	10	0	0	1	352	0	0	0	339	216	0	16413	0	0	2
153	GTEX	13PVQ	0	30	83	0	3099	973	2755	0	0	0	7	0	0	0	578	1772	0	0	764	0	0	0	0	0	4471	0	1	0	0	0	0	2528	3	0	4	0	167	0	0	0	78	63	0	10748	0	0	5
154	GTEX	13PVR	0	35	49	0	208	1614	2335	0	0	0	5	0	0	0	344	2428	0	0	880	0	0	0	0	0	8413	0	0	0	0	0	0	5230	0	0	0	0	252	0	0	0	35	236	0	6716	0	0	0
155	GTEX	13QBU	0	51	145	0	1114	2953	4400	0	0	0	21	0	0	0	539	3758	0	0	786	0	0	7	0	0	12920	0	0	0	0	0	0	4308	3	0	0	0	448	0	0	0	54	287	2	9556	0	0	0
156	GTEX	13QIC	0	62	494	0	2181	1125	2828	0	0	0	12	0	0	0	1234	1414	0	0	1070	0	0	4	0	0	5111	0	0	0	0	0	0	4105	2	0	2	0	174	0	0	0	170	101	0	7240	0	0	2
157	GTEX	13QJ3	0	91	133	0	1205	2644	5243	0	0	0	48	0	0	0	1747	3098	0	2	1382	0	0	25	0	0	8161	0	0	2	0	0	0	4785	7	0	0	0	462	0	0	0	302	195	1	11414	0	0	2
158	GTEX	13RTJ	0	110	71	0	2180	1553	3788	0	0	0	76	0	0	0	1598	3128	0	0	1738	1	0	9	0	0	10453	0	1	0	0	0	0	8286	3	0	0	0	1127	0	0	1	155	185	0	19200	0	0	2
159	GTEX	13RTK	1	59	51	0	809	1834	2865	0	0	0	44	0	0	0	699	3207	0	0	613	0	0	6	0	0	5787	0	0	0	0	0	0	1702	13	0	1	0	200	0	0	0	52	193	0	8222	0	0	0
160	GTEX	13RTL	1	80	77	0	8021	1730	2789	0	0	1	113	0	0	0	3350	3870	0	0	2625	1	0	14	0	0	22992	0	3	4	0	1	0	4863	10	0	0	0	745	0	0	0	675	306	0	15859	0	0	0
161	GTEX	13S7M	0	61	185	0	550	662	4621	0	0	2	42	0	0	0	958	1851	0	0	637	2	0	3	1	0	7214	0	0	4	0	0	0	4716	0	0	5	0	238	0	0	0	231	162	0	11102	0	0	0
162	GTEX	13S86	0	61	5	0	1102	2167	3310	0	0	0	5	0	0	0	657	2894	0	0	1205	0	0	1	0	0	7425	0	0	0	0	0	0	3238	8	0	3	0	430	0	0	0	222	115	0	20391	0	0	0
163	GTEX	13SLW	0	47	29	0	1675	797	2389	0	0	0	60	0	0	0	1654	2336	0	0	2476	2	0	7	0	0	13454	0	1	0	0	0	0	4683	2	0	0	0	565	0	0	0	170	285	0	9161	0	0	0
164	GTEX	13SLX	0	61	123	0	2774	2122	1831	0	0	0	12	0	0	0	723	2102	0	2	951	0	0	5	0	0	8030	0	0	0	0	0	1	4138	14	0	2	0	118	0	0	0	159	129	0	8996	0	0	0
165	GTEX	13U4I	1	93	238	0	1486	1615	2589	0	0	0	65	0	0	0	1016	3152	0	0	1417	2	0	5	0	0	10727	0	3	0	0	0	0	6497	16	0	1	0	244	0	0	0	246	173	0	11714	0	0	0
166	GTEX	13VXT	0	95	113	0	1101	2409	4137	0	0	0	20	0	0	0	1464	3778	0	0	722	0	0	2	0	0	22844	0	4	0	0	0	0	4564	2	0	1	0	211	0	0	0	93	159	0	10272	0	0	0
167	GTEX	13VXU	0	42	1973	0	3893	4205	2772	0	0	0	20	0	0	0	1079	2220	0	0	1032	0	0	3	0	0	8967	0	4	0	0	0	0	4837	7	2	2	0	97	0	0	0	231	193	0	9594	0	0	0
168	GTEX	13W3W	1	45	246	0	4568	2767	2078	0	0	0	18	0	0	0	1065	3756	0	0	676	0	0	4	0	0	36686	0	1	0	0	0	0	2044	4	0	0	0	153	0	0	0	37	218	0	10881	0	0	2
169	GTEX	13W46	0	53	48	0	1215	1826	3032	0	0	0	96	0	0	0	1408	2233	0	0	853	0	0	5	0	0	8636	0	4	0	0	1	0	3441	6	0	0	0	746	0	0	0	199	247	1	11364	0	0	2
170	GTEX	13X6H	0	35	57	0	5007	3238	3609	0	0	0	12	0	0	0	780	2329	0	0	1037	0	0	0	0	0	3966	0	0	0	0	0	0	5274	7	0	0	0	439	0	0	0	75	94	0	5729	0	0	0
171	GTEX	13X6I	0	69	96	0	1379	2563	1983	0	0	0	28	0	0	0	1806	2732	0	0	3060	2	0	18	0	0	11266	0	3	1	0	0	0	4094	0	0	0	0	920	0	0	0	179	279	0	11949	0	0	1
172	GTEX	13X6J	3	45	145	0	3299	3980	4615	0	0	0	15	0	0	0	1239	2354	0	0	996	0	0	11	0	0	11092	0	1	0	0	0	0	4412	6	0	0	0	125	0	0	0	223	217	0	8879	0	0	1
173	GTEX	13X6K	0	43	55	0	2715	1236	3177	0	0	0	49	0	0	0	1347	2946	0	0	1323	0	0	12	0	0	10093	0	0	2	0	0	0	10679	15	0	10	0	607	0	0	0	156	250	0	17584	0	0	2
174	GTEX	13YAN	0	149	80	0	1752	1596	4331	2	0	0	133	0	0	0	4287	3627	1	1	7861	0	0	32	0	0	22993	0	1	5	0	0	0	12900	7	1	1	0	1590	0	0	1	301	510	0	35172	0	0	1
175	GTEX	1445S	3	26	161	0	762	3471	5524	0	0	0	4	0	0	0	1102	1920	0	0	1073	0	0	4	0	0	3588	0	2	0	0	0	0	7193	14	0	1	0	372	0	0	0	92	99	0	12176	0	0	2
176	GTEX	144FL	2	111	62	0	1837	2456	4809	0	0	2	115	1	0	0	2000	3223	0	0	4129	3	0	10	0	0	12833	0	0	0	0	0	0	13904	12	0	2	0	1094	0	0	0	346	307	0	15010	0	0	3
177	GTEX	144GL	0	43	293	0	3028	1767	3301	0	0	0	38	0	0	0	906	2142	0	0	1042	2	0	6	0	0	7570	0	5	0	0	0	0	4942	8	0	1	0	169	0	0	0	461	251	0	8131	0	0	0
178	GTEX	144GM	0	58	40	0	5384	1666	3530	0	0	0	16	0	0	0	738	2554	0	0	1834	0	0	4	0	0	4632	0	0	0	0	0	0	2096	6	0	0	0	957	0	0	0	114	58	0	11783	0	0	4
179	GTEX	144GN	0	71	97	0	2635	4739	4828	0	0	0	14	0	0	0	1095	3192	0	0	875	0	0	6	0	0	12650	0	0	0	0	0	0	2282	0	0	0	2	174	0	0	0	60	258	0	6144	0	0	0
180	GTEX	144GO	0	87	61	0	4178	3438	3456	0	0	0	49	0	0	0	1726	3145	0	0	1669	0	0	3	0	0	10591	0	0	2	0	0	0	4674	10	0	0	0	893	0	0	0	138	101	0	16702	0	0	1
181	GTEX	145LS	1	74	88	0	5946	3145	5056	0	0	0	46	0	0	1	1393	2373	0	0	872	0	0	9	0	0	5389	0	0	0	0	0	0	7787	3	0	1	0	430	0	0	0	351	151	0	14812	0	0	4
182	GTEX	145LT	0	32	234	0	1623	4795	9256	0	0	0	12	0	0	0	696	3665	0	0	1151	1	0	6	0	0	24060	0	0	0	0	1	0	3913	3	0	0	0	425	0	0	0	91	193	0	11059	0	0	2
183	GTEX	145LU	0	69	943	0	5702	2671	3158	0	0	0	20	0	0	0	793	2491	0	0	1084	0	0	5	0	0	6996	0	2	1	0	1	0	4174	5	0	0	0	72	0	0	0	171	207	1	6792	0	0	0
184	GTEX	145LV	0	55	166	0	219	3030	2460	0	0	0	45	0	0	0	959	3430	0	0	1075	0	0	2	0	0	7645	0	0	0	0	0	0	3583	7	0	0	0	313	0	0	1	108	204	0	8307	0	0	1
185	GTEX	145ME	0	41	70	0	3130	1389	1677	0	0	0	17	0	0	0	563	3935	0	0	1239	0	0	2	0	0	15355	0	0	0	0	0	0	5354	8	0	2	0	388	0	0	0	69	217	0	15786	0	0	1
186	GTEX	145MG	0	49	355	0	2719	3553	3256	0	0	0	21	0	0	0	942	1845	0	0	613	0	0	2	0	0	5968	0	0	0	0	0	0	2521	5	0	1	0	86	0	0	0	174	169	0	5755	0	0	0
187	GTEX	145MH	0	50	68	0	3878	1716	1946	0	0	0	19	0	0	0	593	1952	0	0	670	0	0	4	0	0	7826	0	2	1	0	0	0	3717	5	0	2	0	81	0	0	0	171	148	0	6849	0	0	4
188	GTEX	145MI	0	48	102	0	1019	1096	2922	0	0	0	21	0	0	0	829	2074	0	0	1347	2	0	4	0	0	3647	0	3	0	0	0	0	3660	6	0	1	0	819	0	0	0	34	129	0	14844	0	0	2
189	GTEX	145MN	0	101	175	0	2447	3183	2395	0	0	0	38	0	0	0	945	3183	0	0	1330	0	0	8	0	0	13327	0	0	0	0	1	0	3645	12	0	0	0	184	0	0	0	111	291	0	7755	0	0	0
190	GTEX	145MO	0	39	84	0	2291	3096	3684	0	0	0	14	0	0	0	682	2932	0	0	1112	0	0	2	0	0	7383	0	0	0	0	0	0	5863	11	0	0	0	469	0	0	0	96	141	0	12649	0	0	1
191	GTEX	146FH	1	27	86	0	8260	1794	4312	0	0	0	4	0	0	0	354	2377	0	0	592	0	0	2	0	0	14463	0	1	0	0	0	0	2448	2	0	0	0	351	0	0	0	19	51	0	17911	0	0	0
192	GTEX	146FQ	0	61	134	0	2176	2394	3261	0	0	0	85	0	0	0	1699	2964	0	0	5008	0	0	10	0	0	15491	0	0	0	0	0	1	7977	8	0	6	0	729	0	0	0	416	243	0	14143	0	0	0
193	GTEX	146FR	0	48	119	0	1535	1890	3454	0	0	0	34	0	0	0	720	2888	0	0	1395	0	0	4	0	0	12630	0	6	0	0	0	0	3620	4	0	0	0	303	0	0	0	91	187	0	11178	0	0	1
194	GTEX	14753	1	25	152	0	716	2369	2432	0	0	0	11	0	0	0	656	1760	0	0	711	0	0	4	0	0	4731	0	2	0	0	0	0	5356	8	0	1	0	399	0	0	0	80	137	0	8064	0	0	0
195	GTEX	1477Z	1	59	69	0	1221	965	3254	0	0	0	100	0	0	0	1195	2084	0	0	1300	0	0	15	0	0	5478	0	0	0	0	0	0	6463	3	0	1	0	1348	0	0	0	152	142	0	14991	0	0	0
196	GTEX	147F3	1	36	185	0	1847	2601	1299	0	0	0	25	0	0	1	664	2401	0	0	1536	0	0	10	0	0	12695	0	0	0	0	1	0	2501	5	0	2	0	261	0	0	0	64	156	0	7187	0	0	6
197	GTEX	147F4	1	69	124	0	2829	3187	2497	0	0	0	31	0	0	0	927	1760	0	0	769	0	0	2	0	0	3513	0	0	0	0	0	0	2708	6	0	2	0	133	0	0	0	93	174	0	5476	0	0	0
198	GTEX	147GR	0	32	102	0	3386	1693	2666	0	0	0	31	0	0	0	1399	1579	1	0	767	0	0	2	2	0	4609	0	5	0	0	0	0	3698	9	0	0	0	257	0	0	0	151	148	0	7203	0	0	0
199	GTEX	147JS	1	40	78	0	2413	1729	3763	0	0	0	39	0	1	0	1086	2079	0	0	825	0	0	1	0	0	6055	0	0	0	0	0	0	4760	6	0	0	0	143	0	0	0	310	184	0	7515	0	0	1
200	GTEX	148VJ	0	43	48	0	1014	1117	2330	0	0	0	21	0	0	0	457	1394	0	0	1531	0	0	10	0	0	6534	0	0	0	0	0	0	4799	5	0	2	0	375	0	0	0	70	78	0	9960	0	0	10
201	GTEX	1497J	0	77	78	0	1578	3801	3158	0	0	0	47	0	0	0	845	3663	0	0	867	0	0	8	0	0	8274	0	0	0	0	2	0	3362	4	0	0	0	345	0	0	0	69	179	0	14679	0	0	0
202	GTEX	14A5H	0	74	196	0	5143	725	3982	0	0	0	29	0	0	0	1053	2415	0	0	1979	0	0	2	0	0	5649	0	2	2	0	0	0	3105	0	0	4	0	1499	0	0	0	293	113	0	19245	0	0	2
203	GTEX	14A5I	0	53	228	0	1377	3081	4659	0	0	0	26	0	0	0	720	3881	0	0	1463	0	0	2	1	0	7776	0	0	0	0	0	0	7878	9	0	1	0	736	0	0	0	127	248	0	16129	0	0	6
204	GTEX	14A6H	0	95	167	0	830	2413	2990	0	0	0	46	0	0	0	1249	2305	0	0	1250	2	0	9	0	0	8387	0	0	0	0	0	0	3621	2	0	1	0	480	0	0	0	233	332	0	15305	0	0	0
205	GTEX	14ABY	0	54	62	0	3085	5331	3700	0	0	0	19	0	0	0	926	2124	0	2	908	0	0	2	1	0	12129	0	0	2	0	1	0	4025	13	0	0	0	118	0	0	0	159	242	0	7173	0	0	0
206	GTEX	14AS3	0	36	71	0	1078	3105	2750	0	0	0	18	0	0	0	902	2606	0	0	656	0	0	2	0	0	5946	0	4	0	0	0	0	2627	0	0	1	0	140	0	0	0	98	135	0	6011	0	0	0
207	GTEX	14ASI	0	200	140	0	3630	961	2272	0	0	0	36	0	0	0	3999	2004	0	2	5738	3	0	18	1	0	15227	0	4	0	0	0	0	5485	2	0	2	0	394	0	0	0	970	256	0	12721	0	0	0
208	GTEX	14BIL	0	57	237	0	1653	3272	2895	0	0	0	28	0	0	0	788	1877	0	0	855	0	0	7	0	0	9427	0	0	0	0	0	0	6703	7	0	2	0	213	0	0	0	113	222	2	9439	0	0	2
209	GTEX	14BIM	0	172	152	2	1262	5308	4335	0	0	0	29	0	0	0	1374	3625	0	0	1316	0	0	11	0	0	12101	0	6	0	0	0	1	6232	7	0	4	0	1115	0	0	0	253	221	0	12187	0	0	2
210	GTEX	14BMU	1	49	104	0	469	2997	3103	0	0	0	10	0	0	0	888	4490	0	0	629	0	0	4	0	0	12759	0	1	0	0	0	1	4514	0	0	0	0	177	0	0	0	46	200	0	12295	0	0	0
211	GTEX	14BMV	0	39	78	0	4511	2628	1762	0	0	0	25	0	0	0	612	1808	0	0	624	0	0	13	0	0	6213	0	1	1	0	0	0	3220	8	0	5	0	105	0	0	0	175	131	0	6546	0	0	0
212	GTEX	14C38	0	46	71	0	3628	1636	3197	0	0	0	12	0	0	0	900	4906	0	0	687	0	0	2	0	0	23947	0	0	0	0	0	0	3496	7	0	0	0	1914	0	0	0	26	124	0	13646	0	0	2
213	GTEX	14C39	0	58	73	0	3608	2442	3427	0	0	0	6	0	0	0	537	2745	0	0	1044	0	0	6	0	0	17968	0	0	0	0	0	0	6753	2	1	2	0	950	0	0	0	42	113	0	16106	0	0	0
214	GTEX	14C5O	0	69	38	0	1942	4664	3026	0	0	0	24	0	0	0	649	3332	0	0	739	0	0	9	1	0	9078	0	2	0	0	0	0	4506	11	0	2	0	1166	0	0	0	62	211	0	13886	0	0	2
215	GTEX	14DAQ	0	43	194	0	6999	4952	3551	0	0	0	31	0	0	0	1367	4410	0	0	1212	0	0	6	0	0	7278	0	0	0	0	0	0	6441	15	0	3	0	231	0	0	0	349	266	0	10857	0	0	0
216	GTEX	14DAR	1	79	87	0	2001	3620	3826	0	0	0	21	0	0	0	911	3720	0	2	861	0	0	4	0	0	26815	0	2	0	0	0	0	3434	5	0	0	0	239	0	0	0	60	160	0	8884	0	0	0
217	GTEX	14E1K	1	109	80	0	3701	2380	3474	0	0	0	35	0	0	0	1437	3978	0	0	1368	0	0	3	2	0	7877	0	0	0	0	0	1	3515	6	0	2	0	368	0	0	0	191	106	0	9740	0	0	2
218	GTEX	14E6C	0	72	103	0	1597	2737	3223	0	0	0	34	0	0	0	598	2034	0	0	3470	2	0	17	0	2	11477	0	0	0	0	0	0	5290	0	0	0	0	902	0	0	1	153	195	0	17317	0	0	5
219	GTEX	14E6D	0	52	257	0	2959	3822	3238	0	0	0	13	0	0	0	805	2071	0	0	766	0	0	4	0	0	8717	0	1	0	0	0	0	4196	8	0	2	0	107	0	0	1	149	191	0	7709	0	0	0
220	GTEX	14E6E	1	42	102	0	4846	5037	2838	0	0	0	13	0	0	0	975	3895	0	0	736	0	0	0	1	0	20645	0	0	0	0	0	0	3093	15	0	2	0	311	0	0	0	60	220	2	7835	0	0	0
221	GTEX	14H4A	1	32	73	0	1244	3361	3411	1	0	2	16	0	0	0	557	2669	0	0	654	0	0	5	0	0	4891	0	0	0	0	0	0	5173	10	0	0	0	194	0	0	0	35	175	2	6647	0	0	4
222	GTEX	14ICL	0	62	70	0	180	1577	2500	0	0	0	23	0	0	0	579	2684	0	1	523	0	0	5	0	0	4909	0	0	0	0	0	0	4592	10	0	0	0	491	0	0	0	82	75	0	15374	0	0	0
223	GTEX	14JG1	0	25	227	0	5006	3197	2564	0	0	0	21	0	0	0	936	2195	0	0	552	1	0	1	1	0	4525	0	0	0	0	0	0	4036	6	0	1	0	90	0	0	0	230	146	0	6262	0	0	0
224	GTEX	14JG6	1	32	52	0	1122	2407	2440	0	0	0	16	0	0	0	677	2345	0	0	838	0	0	2	0	0	6953	0	2	0	0	0	0	2589	6	0	0	0	145	0	0	0	63	145	0	6555	0	0	1
225	GTEX	14JIY	0	61	294	0	2951	2567	2714	0	0	0	26	0	0	0	874	1899	1	0	1415	0	0	0	0	0	7952	0	1	2	0	1	0	4107	5	0	1	1	246	0	0	0	280	158	0	8202	0	0	1
226	GTEX	14LLW	0	140	217	0	945	4995	4678	0	0	1	26	0	0	0	844	2687	0	0	2066	0	0	10	0	0	9445	0	3	0	0	0	0	7748	7	0	4	0	1418	0	0	0	145	177	0	14608	0	0	0
227	GTEX	14LZ3	0	82	74	0	1826	2439	2753	0	0	10	39	0	0	1	1878	2976	0	0	1030	0	0	2	0	0	9616	0	8	0	0	0	0	5256	11	0	3	2	387	0	0	0	226	198	0	10323	0	0	2
228	GTEX	14PII	0	80	87	0	1321	2165	4179	0	0	0	71	0	0	0	1090	1923	0	0	2482	0	0	10	0	1	16807	0	1	0	0	0	0	4057	4	0	6	0	333	0	0	0	166	219	0	7695	0	0	0
229	GTEX	14PJ2	0	48	81	0	2290	994	3417	0	0	0	29	0	0	0	794	2310	0	0	938	0	0	8	0	0	6565	0	0	0	0	1	0	4735	6	0	1	0	369	0	0	0	56	91	0	10893	0	0	6
230	GTEX	14PJ3	1	79	107	0	2810	2010	2331	6	0	10	22	0	0	0	993	2654	0	0	786	0	0	8	1	0	10060	0	1	0	0	0	0	2438	6	0	0	0	123	0	0	0	64	165	0	6312	0	0	2
231	GTEX	14PJ4	0	43	44	0	1686	3065	1641	0	0	0	20	0	0	0	583	2524	0	0	793	0	0	2	0	0	6364	0	0	0	0	0	0	3364	9	0	0	0	270	0	0	0	81	97	0	12976	0	0	3
232	GTEX	14PJ5	0	50	83	0	1798	1893	2824	0	0	0	17	0	0	0	712	4184	0	0	953	0	0	5	1	0	14703	0	0	0	0	1	0	3621	4	0	1	0	317	0	0	0	71	253	2	11323	0	0	0
233	GTEX	14PJ6	0	71	151	0	4524	1297	1566	0	0	0	23	0	0	0	753	3398	0	0	1764	2	0	2	0	0	15411	0	0	0	0	0	0	3195	9	0	0	0	288	0	0	0	92	162	0	11753	0	0	6
234	GTEX	14PJM	0	28	305	0	3476	2695	2560	0	0	0	12	0	0	0	642	1651	1	0	749	2	0	4	0	0	9967	0	0	0	0	0	0	4601	5	0	0	0	78	0	0	0	182	173	0	6909	0	0	0
235	GTEX	14PJN	0	59	59	0	607	1937	2401	0	0	0	45	0	0	0	655	2007	0	1	1104	0	0	2	0	0	14519	0	0	0	0	0	0	3308	0	0	0	0	198	0	0	0	48	260	0	6947	0	0	2
236	GTEX	14PJO	0	108	41	0	1163	2622	1458	0	0	0	13	1	0	0	361	2579	0	0	624	2	0	2	0	0	3448	0	0	0	0	0	0	7977	13	0	2	0	473	0	0	0	38	130	0	12120	0	0	2
237	GTEX	14PK6	1	26	41	0	2270	1561	2933	0	0	0	3	0	0	0	716	2517	0	0	692	1	0	0	2	0	6142	0	2	0	0	0	0	2481	9	0	2	0	259	0	0	0	76	104	0	11249	0	0	0
238	GTEX	14PN4	0	20	323	0	2837	1178	3343	0	0	0	11	0	0	0	593	2019	0	0	1423	0	0	2	0	0	9812	0	0	0	0	0	0	5261	8	0	0	0	886	0	0	0	36	112	0	12757	0	0	11
239	GTEX	14PQA	1	81	112	0	1723	3004	2588	0	0	0	44	0	0	1	1503	3187	0	0	1520	0	0	13	0	0	7278	0	0	1	0	0	0	7968	4	0	0	0	1442	0	0	1	118	209	0	11198	0	0	5
240	GTEX	14XAO	3	66	61	0	12779	4442	1544	0	0	0	19	0	0	0	844	4576	0	0	1505	0	0	0	0	0	11969	0	0	0	0	0	0	3164	7	0	1	0	211	0	0	0	88	146	0	7312	0	0	1
241	GTEX	15CHC	0	71	117	0	3652	1678	3671	0	0	0	37	0	0	0	887	2685	0	1	481	0	0	2	0	0	12401	0	0	0	0	0	0	2240	9	0	3	0	139	0	0	0	93	146	0	8381	0	0	0
242	GTEX	15CHQ	1	38	221	0	2276	800	2769	0	0	0	29	0	0	0	3830	1752	0	0	2378	0	0	14	0	0	15763	0	0	10	0	0	0	4564	12	0	0	0	404	0	0	0	202	181	0	13730	0	0	4
243	GTEX	15CHR	0	75	69	0	4207	2204	2556	0	0	0	89	0	0	0	1373	3976	0	0	1192	0	0	1	2	0	13094	0	2	0	0	0	0	3395	4	0	0	0	416	0	0	0	154	271	0	12867	0	0	2
244	GTEX	15D79	2	32	274	0	987	4636	2250	0	0	0	22	0	0	0	723	2256	0	0	900	0	0	4	0	0	6387	0	0	0	0	1	0	3738	8	0	1	0	105	0	0	0	159	171	0	7079	0	0	0
245	GTEX	15DCD	0	87	65	0	5748	2303	5407	0	0	6	60	0	0	0	2492	4222	1	0	1727	1	0	6	1	1	12137	0	2	0	0	0	0	11181	7	0	1	0	752	0	0	0	266	404	0	14631	0	0	2
246	GTEX	15DDE	0	125	95	0	5361	3860	2211	0	0	0	12	0	0	0	1257	3147	0	0	906	1	0	2	0	0	11482	0	3	0	0	0	0	1594	9	0	0	0	404	0	0	0	159	121	0	11746	0	0	1
247	GTEX	15DZA	2	54	101	0	1169	3158	5450	2	0	0	29	0	0	1	969	4714	0	0	1014	2	0	5	0	0	19853	0	13	0	0	2	0	3759	11	0	0	0	261	0	0	0	116	282	1	10052	0	0	6
248	GTEX	15EO6	0	66	52	0	5876	5359	3934	0	0	0	57	0	0	0	1218	3821	0	0	1069	1	0	5	0	0	5637	0	0	0	0	0	0	8354	17	0	1	0	1107	0	0	0	145	199	0	18649	0	0	3
249	GTEX	15ER7	2	83	304	0	7457	5925	8521	0	0	0	39	0	0	0	2519	5253	1	0	1783	0	0	12	0	0	20604	0	0	0	0	2	0	12207	17	0	2	0	281	0	0	0	576	493	2	17837	0	0	2
250	GTEX	15ETS	1	56	180	0	3242	4876	3628	0	0	0	21	1	0	1	1294	4915	0	0	1058	0	0	11	0	0	10971	0	0	0	0	0	0	4118	10	1	1	0	256	1	0	0	127	268	0	12105	0	0	0
251	GTEX	15F5U	2	48	57	0	2196	4460	2953	0	0	0	12	0	0	1	1189	3180	0	0	495	0	0	5	0	0	4540	0	1	0	0	0	0	3177	4	1	0	0	227	0	0	0	69	141	0	9317	0	0	2
252	GTEX	15G19	0	135	276	0	10348	7917	7162	0	0	0	28	0	0	0	1796	7026	0	2	1109	1	0	4	0	0	7163	0	4	0	0	1	0	10403	19	0	3	0	1542	0	0	0	157	261	0	19588	0	0	9
253	GTEX	15G1A	0	81	77	0	9492	2711	5078	0	0	0	52	0	0	0	1753	6412	0	0	2009	0	0	3	0	0	16466	0	0	1	0	1	1	6006	9	0	1	0	922	0	0	0	70	292	0	28655	0	0	7
254	GTEX	15RIE	0	28	29	0	2839	3494	1511	0	0	0	12	0	0	0	825	2887	0	1	549	0	0	1	1	0	9308	0	0	0	0	0	0	1344	7	0	0	0	292	0	0	0	186	72	0	11617	0	0	0
255	GTEX	15RIF	1	69	71	0	5469	6912	3984	0	0	0	16	0	0	0	1384	4743	0	0	1230	0	0	5	0	0	6218	0	1	0	0	2	2	3807	5	0	0	0	343	0	0	0	51	187	2	10627	0	0	8
256	GTEX	15RIG	0	33	54	1	3536	2267	2805	0	0	0	28	0	0	0	910	3889	0	0	579	0	0	0	0	0	10935	0	2	0	0	0	0	2419	10	0	0	0	204	0	0	0	59	147	0	10507	0	0	6
257	GTEX	15RJ7	0	50	43	0	13009	2709	2492	0	0	0	7	0	0	0	248	2352	0	0	508	4	0	4	0	0	8426	0	1	0	0	0	0	2034	0	0	2	0	115	0	0	0	34	95	0	5239	0	0	1
258	GTEX	15SB6	0	51	103	0	2153	3236	3800	0	0	0	26	0	0	0	1201	3195	0	0	790	1	0	2	0	0	4879	0	4	0	0	0	1	3049	8	1	0	0	434	0	0	0	168	166	0	9347	0	0	1
259	GTEX	15SDE	0	154	67	0	3685	3570	4925	0	0	0	64	1	0	0	1540	2771	0	0	1724	1	0	4	0	0	10580	0	0	1	0	0	0	3714	9	0	1	0	372	0	0	1	255	248	2	15154	0	0	3
260	GTEX	15SHU	1	46	60	0	2229	2120	3974	0	0	0	13	0	0	0	796	2485	0	1	903	0	0	1	0	0	7816	0	0	0	0	0	0	3445	6	0	0	0	212	0	0	0	109	213	2	8067	0	0	4
261	GTEX	15SHV	0	91	101	0	1410	3585	5423	0	0	0	9	0	0	1	958	5488	0	0	1097	0	0	2	1	0	26850	0	0	0	0	1	1	6681	11	0	0	0	777	0	0	0	36	275	1	13077	0	0	2
262	GTEX	15SHW	0	94	85	0	4944	1482	3069	0	0	0	17	0	0	0	1263	3474	1	0	1016	0	0	9	0	0	4597	0	0	1	0	1	1	4841	4	0	1	4	1056	0	0	0	168	114	0	15594	0	0	1
263	GTEX	15SKB	2	93	54	0	2188	3945	3522	0	0	0	78	1	0	1	1121	5216	0	0	904	0	0	8	0	0	6201	0	0	1	0	0	0	9945	7	0	0	0	1723	0	0	0	217	236	0	16747	0	0	0
264	GTEX	15UF6	0	61	72	0	1607	1718	2556	0	0	0	46	0	0	0	1541	2868	0	2	1461	0	0	0	0	0	10020	0	0	0	0	0	1	6811	12	1	2	0	842	0	0	0	67	146	0	15371	0	0	6
265	GTEX	15UF7	0	58	47	0	16329	2638	7577	0	0	0	46	1	0	2	998	5154	0	0	2114	2	0	3	0	0	18185	0	0	0	0	0	0	6543	10	0	0	1	559	0	0	0	286	269	0	17254	1	0	6
266	GTEX	15UKP	0	82	54	0	12837	6221	2177	0	0	0	9	0	0	0	1005	3689	0	0	819	0	0	4	0	0	21057	0	2	0	0	0	1	1462	4	0	0	0	729	0	0	0	56	182	1	14591	0	0	5
267	GTEX	169BO	0	73	55	0	4788	2050	2981	0	0	0	109	0	0	0	1832	4638	1	0	1434	0	0	12	0	0	11747	0	0	5	0	0	1	3558	8	0	0	0	763	0	0	0	190	292	0	24102	0	0	4
268	GTEX	16AAH	0	21	43	1	1261	2328	1661	0	0	0	8	0	0	0	416	2323	0	0	370	0	0	3	0	0	6256	0	1	0	0	0	0	1604	2	0	0	0	158	0	0	0	23	99	2	3712	0	0	4
269	GTEX	16BQI	0	68	68	0	1451	2256	4139	0	0	0	26	0	0	0	731	4226	0	0	735	0	0	3	1	0	13756	0	0	0	0	0	0	3346	19	0	2	0	144	0	0	0	37	400	2	19312	0	0	2
270	GTEX	16GPK	1	41	87	0	2147	2678	2763	0	0	0	27	0	0	0	901	1863	0	0	482	0	0	3	0	0	6026	0	0	1	0	0	0	3047	4	0	0	0	145	0	0	0	158	145	1	6296	0	0	2
271	GTEX	16MT8	0	71	46	0	1302	3126	4439	0	0	0	57	0	0	1	1172	4023	0	0	1549	0	0	33	1	0	9614	0	0	1	0	2	0	10700	12	0	0	1	1552	0	0	1	244	213	0	24225	0	0	0
272	GTEX	16MTA	1	39	61	0	2157	1573	2647	0	0	0	11	0	0	0	620	3102	0	0	659	1	0	0	0	0	5334	0	1	0	0	0	0	1626	15	0	2	0	137	0	0	0	154	104	0	12521	0	0	2
273	GTEX	16NGA	0	41	222	0	810	1503	2362	0	0	0	42	0	0	0	787	4243	1	0	885	0	0	5	0	0	14159	0	2	0	0	1	0	10236	20	1	3	0	325	0	0	0	43	341	2	16284	0	0	2
274	GTEX	16NPV	0	124	112	0	380	2276	2186	0	0	0	51	0	0	0	1198	1842	0	0	1396	0	0	8	0	0	11486	0	3	0	0	0	0	2908	0	0	0	0	819	0	0	0	158	167	0	7995	0	0	0
275	GTEX	16NPX	1	54	78	0	7290	3744	3336	0	0	0	29	0	0	0	1190	2913	0	0	1000	0	0	12	0	0	7206	0	0	0	0	0	0	3762	2	0	4	0	645	0	1	1	129	158	1	9360	0	0	2
276	GTEX	16XZY	1	80	39	0	3857	1171	3214	0	0	0	34	0	0	0	758	2093	0	1	1441	0	0	3	0	0	7629	0	0	0	0	0	0	5762	3	0	0	0	282	0	0	0	100	144	0	6513	0	0	0
277	GTEX	16XZZ	1	101	359	0	1006	2773	3876	0	0	0	51	0	0	0	1033	3969	1	1	2307	5	0	12	0	0	10862	0	4	1	0	0	0	9631	21	0	2	0	893	0	0	1	93	222	1	21852	0	0	7
278	GTEX	16YQH	2	20	155	0	3970	3491	3486	0	0	0	15	0	0	0	921	2280	0	0	904	0	0	3	0	0	8458	0	3	0	0	0	0	3682	1	0	0	0	84	0	0	0	173	178	0	6792	0	0	0
279	GTEX	16Z82	1	33	110	0	1912	1999	2528	0	0	0	12	0	0	0	954	1973	0	0	1531	2	0	2	0	0	11049	0	1	0	0	0	0	3499	4	0	5	0	171	0	0	0	282	164	0	7378	0	0	2
280	GTEX	17EUY	0	48	69	0	1015	5018	3470	0	0	0	22	0	0	0	985	2474	0	0	816	0	0	4	0	0	6241	0	0	0	0	0	0	1530	1	0	0	0	499	0	0	1	100	180	2	9021	0	0	2
281	GTEX	17EVP	1	38	185	0	2969	2583	3040	0	0	0	14	1	0	1	669	1803	0	0	553	0	0	4	0	0	8253	0	0	0	0	0	0	3003	5	0	0	0	85	0	0	0	53	147	0	6261	0	0	1
282	GTEX	17EVQ	0	73	198	0	4432	1819	4872	0	0	0	100	0	0	0	10007	3513	0	0	5328	0	0	20	0	0	23296	0	0	7	0	1	0	9380	16	0	0	0	953	0	0	0	304	270	0	25768	0	0	0
283	GTEX	17F96	2	53	55	0	487	4642	4661	0	0	0	204	0	0	0	2761	4627	0	0	1494	1	0	5	0	0	7332	0	2	0	0	0	0	13093	16	0	1	0	2287	0	0	0	182	265	0	21288	0	0	3
284	GTEX	17F97	0	150	166	0	3980	2269	2974	0	0	0	56	0	0	0	1483	5161	0	0	1139	0	0	4	0	0	7248	0	1	0	0	0	0	10168	0	0	0	0	817	0	0	0	361	267	0	15524	0	0	0
285	GTEX	17F98	0	40	50	0	1044	1852	2134	0	0	0	23	0	0	0	529	2957	0	0	541	0	0	6	0	0	11316	0	0	0	0	0	0	2742	2	0	0	1	100	0	0	0	48	230	0	6488	0	0	0
286	GTEX	17F9E	0	47	44	0	1796	1147	1869	0	0	0	13	0	0	0	368	2165	0	0	704	0	0	10	1	0	8334	0	0	0	0	0	0	1855	7	0	0	0	204	0	0	0	61	120	0	9431	0	0	0
287	GTEX	17GQL	2	56	121	6	1605	3325	5325	0	0	0	83	1	0	1	1386	4570	0	2	886	0	0	7	0	0	23203	0	0	0	0	1	0	7384	14	0	1	0	333	1	0	0	383	244	0	23934	0	0	2
288	GTEX	17HG3	0	33	570	0	11804	5954	2776	0	0	0	45	0	1	0	836	2360	0	0	988	2	0	0	0	0	13508	0	3	0	0	0	0	2317	2	0	0	0	120	0	0	0	136	189	0	5584	0	0	5
289	GTEX	17HGU	0	39	56	0	2204	2470	1780	0	0	0	10	0	0	0	564	1800	0	0	467	2	0	0	2	0	9525	0	1	0	0	0	0	2105	1	0	1	0	155	0	0	0	73	183	0	8734	0	0	0
290	GTEX	17HHE	0	25	33	0	271	1507	3079	0	0	0	41	0	0	0	1291	2755	0	2	537	0	0	19	1	0	5644	0	0	0	0	0	0	2223	4	0	0	0	232	0	0	0	131	142	1	10853	0	0	0
291	GTEX	17HHY	0	41	109	0	4371	2534	2120	0	0	0	22	0	0	0	594	1788	0	0	641	1	0	2	0	0	9009	0	0	1	0	0	0	2751	5	0	4	0	71	0	0	0	165	137	0	6434	0	0	1
292	GTEX	17HII	0	55	22	0	1716	1307	2068	0	0	0	39	0	0	0	544	1741	0	0	458	0	0	3	0	0	5246	0	0	2	0	0	0	2961	2	0	1	0	91	0	0	0	63	76	0	12239	0	0	0
293	GTEX	17JCI	1	41	345	0	5361	3315	4001	0	0	0	13	0	0	0	953	2116	0	0	1345	0	0	2	0	0	8146	0	0	0	0	0	0	4858	6	0	2	0	142	0	0	0	144	170	0	9544	0	0	0
294	GTEX	17KNJ	1	37	54	0	2781	1843	2277	0	0	0	32	0	0	0	1146	2734	0	0	868	0	0	3	0	0	5704	0	0	0	0	0	0	4479	8	0	4	0	298	0	0	0	174	139	0	8736	0	0	6
295	GTEX	17MF6	2	27	57	0	1757	2220	2978	0	0	0	33	1	0	0	827	1844	0	0	1818	2	0	9	0	0	7196	0	0	0	0	1	0	9359	5	1	0	0	945	0	0	0	149	85	0	24156	0	0	6
296	GTEX	17MFQ	0	66	16	0	2944	691	1909	0	0	0	31	0	0	0	821	1989	0	0	623	0	0	1	0	0	12292	0	0	0	0	0	0	1013	0	0	2	0	140	0	0	0	109	140	0	6796	0	1	0
297	GTEX	183FY	0	40	71	0	2579	1397	2449	0	0	0	20	0	0	0	936	3062	0	0	831	0	0	2	0	0	10109	0	0	0	0	0	0	2734	9	0	2	0	265	0	0	0	125	123	3	7233	0	0	2
298	GTEX	183WM	0	197	68	0	1191	1870	2580	2	0	0	81	0	0	0	1462	2554	0	0	3620	0	0	9	0	0	11095	0	1	2	0	0	1	7453	2	0	0	0	1378	0	0	0	257	360	2	11727	0	0	0
299	GTEX	18465	0	36	100	0	1987	3437	2414	0	0	0	17	0	0	0	596	2148	0	0	733	0	0	6	0	0	3417	0	0	1	0	0	1	3361	5	0	0	0	116	0	0	0	190	145	0	7829	0	0	4
300	GTEX	18A66	0	31	57	0	2670	3751	3808	0	0	0	16	0	0	0	848	2942	0	0	607	0	0	5	0	0	4754	0	3	0	0	0	0	3332	4	0	0	0	275	0	0	0	140	199	4	7727	0	0	4
301	GTEX	18A67	1	43	167	0	2385	3171	3986	0	0	0	25	0	0	0	816	3099	0	0	950	0	0	12	0	0	8626	0	0	0	0	0	0	1615	13	0	0	0	297	1	0	0	161	138	1	14197	0	0	2
302	GTEX	18A6Q	2	50	171	0	4491	4802	4423	0	0	0	26	2	1	1	1265	3047	0	0	1437	2	0	4	1	0	14070	0	1	3	0	2	0	4313	2	0	3	0	135	0	0	1	293	196	0	8469	0	0	0
303	GTEX	18A7A	1	25	292	0	6325	3249	3564	0	0	0	21	0	0	0	1047	2723	0	0	961	0	0	4	0	0	8276	0	1	1	0	0	0	3691	10	1	0	0	128	0	0	1	138	119	0	6967	0	0	0
304	GTEX	18A7B	0	69	126	0	2655	2058	3606	0	0	0	42	0	0	0	1263	2761	0	1	3614	0	0	5	0	0	17613	0	0	0	0	1	0	4136	12	0	0	0	617	0	0	0	251	170	0	12582	0	0	4
305	GTEX	18D9A	6	88	122	2	1686	4458	2923	0	0	0	35	2	0	1	875	4446	0	0	880	0	0	5	0	1	7431	0	0	1	0	1	0	2563	5	0	0	0	339	1	0	1	139	166	0	12088	0	0	7
306	GTEX	18D9B	1	77	57	1	2086	1109	3852	0	0	0	118	0	0	0	2048	4132	0	2	3393	2	0	22	0	0	22694	0	0	4	0	0	0	5641	11	0	11	0	786	0	0	0	169	330	0	15648	0	0	0
307	GTEX	18D9U	1	91	79	0	2378	1983	2886	0	0	0	34	0	0	1	820	4643	0	0	830	0	0	5	0	0	19670	0	2	0	0	1	0	2477	10	0	5	0	197	0	0	0	75	229	0	12867	0	0	0
308	GTEX	18QFQ	1	27	70	0	1509	2005	2175	0	0	0	10	0	0	0	456	1639	0	0	616	0	0	5	0	0	3662	0	0	0	0	0	0	1519	2	0	1	0	143	0	0	0	61	101	0	5345	0	0	0
309	GTEX	1A32A	0	37	237	0	2857	1362	4091	0	0	0	28	0	0	0	725	1770	0	0	2518	0	0	7	0	0	14281	0	0	1	0	1	0	3546	5	0	1	0	204	0	0	0	132	85	0	13606	0	0	0
310	GTEX	1A3MV	4	105	323	0	542	2342	3265	0	0	0	42	0	0	0	1062	3409	0	0	1589	2	0	17	2	0	13142	0	0	1	0	2	0	4583	3	1	0	0	259	0	0	1	44	306	0	13378	0	0	4
311	GTEX	1A3MW	0	63	54	0	3054	3770	4232	2	0	0	14	0	0	0	954	3155	0	0	1328	2	0	13	0	0	15841	0	0	0	0	0	0	7505	3	0	2	0	590	0	0	0	139	200	0	14610	0	0	0
312	GTEX	1A3MX	2	76	46	0	2683	3345	4727	0	0	0	57	0	0	0	1273	3743	1	0	2936	0	0	15	1	0	11098	0	0	2	0	1	0	6867	13	0	2	0	3198	0	0	2	155	197	0	20095	0	0	2
313	GTEX	1A8FM	2	23	42	0	2542	1448	3504	0	0	0	26	0	2	0	1115	2169	0	0	1698	0	0	10	4	0	11587	0	0	2	0	1	0	4218	12	2	1	0	321	0	0	1	274	223	0	9488	0	0	2
314	GTEX	1A8G6	1	83	173	0	2793	2592	3791	0	0	0	32	0	0	0	1443	2779	2	0	1924	40	0	13	0	0	14218	0	3	0	0	0	0	5957	0	0	3	0	202	0	0	0	251	340	0	9471	0	0	0
315	GTEX	1A8G7	0	41	404	0	2224	1012	4255	0	0	0	45	0	0	0	1040	3285	0	0	1055	2	0	0	0	0	8799	0	3	1	0	0	0	3974	0	0	1	1	318	0	0	0	261	230	0	8953	0	0	4
316	GTEX	1AMEY	0	155	91	0	1011	3355	4353	0	0	0	25	0	0	0	792	4889	0	0	966	0	0	4	0	0	19139	0	1	0	0	0	0	5029	7	0	0	0	457	0	0	0	175	232	0	12281	0	0	2
317	GTEX	1AMFI	0	48	188	0	898	3736	3621	0	0	0	20	0	0	0	1070	3727	0	0	1091	0	0	2	0	0	12139	0	0	0	0	0	0	2985	8	0	0	0	311	0	0	0	46	251	0	9161	0	0	0
318	GTEX	1AX8Z	0	97	58	0	6972	2261	2880	0	0	0	19	0	0	0	1041	3131	0	0	664	0	0	10	0	0	2865	0	2	0	0	0	0	5707	17	0	2	0	388	0	0	0	119	121	0	7421	0	0	6
319	GTEX	1AX9I	1	55	126	0	4503	1676	2619	0	0	0	14	0	0	0	782	2019	0	0	959	0	0	3	0	0	12017	0	0	0	0	0	0	3589	1	0	0	0	114	0	0	0	184	170	0	8124	0	0	0
320	GTEX	1AX9J	0	42	78	0	2263	1560	2232	0	0	0	4	0	0	0	518	2129	0	0	576	0	0	0	0	0	8540	0	0	0	0	0	0	2711	3	0	2	0	174	0	0	0	40	157	0	14257	0	0	0
321	GTEX	1AX9K	0	83	86	0	1569	2076	3189	0	0	0	18	0	0	0	679	3028	0	0	859	0	0	4	0	0	21769	0	0	0	0	0	0	4644	5	0	2	0	150	0	0	0	53	222	0	8809	0	0	4
322	GTEX	1AYD5	1	147	145	0	2840	1202	4227	0	0	0	25	0	0	0	1277	2457	1	0	1440	0	0	10	0	0	7576	0	0	0	0	0	0	6307	6	0	5	0	629	0	0	0	210	218	0	13665	0	0	0
323	GTEX	1B8KE	0	17	45	0	439	1927	1211	0	0	0	7	0	0	0	394	1418	0	0	372	0	0	1	0	0	3671	0	0	1	0	0	0	1125	0	0	0	0	141	0	0	0	33	74	0	12866	0	0	2
324	GTEX	1B8KZ	0	101	192	0	1214	2156	2884	0	0	0	58	0	0	0	1840	3001	0	0	1880	2	0	11	0	0	11510	0	5	0	0	0	0	7225	5	0	0	0	292	0	0	0	526	387	0	12538	0	0	2
325	GTEX	1B8L1	0	58	336	0	2225	1577	2702	0	0	0	14	0	0	0	575	1812	0	0	849	0	0	7	0	0	7643	0	0	0	0	0	0	2792	2	0	0	0	64	0	0	0	183	166	0	4168	0	0	0
326	GTEX	1B8SF	0	56	288	0	3274	1956	2643	0	0	0	59	1	0	0	1007	2677	0	2	1070	0	0	6	0	0	11992	0	4	2	0	0	0	5412	6	0	2	0	165	0	0	0	472	271	0	10777	0	0	7
327	GTEX	1B8SG	2	34	79	0	4138	1905	3727	0	0	0	7	0	0	0	585	1484	0	4	582	0	0	2	0	0	4814	0	0	0	0	0	0	2944	0	0	0	0	214	0	0	0	43	122	0	15580	0	0	0
328	GTEX	1B932	0	98	191	0	2374	1799	4075	0	0	0	40	0	0	0	1140	4492	1	0	1164	2	0	4	0	0	8824	0	0	0	0	0	0	3922	6	0	1	0	244	0	0	0	227	257	0	9720	0	0	4
329	GTEX	1B933	0	29	110	0	3337	3581	2032	0	0	0	30	0	0	0	801	2052	0	0	1184	0	0	5	0	0	7876	0	4	0	0	0	0	3662	5	0	0	0	165	0	0	0	184	192	0	6644	0	0	0
330	GTEX	1B97I	0	57	189	0	2801	3719	4257	0	0	0	20	0	0	0	818	3184	0	0	1562	1	1	8	0	0	13927	0	1	0	0	0	0	2195	3	2	0	0	169	0	0	0	33	152	0	6225	0	0	0
331	GTEX	1B97J	2	51	148	0	346	2983	3211	0	0	0	10	0	0	0	639	3611	0	0	1068	1	0	13	0	0	16139	0	0	0	0	0	0	4077	5	0	3	0	179	0	0	0	83	175	2	14346	0	0	4
332	GTEX	1B996	0	37	390	0	2859	2402	4691	0	0	0	10	0	0	0	782	1788	0	0	658	0	0	2	0	0	12473	0	0	0	0	0	0	3067	0	0	0	0	49	0	0	0	60	188	0	10836	0	0	0
333	GTEX	1BAJH	0	64	46	0	6073	3093	3558	0	0	0	25	0	0	1	959	2218	0	0	592	2	0	9	0	0	10776	0	0	0	0	0	0	3819	10	0	0	0	157	0	0	0	188	157	0	8153	0	0	2
334	GTEX	1C2JI	0	77	39	0	1409	2368	5171	0	0	0	18	0	0	0	550	3092	0	0	1097	2	0	3	0	0	8589	0	0	0	0	0	0	3281	4	0	3	0	229	0	0	0	82	117	0	8512	0	0	2
335	GTEX	1C475	0	59	124	0	2574	2401	3263	0	0	0	7	0	0	0	927	3278	0	0	1891	0	0	5	0	0	19975	0	0	0	0	0	1	3784	1	0	2	0	198	0	0	0	165	254	0	10117	0	0	4
336	GTEX	1C4CL	0	41	76	0	12101	2616	3146	0	0	0	17	0	1	0	701	2767	0	0	992	0	0	5	0	0	7309	0	0	0	0	0	0	2267	12	0	0	0	222	0	0	0	115	181	2	11981	0	0	2
337	GTEX	1C64N	1	59	109	0	6610	2182	4353	0	0	0	60	0	0	0	1650	3477	0	0	1328	0	0	0	0	0	7078	0	2	0	0	0	0	7602	8	0	6	0	234	0	0	0	325	247	0	15419	0	0	3
338	GTEX	1C64O	0	77	91	0	2073	2680	4653	0	0	0	18	0	0	0	1511	4571	0	0	1044	0	0	6	0	0	11997	0	1	0	0	0	0	3314	5	0	0	0	220	0	0	0	70	224	2	10422	0	0	4
339	GTEX	1C6VQ	0	90	96	0	1972	4107	3152	0	0	0	36	0	0	0	1092	3204	0	0	2500	0	0	8	0	0	18367	0	0	0	0	0	0	12479	11	0	1	0	438	0	0	0	117	232	2	16210	0	0	7
340	GTEX	1C6VR	1	58	210	0	2294	2990	2514	0	0	0	33	0	0	0	785	2190	0	0	1623	0	0	4	0	0	16290	0	3	0	0	0	0	3307	10	0	0	0	137	0	0	0	426	152	4	5402	0	0	2
341	GTEX	1C6VS	0	68	321	0	1276	2221	8968	0	0	0	30	0	0	0	1874	3325	1	0	969	1	0	2	0	0	8036	0	2	2	0	0	0	6526	4	0	1	0	618	0	0	0	102	247	0	19314	0	0	0
342	GTEX	1C6WA	0	55	585	2	6641	4544	4606	0	0	0	16	0	0	1	1322	2946	0	2	1730	0	0	3	0	0	28225	0	0	0	0	0	0	4178	10	0	2	0	294	0	0	0	402	205	1	11561	0	0	3
343	GTEX	1CAMQ	1	65	220	0	895	2042	3432	0	0	0	50	0	0	0	1083	1578	0	0	1144	0	0	6	0	0	4170	0	2	0	0	0	0	4716	16	0	4	0	361	1	0	0	142	131	0	10574	0	0	5
344	GTEX	1CAMR	1	78	81	0	3823	1642	2414	0	0	0	27	0	0	0	533	3055	0	0	847	0	0	3	0	0	5160	0	0	0	0	0	0	3153	0	0	0	0	312	0	1	0	29	154	2	12626	0	0	2
345	GTEX	1CAMS	0	36	50	0	847	1688	1458	0	0	0	30	0	0	0	684	2508	0	0	551	0	0	2	0	0	12582	0	0	0	0	0	0	1559	2	0	0	0	306	0	0	0	20	90	2	9809	0	0	0
346	GTEX	1CAV2	1	95	436	0	1351	2477	6384	0	0	0	24	0	0	0	1143	2427	0	0	1302	0	0	0	0	0	5946	0	1	0	0	0	0	6187	8	0	4	0	318	0	0	0	177	148	0	16649	0	0	2
347	GTEX	1CB4E	0	50	124	0	2657	2228	2762	0	0	0	20	0	0	0	757	2394	0	0	625	0	0	2	0	0	9932	0	2	0	0	0	0	2484	5	0	0	0	128	0	0	0	58	133	0	5812	0	0	0
348	GTEX	1CB4F	0	62	67	0	1080	1118	2352	0	0	0	21	0	0	1	632	1455	0	0	972	2	0	2	0	0	6593	0	0	0	0	0	0	4343	16	0	0	0	285	0	0	0	218	191	0	8381	0	0	2
349	GTEX	1CB4G	1	22	76	0	3801	2342	2539	0	0	0	12	0	0	0	625	1712	0	1	773	2	0	2	1	0	6551	0	0	1	0	0	0	3789	8	0	0	0	77	0	0	0	150	118	1	5989	0	0	2
350	GTEX	1CB4H	3	79	119	0	417	2083	2633	0	0	0	32	0	0	0	1065	2552	0	0	1591	2	0	15	0	0	7275	0	0	0	0	0	0	5862	1	0	0	0	1532	0	0	0	99	174	0	11519	0	0	0
351	GTEX	1CB4I	0	55	112	0	1519	2801	3384	0	0	0	54	0	0	0	919	2281	0	0	1032	0	0	1	0	0	8237	0	0	0	0	0	0	3706	7	0	0	0	200	0	0	0	59	138	0	10860	0	0	2
352	GTEX	1CB4J	0	77	199	0	4469	2024	4098	0	0	0	36	0	0	0	827	5186	0	0	2287	0	0	11	0	0	15808	0	0	0	0	0	0	8723	9	0	2	0	2913	0	0	0	123	192	0	38222	0	0	0
353	GTEX	1E1VI	2	30	106	0	5521	3519	2086	0	0	0	24	0	0	0	716	1999	0	0	737	0	0	2	0	0	10415	0	1	0	0	0	0	2684	5	0	2	0	86	0	0	0	355	133	0	4569	0	0	0
354	GTEX	1E2YA	2	16	168	1	2082	1533	1611	0	0	0	10	0	0	3	725	1715	0	0	1274	0	0	10	1	0	6738	0	1	0	0	1	0	2945	16	0	0	0	230	0	0	0	96	98	0	7563	0	0	0
355	GTEX	1EH9U	4	83	51	1	860	3894	2956	0	0	0	58	1	0	0	1373	2881	0	0	1263	1	0	13	2	0	7403	0	2	1	0	0	0	5743	14	0	4	0	1017	0	0	0	167	106	0	14425	0	0	11
356	GTEX	1EMGI	1	71	1994	0	3217	1927	2813	0	0	0	23	0	0	0	657	2333	0	0	873	0	0	0	0	0	4708	0	0	0	0	0	0	3282	3	0	0	0	128	0	0	0	229	149	1	8321	0	0	2
357	GTEX	1EN7A	2	31	59	0	6125	2567	2176	0	0	0	18	0	1	0	676	1722	0	0	680	0	0	4	0	0	5544	0	0	4	0	2	1	2843	7	0	0	2	86	0	0	0	226	131	0	8304	0	0	6
358	GTEX	1EU9M	1	30	117	0	7024	2213	4484	0	0	0	33	0	0	0	1440	2667	0	1	2228	0	0	6	0	0	15289	0	4	2	0	0	0	4183	13	0	5	0	317	0	0	0	334	238	0	9041	0	0	0
359	GTEX	1EWIQ	0	22	220	0	2920	2925	3504	2	0	0	32	0	0	0	948	2141	0	0	1670	2	0	12	0	0	10101	0	1	0	0	0	4	4723	3	0	2	0	218	0	0	1	428	270	0	10114	0	0	2
360	GTEX	1EX96	0	29	76	0	4427	1386	2792	0	0	0	26	0	0	0	549	1640	0	0	665	0	0	2	0	0	4094	0	3	0	0	0	0	3140	0	0	0	0	96	0	0	0	161	141	0	6553	0	0	0
361	GTEX	1F48J	1	65	60	0	1426	4247	4501	0	0	0	25	0	0	0	1906	4148	0	0	1848	0	0	6	0	0	8456	0	2	0	0	0	0	8826	4	0	0	0	1268	0	0	0	310	369	1	17033	0	0	0
362	GTEX	1F52S	1	41	36	0	660	3644	2928	0	0	0	35	1	0	0	1398	3963	0	0	771	0	0	3	1	0	6100	0	0	1	0	3	0	3357	7	0	0	0	903	0	0	1	69	155	0	15095	0	0	5
363	GTEX	1F5PK	0	157	91	0	492	1389	3003	0	0	0	49	0	0	0	1409	5061	0	0	2121	86	0	19	0	0	19981	0	0	0	0	0	0	8206	6	0	0	0	1025	0	0	0	147	318	0	17431	0	0	2
364	GTEX	1F5PL	1	101	82	0	1637	3637	4614	0	0	0	18	0	0	0	906	2794	0	1	1759	0	0	6	0	0	13706	0	0	0	0	0	0	3302	5	0	0	0	448	0	0	0	111	401	0	15309	0	0	4
365	GTEX	1F6I4	1	33	224	0	3340	4075	3360	0	0	0	23	0	0	0	612	2400	0	1	528	0	0	3	3	0	5418	0	2	3	0	2	0	3310	13	0	4	0	93	0	0	0	183	150	0	4985	0	0	2
366	GTEX	1F6IF	0	38	235	0	3443	1666	3589	0	0	0	48	0	0	1	1272	2849	1	0	2133	0	0	11	0	0	14397	0	2	0	0	0	0	5570	6	0	0	0	249	0	0	0	803	305	0	14503	0	0	2
367	GTEX	1F75A	1	44	271	0	3627	3563	3534	0	0	0	27	0	0	0	1210	2617	0	0	1573	0	0	14	0	0	10295	0	0	8	0	0	0	5175	9	0	1	0	191	0	0	0	549	285	0	8609	0	0	4
368	GTEX	1F75B	1	101	47	0	832	3191	3276	0	0	0	23	0	2	1	1384	4403	0	0	1255	0	0	13	2	0	12577	0	0	1	0	1	0	5589	13	0	1	0	1908	0	0	1	138	181	1	15480	0	0	5
369	GTEX	1F75I	0	110	120	0	7195	4260	3020	0	0	0	23	0	0	0	891	3830	0	1	582	0	0	4	0	0	9645	0	1	0	0	0	0	2914	6	0	0	0	226	0	0	0	96	198	2	10494	0	0	6
370	GTEX	1F75W	0	37	142	0	6496	2748	2949	0	0	0	16	0	0	0	837	1645	0	0	1014	2	0	7	0	0	8026	0	1	1	0	0	0	5494	3	0	3	0	243	0	0	0	414	193	0	9782	0	0	0
371	GTEX	1F7RK	0	37	196	0	5913	2412	3161	0	0	0	18	0	0	0	1061	1882	0	0	770	0	0	3	0	0	8282	0	3	0	0	0	0	4195	6	0	7	0	184	0	0	0	256	271	0	9862	0	0	3
372	GTEX	1F88E	0	142	143	0	5737	1446	3394	0	0	0	52	0	0	1	2853	2925	0	0	2405	0	0	9	0	0	18810	0	0	0	0	0	0	6348	5	0	0	0	1107	0	0	0	141	266	0	19224	0	0	8
373	GTEX	1F88F	0	79	536	0	5980	2692	2462	0	0	0	11	0	0	0	1270	2162	0	1	1024	1	0	1	0	0	3878	0	0	0	0	0	0	4773	1	0	2	1	144	0	0	0	208	119	1	5603	0	0	4
374	GTEX	1FIGZ	1	34	57	0	1467	2000	3257	0	0	0	18	0	0	0	753	2598	0	0	658	0	0	4	0	0	8897	0	0	0	0	0	0	2077	8	0	0	0	246	0	0	0	71	106	2	7349	0	0	3
375	GTEX	1GF9U	0	88	144	0	8932	5586	3309	0	0	0	37	0	0	4	1989	2876	0	0	1844	2	0	11	0	0	17024	0	5	2	0	0	0	1718	4	0	0	0	478	0	0	0	207	283	0	10590	0	0	2
376	GTEX	1GF9V	0	68	475	0	3655	12306	3888	0	0	0	21	0	0	0	881	2289	0	0	749	0	0	5	0	0	6828	0	3	0	0	0	0	3355	8	0	0	0	318	0	0	0	169	180	0	11823	0	0	0
377	GTEX	1GF9W	0	64	102	0	3747	1319	2267	0	0	0	16	0	0	0	547	3081	0	0	906	0	0	5	0	0	9134	0	0	0	0	0	0	5919	7	0	0	0	302	0	0	0	66	102	0	12967	0	0	3
378	GTEX	1GF9X	0	47	75	0	2838	2484	2214	0	0	0	9	0	0	0	1183	2660	0	0	1136	0	0	1	0	2	7350	0	5	0	0	0	0	2197	0	0	0	0	383	0	0	0	153	159	2	9604	0	0	3
379	GTEX	1GMR2	3	75	97	0	1208	2384	2406	0	0	2	47	1	1	1	748	3226	0	0	730	0	0	3	0	0	9238	0	0	0	0	2	0	4707	13	0	0	1	315	0	0	2	44	181	0	12169	0	0	5
380	GTEX	1GMR3	0	22	253	0	3846	2644	2857	0	0	0	15	0	0	0	696	2868	0	2	952	0	0	0	0	0	4193	0	2	1	0	0	0	3948	0	0	0	0	215	0	0	0	259	91	0	7283	0	0	2
381	GTEX	1GMR8	0	101	62	0	2555	3335	5187	0	0	0	63	0	0	0	1977	4997	0	0	1703	0	0	16	0	0	10481	0	1	0	0	0	0	6421	8	0	0	0	1179	0	0	0	192	333	0	17553	0	0	0
382	GTEX	1GMRU	0	44	286	0	4293	3159	4777	0	0	0	20	0	0	0	1158	2951	0	0	883	0	0	9	0	2	9035	0	9	0	0	0	0	5917	1	0	2	0	167	0	0	0	202	283	1	11248	0	0	3
383	GTEX	1GN1U	1	34	117	0	724	1287	3013	0	0	1	46	0	0	0	507	2298	0	1	1049	2	0	3	0	0	11555	0	0	0	0	0	0	2404	4	0	2	1	272	0	0	0	86	121	0	7103	0	0	5
384	GTEX	1GN1V	0	79	55	0	9498	4693	3661	0	0	0	27	0	0	0	1119	2473	0	0	1174	0	0	2	0	0	7204	0	12	0	0	0	0	3136	9	0	2	0	233	0	0	0	244	182	0	7098	0	0	0
385	GTEX	1GN1W	0	42	153	0	2502	2876	3016	0	0	0	23	0	0	0	1429	5188	0	0	861	0	0	6	0	0	23607	0	0	0	0	0	0	2267	2	0	3	0	138	0	0	0	51	325	0	9822	0	0	0
386	GTEX	1GN2E	0	32	558	0	2510	2172	1962	0	0	0	23	0	0	0	951	1463	0	0	735	0	0	5	0	0	5353	0	4	0	0	0	0	2339	7	0	0	0	107	0	0	0	172	92	0	6730	0	0	1
387	GTEX	1GN73	1	53	100	0	7976	2580	2925	0	0	0	19	0	0	0	1637	2683	0	0	1189	0	0	5	0	0	11753	0	3	0	0	0	1	3952	17	0	1	0	120	0	0	0	182	219	0	13002	0	0	2
388	GTEX	1GPI6	1	65	183	1	2854	1810	2544	0	0	0	28	0	0	0	1153	1473	0	0	1167	0	0	4	0	0	5996	0	0	0	0	0	0	4098	4	0	1	0	214	0	0	0	223	145	0	7656	0	0	1
389	GTEX	1GPI7	0	63	38	0	2985	3749	3069	0	0	0	9	0	0	0	720	3212	0	0	686	0	0	6	0	0	5684	0	0	0	0	0	0	2399	2	0	1	0	171	0	0	0	89	154	0	7220	0	0	4
390	GTEX	1GTWX	1	41	67	0	3811	2686	4639	0	0	0	30	0	0	0	557	2664	0	0	826	0	0	4	0	0	10868	0	2	0	0	0	0	5128	2	0	1	0	384	0	0	1	78	226	0	15691	0	0	0
391	GTEX	1GZ2Q	0	36	113	0	6427	2965	3756	0	0	0	48	0	0	0	777	2493	0	0	891	0	0	1	0	0	7000	0	6	1	0	1	0	4086	10	0	0	0	218	0	0	0	189	125	0	6668	0	0	4
392	GTEX	1GZ4H	0	121	85	0	1693	1967	2363	0	0	0	16	0	0	0	1011	4775	0	0	965	0	0	5	0	0	10054	0	1	1	0	0	0	2859	2	0	0	0	311	0	0	0	253	245	2	13192	0	0	3
393	GTEX	1GZ4I	2	75	916	0	12544	4065	5774	0	0	0	34	0	0	0	2260	4330	0	0	2336	0	0	8	0	0	15234	0	7	1	0	0	0	10100	10	0	2	0	826	0	0	0	254	480	0	20920	0	0	7
394	GTEX	1GZHY	0	40	1108	0	6671	3999	2758	0	0	0	19	0	0	0	820	2229	0	0	693	0	0	4	1	0	6948	0	7	0	0	0	0	3699	10	0	3	0	121	0	0	0	168	200	2	7626	0	0	0
395	GTEX	1H11D	2	61	77	0	2247	4274	4324	0	0	0	78	0	0	0	1533	3501	0	0	1306	0	0	9	0	0	8838	0	2	0	0	0	0	3895	9	0	7	0	1120	0	0	0	190	242	0	15193	0	0	9
396	GTEX	1H1CY	0	59	443	0	2653	2095	2662	0	0	0	16	0	0	0	958	2207	0	0	659	0	0	2	0	0	5718	0	1	0	0	0	0	3760	2	0	0	0	120	0	0	0	241	202	0	7738	0	0	0
397	GTEX	1H1DE	0	39	89	0	4980	2171	2092	0	0	0	24	0	0	1	459	2248	0	1	734	1	0	6	0	0	7477	0	2	0	0	0	0	1751	8	0	1	0	116	0	0	1	60	149	1	8843	0	0	0
398	GTEX	1H1DG	1	91	28	0	5631	4076	4198	0	0	0	19	0	0	0	530	2618	0	2	1494	0	0	7	0	0	11065	0	0	0	0	0	0	10342	3	0	1	0	990	0	0	0	170	341	0	19909	0	0	4
399	GTEX	1H1E6	0	53	203	0	3109	5401	5592	0	0	0	12	0	0	0	997	4728	0	0	1306	0	0	10	0	0	21614	0	2	0	0	0	0	2759	17	0	0	0	633	0	0	0	68	375	4	14102	0	0	2
400	GTEX	1H1ZS	0	47	55	0	2306	3382	6689	0	0	0	54	0	0	0	1597	3876	0	0	2405	0	0	12	0	0	11114	0	0	1	0	0	0	12868	33	0	1	0	800	0	0	0	193	317	0	27666	0	0	11
401	GTEX	1H23P	0	56	262	0	1286	4654	4179	0	0	0	19	0	0	0	1304	3411	0	0	2469	0	0	4	0	0	15659	0	0	2	0	0	0	4396	5	0	1	0	2065	0	0	0	40	143	0	21318	0	0	6
402	GTEX	1H2FU	1	105	125	0	318	6292	4398	0	0	0	78	0	0	0	2892	6516	0	0	3289	0	0	9	0	0	17724	0	9	0	0	0	0	6215	12	0	2	0	2154	0	0	0	206	615	0	22609	1	0	6
403	GTEX	1H3NZ	0	53	10	0	1274	2412	2534	0	0	0	38	0	0	0	1754	2991	0	0	1354	0	0	6	0	0	11406	0	1	0	0	0	0	5121	10	0	2	1	633	0	0	0	249	293	2	12813	0	0	2
404	GTEX	1H3O1	1	60	240	0	3536	1925	3349	0	0	4	46	0	0	1	1059	2359	1	0	1013	0	0	12	0	0	15217	0	3	2	0	0	0	2324	0	0	1	0	137	0	0	0	374	381	0	16985	0	0	2
405	GTEX	1H3VE	0	146	32	0	883	6016	2749	0	0	0	27	0	0	0	1202	2248	0	1	2038	0	0	6	0	0	5941	0	0	0	0	0	0	11525	10	0	1	0	3159	0	0	0	117	196	0	15446	0	0	0
406	GTEX	1H3VY	1	63	62	0	8847	4006	4086	0	0	0	28	0	0	0	675	4093	0	0	718	0	0	5	0	0	5619	0	0	0	0	0	0	1912	5	0	0	0	333	0	0	0	84	161	0	10297	0	0	2
407	GTEX	1H4P4	2	87	205	0	7989	6475	2906	0	0	0	24	0	0	0	1139	2601	0	0	2312	0	0	0	0	0	9140	0	1	0	0	0	0	7892	7	0	1	0	168	0	0	1	195	155	0	6516	0	0	0
408	GTEX	1HB9E	0	55	62	0	4582	3557	3300	0	0	0	16	0	0	0	988	4592	0	0	1907	1	0	5	0	0	15278	0	0	0	0	0	0	9888	12	0	1	0	1144	0	0	0	229	273	0	17189	0	0	4
409	GTEX	1HBPH	0	97	70	0	2824	2364	2445	0	0	0	11	0	0	0	842	1725	0	2	911	0	0	5	0	0	7735	0	5	0	0	0	0	3400	11	0	0	0	260	0	1	0	229	136	0	6592	0	0	2
410	GTEX	1HBPI	0	39	898	0	2375	3752	3147	0	0	0	23	0	1	2	757	2063	0	0	1450	0	0	10	0	0	12712	0	2	0	0	0	0	4233	6	0	4	0	200	0	0	0	256	248	2	7593	0	0	0
411	GTEX	1HBPM	0	71	120	1	2581	3351	4565	0	0	0	66	0	0	0	1561	4434	0	0	1888	0	0	9	0	0	15004	0	1	0	0	0	1	12983	2	0	4	0	1427	0	0	0	156	253	0	26681	0	0	10
412	GTEX	1HBPN	0	66	236	1	1599	2107	4224	0	0	0	56	0	0	0	1598	4197	0	2	1375	0	0	9	0	0	15578	0	4	0	0	0	0	4351	15	0	4	0	292	0	0	0	112	333	2	14405	0	0	6
413	GTEX	1HC8U	0	178	131	0	1947	1474	3070	0	0	0	50	1	0	0	2273	2484	0	0	2021	2	0	23	0	0	6411	0	1	0	0	0	0	6479	10	0	4	0	778	0	0	0	234	376	0	15120	0	0	3
414	GTEX	1HCU6	0	60	482	0	5875	4039	6306	0	0	0	14	0	0	0	973	2525	0	2	1323	0	0	5	0	0	9784	0	0	1	0	0	0	5706	13	0	4	0	116	0	0	0	127	209	0	16270	0	0	11
415	GTEX	1HCU7	0	57	78	0	6247	9312	5062	0	0	0	39	0	0	0	1408	7014	0	2	1842	0	0	11	2	0	12206	0	0	0	0	0	0	14934	19	0	2	0	1669	0	0	1	47	289	2	31202	0	0	6
416	GTEX	1HCU9	0	84	23	0	6026	2177	3151	0	0	0	13	0	0	0	623	3686	0	0	673	0	0	1	1	0	15569	0	0	0	0	0	0	3181	11	0	0	0	209	0	0	0	55	143	0	11198	0	0	5
417	GTEX	1HCUA	0	64	250	0	2487	5752	2724	0	0	0	21	0	0	0	956	3836	0	0	781	1	0	2	0	0	12547	0	0	0	0	0	0	2720	16	0	8	0	145	0	0	0	110	367	2	12874	0	0	2
418	GTEX	1HCVE	0	230	174	0	3494	4185	8086	0	0	0	98	0	0	0	2157	4695	1	1	2721	1	0	29	0	0	43296	0	0	0	0	0	3	10072	16	0	6	0	685	0	0	0	260	542	5	26684	0	0	11
419	GTEX	1HFI6	0	71	182	0	3149	2950	4071	0	0	0	50	0	0	0	1733	2662	0	0	1937	0	0	13	0	0	14583	0	4	0	0	0	0	4417	4	0	0	0	179	0	0	0	428	308	0	8391	0	0	0
420	GTEX	1HFI7	0	78	135	0	1753	1876	2203	0	0	0	34	0	0	0	892	3081	0	0	744	0	0	86	0	0	15002	0	4	0	0	0	0	2034	4	0	0	0	139	0	0	0	42	188	0	7366	0	0	2
421	GTEX	1HGF4	0	132	154	0	3875	3843	4706	0	0	0	29	0	0	0	993	3649	0	0	1479	0	0	3	0	0	8133	0	0	0	0	0	1	10275	11	0	0	0	650	0	0	0	187	204	4	16930	0	0	2
422	GTEX	1HKZK	1	105	117	0	766	4129	3787	0	0	0	58	0	0	0	1377	2703	0	0	1521	0	0	7	0	0	8362	0	0	0	0	0	1	6687	7	0	1	0	248	0	0	0	138	363	0	13237	0	0	4
423	GTEX	1HR9M	0	121	109	0	1486	6775	5932	0	0	0	33	0	0	0	2239	3951	0	0	2067	0	0	13	0	0	11098	0	1	0	0	0	0	10179	23	0	2	0	1621	0	0	0	337	362	0	21770	0	0	4
424	GTEX	1HSEH	0	48	96	0	869	2862	3384	0	0	0	23	0	0	0	902	2809	0	0	914	0	0	3	0	0	17476	0	0	1	0	0	0	1588	9	0	3	0	188	0	0	0	100	175	2	14798	0	0	2
425	GTEX	1HSGN	0	80	80	0	1895	3128	3637	0	0	0	42	0	0	0	1625	4685	0	0	1180	0	0	9	0	0	14177	0	2	0	0	0	0	4468	11	0	0	0	290	0	0	0	160	358	0	12298	0	0	6
426	GTEX	1HSKV	0	29	369	0	5088	3276	3009	0	0	0	25	0	0	0	1100	2495	0	0	1291	0	0	6	0	0	9200	0	0	0	0	0	0	3926	21	0	5	2	92	0	0	0	185	90	0	7256	0	0	0
427	GTEX	1HSMO	0	140	56	0	3091	4297	6066	0	0	0	139	0	0	0	1185	4672	0	0	3487	0	0	34	0	0	22629	0	2	2	0	0	0	14684	13	0	2	0	1433	0	0	1	199	453	0	48260	0	0	1
428	GTEX	1HSMP	0	103	84	0	4592	1928	1618	0	0	2	22	0	0	0	654	2781	0	1	530	2	0	4	0	0	22769	0	1	0	0	0	0	1854	2	0	0	0	153	0	0	0	37	130	4	11532	0	0	2
429	GTEX	1HSMQ	0	144	126	0	1008	2672	5522	0	0	0	29	0	0	0	1448	4038	0	0	1067	0	0	2	0	0	17780	0	0	0	0	0	0	2233	10	0	2	0	244	0	0	0	88	203	2	9172	0	0	2
430	GTEX	1HT8W	0	94	153	0	8020	3296	4672	0	0	0	12	0	0	0	1395	3034	0	0	1293	0	0	19	0	0	9570	0	4	0	0	0	1	7015	8	0	0	0	298	0	0	0	322	280	0	12266	0	0	2
431	GTEX	1HUB1	0	91	195	0	1508	2677	4759	2	0	0	19	0	0	0	1881	3755	0	0	1493	0	1	19	0	0	6143	0	3	0	0	0	0	9075	2	0	0	0	760	0	0	0	141	263	0	20180	0	0	2
432	GTEX	1I19N	0	77	299	0	1382	4210	7546	0	0	0	15	0	0	0	1964	4924	0	0	2742	0	0	26	0	0	25373	0	6	0	0	0	0	11713	15	0	2	0	1313	0	0	0	302	441	0	21669	0	0	10
433	GTEX	1I1GP	0	28	82	0	2824	2489	3795	0	0	2	24	0	0	0	1337	2166	0	0	1513	0	1	1	0	0	11742	0	2	0	0	0	0	4758	5	0	1	0	90	0	0	0	215	169	0	11706	0	0	2
434	GTEX	1I1GQ	2	63	97	0	6497	4774	3528	0	0	0	49	0	0	0	1057	2904	0	0	1826	2	0	7	0	0	23109	0	3	0	0	0	0	4897	6	0	4	0	227	0	0	0	568	217	2	12225	0	0	8
435	GTEX	1I1GR	0	63	887	0	3971	2284	3033	0	0	0	27	0	0	0	856	1717	0	0	860	1	1	9	0	0	9074	0	1	0	0	0	0	4360	4	0	2	0	102	0	0	0	336	194	2	9550	0	0	1
436	GTEX	1I1GS	1	108	53	0	4491	2109	3669	0	0	0	38	0	0	0	787	2790	0	0	652	0	0	16	0	0	8539	0	2	0	0	0	0	9187	2	0	1	0	918	0	0	0	74	163	0	15162	0	0	8
437	GTEX	1I1GT	1	50	137	0	1703	2657	3294	0	0	0	41	0	0	0	1179	2965	1	0	912	0	0	4	0	0	6467	0	0	0	0	0	0	3353	1	0	2	0	290	0	0	0	49	124	0	8260	0	0	0
438	GTEX	1I1GU	1	114	59	0	6610	6909	7697	0	0	0	4	0	0	0	1815	9824	0	0	1464	0	0	4	0	0	26668	0	0	1	0	0	2	5255	10	0	2	0	4152	0	0	0	102	236	0	44305	0	0	9
439	GTEX	1I1GV	0	56	180	0	2826	2671	3201	0	0	0	22	0	0	0	1036	1921	0	0	755	0	0	2	0	0	8866	0	5	0	0	0	0	4039	2	0	7	0	118	0	0	0	313	226	0	7623	0	0	4
440	GTEX	1I1HK	0	28	203	0	3959	3397	4247	4	0	0	45	0	0	0	1513	3093	0	0	1515	2	0	6	0	0	14119	0	4	0	0	0	0	5239	8	0	2	0	136	0	0	0	411	209	0	9693	0	0	2
441	GTEX	1I4MK	0	60	66	0	1845	3658	3922	0	0	0	16	0	0	0	1034	3039	0	0	1267	0	0	11	0	0	12447	0	1	0	0	0	0	4748	8	0	0	0	427	0	0	0	72	213	2	12780	0	0	4
442	GTEX	1I6K6	0	70	145	0	7310	3374	1556	0	0	0	32	0	0	0	951	3520	0	0	1694	0	0	3	0	0	12611	0	0	0	0	0	0	1303	2	0	0	0	579	0	0	0	300	141	0	14446	0	0	0
443	GTEX	1I6K7	0	63	156	0	8257	4172	3198	0	0	0	38	0	0	0	876	3539	0	0	1032	0	0	9	0	0	13273	0	0	0	0	0	0	3661	0	0	2	0	352	0	0	0	71	217	0	8781	0	0	4
444	GTEX	1ICG6	0	107	166	0	934	2679	1900	0	0	0	39	0	0	0	1361	2966	0	0	806	1	0	2	0	0	15993	0	0	1	0	0	0	3222	7	0	2	0	255	0	0	0	62	185	0	7384	0	0	0
445	GTEX	1ICLY	0	73	347	0	612	1580	2375	0	0	0	18	0	0	0	908	1346	0	1	2066	0	0	4	1	0	5271	0	6	0	0	0	0	2727	2	0	0	0	651	0	0	0	92	90	0	9522	0	0	0
446	GTEX	1ICLZ	2	115	192	0	1147	2042	1369	0	0	0	52	0	0	0	1725	1643	0	0	2392	0	0	12	0	0	10322	0	0	0	0	0	0	4433	8	0	2	0	944	0	0	0	198	177	0	10538	0	0	5
447	GTEX	1IDFM	0	195	474	0	2482	1107	4516	0	0	0	40	0	0	0	2743	4274	0	1	2178	0	0	13	0	1	24524	0	0	0	0	0	1	4844	4	0	0	0	1129	0	0	0	336	286	0	20397	0	0	2
448	GTEX	1IDJC	0	68	152	0	2416	2283	3220	0	0	0	42	0	0	0	1450	4399	0	0	2096	0	0	12	0	0	17622	0	1	0	0	0	1	3314	5	0	0	0	208	0	0	0	153	294	0	14779	0	0	0
449	GTEX	1IDJD	0	57	53	0	15100	3938	4144	0	0	0	13	0	0	0	1610	4209	0	0	1085	0	0	4	0	0	5137	0	2	0	0	0	0	1988	12	0	0	0	539	0	0	0	111	217	0	20265	0	0	2
450	GTEX	1IDJE	1	47	224	0	1242	2442	3081	0	0	0	44	0	0	0	1588	3311	0	0	2688	0	0	6	0	0	8162	0	2	0	0	0	0	3099	10	0	6	0	389	0	0	0	144	333	0	9578	0	0	13
451	GTEX	1IDJF	1	98	112	0	4912	3902	3727	0	0	0	49	0	0	0	1463	4689	0	0	825	0	0	7	1	0	20525	0	0	0	0	0	0	3264	3	0	6	0	551	0	0	0	122	409	0	12115	0	0	6
452	GTEX	1IDJH	0	49	209	0	4658	4223	2762	0	0	0	15	1	0	0	992	2452	0	1	1004	2	0	7	0	0	15513	0	0	0	0	0	0	3529	14	0	3	0	81	0	0	0	242	198	2	7965	0	0	0
453	GTEX	1IDJU	1	70	77	0	651	2291	2571	0	0	0	13	0	0	0	572	1940	0	0	628	0	0	4	0	0	6443	0	2	0	0	0	0	2542	4	0	0	0	224	0	0	1	52	103	0	6452	0	0	0
454	GTEX	1IDJV	0	67	66	0	535	3172	5557	0	0	0	23	0	0	0	1458	2832	0	0	889	0	0	2	0	0	11238	0	3	0	0	0	1	2906	9	0	1	0	1805	0	0	0	143	181	0	21596	0	0	2
455	GTEX	1IE54	0	75	26	0	1368	1981	4391	0	0	0	14	0	0	0	613	3678	0	0	1013	0	0	1	0	0	13470	0	2	0	0	0	0	5656	0	0	0	0	1419	0	0	0	87	92	0	16926	0	0	4
456	GTEX	1IGQW	0	74	360	0	3623	1644	3874	0	0	0	112	0	0	0	2902	2666	0	2	3890	4	0	12	0	0	17448	0	6	6	0	0	0	8269	3	0	1	0	618	0	0	0	565	363	1	15291	0	0	3
457	GTEX	1IKJJ	0	121	166	0	7828	9689	4337	0	0	0	41	0	0	0	1559	3349	0	0	1665	0	0	6	0	0	16190	0	1	0	0	0	0	6265	10	0	2	0	265	0	0	0	375	381	0	15857	0	0	2
458	GTEX	1IKK5	0	127	314	0	3463	3346	5550	0	0	0	17	0	0	0	1812	3327	0	0	1762	4	0	13	0	0	11489	0	1	0	0	0	0	6265	8	0	0	0	501	0	0	0	291	267	0	19545	0	0	2
459	GTEX	1IKOH	0	68	213	0	5554	4224	4026	0	0	0	14	0	1	0	1314	3404	1	1	1955	0	0	12	0	0	12927	0	7	0	0	0	0	6777	4	0	5	0	395	0	0	0	460	339	0	11513	0	0	10
460	GTEX	1IL2U	1	108	474	0	3135	2102	4051	0	0	0	51	0	0	0	2781	3707	1	0	2872	2	0	15	0	0	15191	0	8	2	0	0	0	8409	8	0	3	0	420	0	0	0	659	445	0	16540	0	0	3
461	GTEX	1IL2V	0	105	265	0	3734	1631	2758	0	0	0	48	0	0	1	1293	1555	2	0	1128	0	0	2	0	0	9243	0	5	0	0	0	0	3039	0	0	0	0	152	0	0	0	218	139	0	7131	0	0	3
462	GTEX	1IOXB	0	86	573	0	9675	4823	5458	0	0	0	36	0	0	0	1100	3755	0	0	1114	6	0	10	0	0	10822	0	5	0	0	0	0	6546	4	0	2	0	107	0	0	0	329	351	0	10154	0	0	2
463	GTEX	1IY9M	1	53	56	0	3450	1722	1740	0	0	0	19	0	0	0	775	1622	0	0	618	0	0	3	0	0	7987	0	0	0	0	0	0	2511	8	0	3	0	93	0	0	0	127	164	0	5134	0	0	0
464	GTEX	1J1OQ	0	68	132	0	3865	1799	3390	0	0	0	131	0	0	1	2404	3478	0	0	4441	2	0	30	0	0	16378	0	1	0	0	0	0	7235	13	0	3	0	976	0	0	0	248	368	0	15100	0	0	7
465	GTEX	1J1R8	1	51	81	0	2048	3145	2909	0	0	0	35	0	1	0	949	3783	0	0	947	0	0	9	0	0	13595	0	1	0	0	0	0	2801	8	0	2	0	167	0	0	0	153	228	0	7991	0	0	2
466	GTEX	1J8EW	0	87	115	0	1901	973	2767	0	0	0	98	0	0	1	1627	2829	0	0	2687	2	0	15	1	0	21767	0	7	1	0	0	0	4662	4	0	1	0	345	0	0	0	774	312	0	11733	0	0	0
467	GTEX	1J8JJ	0	88	371	0	10552	4682	5447	0	0	0	30	0	0	0	2118	3380	1	0	1630	0	0	4	0	0	11940	0	4	1	0	0	0	7656	9	0	2	0	267	0	0	0	456	251	0	16814	0	0	5
468	GTEX	1J8Q2	1	40	131	0	2178	8198	7074	0	0	0	34	1	0	0	1820	4431	0	0	1468	0	0	14	0	0	17138	0	0	0	0	0	0	8488	19	0	3	0	1949	0	0	0	132	360	2	19854	0	1	2
469	GTEX	1J8Q3	0	46	58	0	849	3041	3577	0	0	0	34	0	0	0	989	4919	0	2	746	0	0	3	0	0	39094	0	0	0	0	0	0	3400	3	0	5	0	240	0	0	0	70	330	0	18946	0	0	0
470	GTEX	1J8QM	0	97	110	0	426	1907	2847	0	0	0	14	0	0	0	1036	5009	0	0	893	0	0	6	0	0	14777	0	0	0	0	0	1	4662	6	0	0	0	326	0	0	0	47	224	0	11401	0	0	0
471	GTEX	1JJ6O	0	50	81	0	2330	4079	3528	0	0	0	25	0	0	0	889	3650	0	0	1851	0	0	4	0	0	14205	0	2	0	0	0	0	6493	12	0	3	0	1744	0	0	0	77	154	0	11980	0	0	2
472	GTEX	1JJEA	2	73	694	0	5597	3105	3379	0	0	0	25	0	0	0	900	2527	0	0	1044	0	0	0	0	2	5491	0	2	0	0	0	0	5230	5	0	0	0	179	0	0	0	245	210	0	10752	0	0	6
473	GTEX	1JK1U	1	92	82	0	1762	5291	4202	0	0	0	31	0	0	0	1076	4844	0	0	1235	0	0	4	0	0	12979	0	0	0	0	0	0	4581	11	0	4	0	432	0	0	0	87	256	0	23596	0	0	0
474	GTEX	1JKYN	0	77	16	0	482	819	930	0	0	0	4	0	0	0	297	2069	0	0	241	2	0	6	0	0	9113	0	0	0	0	0	1	1379	4	0	1	0	130	0	0	0	51	107	0	6628	0	0	3
475	GTEX	1JKYR	0	41	85	0	827	3059	2865	0	0	0	33	0	0	0	935	4021	0	0	1003	2	0	4	0	0	7869	0	0	1	0	1	0	7032	19	0	0	0	356	0	0	0	187	265	0	11681	0	0	4
476	GTEX	1JMLX	1	83	104	1	6967	2939	4372	0	0	0	16	0	1	0	1094	3368	0	0	1062	0	0	8	0	0	8880	0	0	0	0	1	0	5384	12	0	0	1	376	4	0	0	314	275	3	19686	0	0	3
477	GTEX	1JMPY	0	106	135	0	1645	2437	2496	0	0	0	25	0	0	0	971	3800	0	0	1494	2	0	1	0	0	14676	0	1	0	0	0	0	2214	0	0	0	0	312	0	0	0	91	222	0	12770	0	0	2
478	GTEX	1JMPZ	0	284	109	0	3345	3351	3254	0	0	0	77	0	0	1	1851	3359	0	0	4047	1	0	31	0	0	11882	0	0	0	0	0	0	10186	22	0	3	0	898	0	0	0	463	399	2	22407	0	1	10
479	GTEX	1JMQI	0	153	122	0	1134	3776	5591	0	0	0	49	0	0	0	1264	4589	0	0	1925	0	0	10	0	0	14251	0	0	0	0	0	1	11194	10	0	2	0	1819	0	0	0	207	201	0	24634	0	0	2
480	GTEX	1JMQJ	0	49	89	0	1016	3615	3583	0	0	1	42	0	0	0	831	2041	2	0	612	0	0	8	0	0	4224	0	8	0	0	0	0	4626	10	0	0	0	173	0	0	0	152	211	0	9164	0	0	0
481	GTEX	1JMQK	0	67	121	0	2613	2965	3155	0	0	0	26	0	0	0	1053	2736	0	0	1246	0	0	8	0	0	7500	0	0	0	0	0	0	9119	9	0	5	0	1313	0	0	0	70	115	0	15674	0	0	0
482	GTEX	1JMQL	0	88	85	0	2008	2772	3196	0	0	0	10	0	0	1	1055	2166	0	0	2142	0	0	17	0	0	12303	0	0	0	0	0	0	5476	8	0	2	0	1751	0	0	0	212	218	1	13959	0	0	2
483	GTEX	1JN1M	1	43	86	0	3619	1223	6950	0	0	0	37	0	0	0	931	4062	0	0	2295	6	0	10	0	0	11898	0	0	0	0	0	0	7148	5	0	2	0	2179	0	0	0	98	124	0	25752	0	0	5
484	GTEX	1JN6P	0	55	62	0	2767	2593	3756	0	0	0	17	0	0	0	902	3520	0	0	754	0	0	12	0	0	5389	0	0	0	0	0	1	4418	9	0	0	0	189	0	0	1	142	161	0	9568	0	0	0
485	GTEX	1JN76	1	61	92	0	1445	1635	1446	0	0	0	14	0	0	0	332	2448	0	0	511	1	0	6	0	0	10761	0	0	0	0	0	0	2162	7	0	1	0	117	0	0	0	57	240	0	13762	0	0	3
486	GTEX	1K2DA	0	102	153	0	7752	3625	4459	0	0	0	34	0	0	0	1716	7587	0	0	2262	0	0	6	0	1	14359	0	0	0	0	0	0	6618	11	0	0	0	387	1	0	0	126	408	0	16433	0	0	10
487	GTEX	1K2DU	0	49	300	0	1148	5539	2136	0	0	0	33	0	0	0	1166	4534	0	0	1631	0	0	12	0	0	18294	0	2	3	0	0	0	3235	11	0	0	0	1396	0	0	0	116	286	1	24011	0	0	4
488	GTEX	1K9T9	0	41	85	0	4814	2008	2302	0	0	0	16	0	0	0	1259	2368	1	0	1218	22	0	4	0	0	5349	0	0	0	0	0	0	1492	6	0	2	0	364	0	0	0	171	81	0	5358	0	0	2
489	GTEX	1KAFJ	0	86	159	0	3418	2072	4019	0	0	0	63	0	0	0	1771	5038	0	0	2205	0	0	16	0	1	14984	0	0	0	0	1	0	5351	3	0	1	0	385	0	0	0	141	247	2	13080	0	0	0
490	GTEX	1KANA	0	81	86	0	1584	2561	3348	0	1	0	24	1	0	0	1120	2914	0	0	888	0	0	2	1	0	10843	0	2	0	0	1	0	2478	10	1	0	0	185	0	0	0	110	162	2	9440	0	0	0
491	GTEX	1KANB	0	162	205	0	6882	1684	3298	0	0	0	153	0	0	0	2948	3122	0	0	3720	0	2	27	0	0	32535	0	4	5	0	0	0	6007	16	0	1	0	476	0	0	0	346	291	0	13732	0	0	3
492	GTEX	1KANC	0	75	62	0	4249	2766	2363	0	0	0	16	0	0	0	456	5022	0	0	588	0	0	1	0	0	13766	0	0	0	0	0	0	2934	8	0	2	0	142	0	0	0	36	141	0	9213	0	0	4
493	GTEX	1KD4Q	0	46	321	0	5904	3335	2835	0	0	0	33	0	0	0	1330	2471	0	0	1454	1	0	19	0	0	12467	0	0	0	0	0	0	3711	4	0	6	0	176	0	0	0	270	232	0	8660	0	0	0
494	GTEX	1KD5A	1	64	190	0	5319	4722	3742	0	0	0	33	0	0	0	1510	3280	0	1	1775	2	0	5	0	0	8231	0	0	0	0	0	0	6998	11	0	1	0	491	0	0	0	307	209	2	11462	0	0	2
495	GTEX	1KWVE	0	47	149	0	4220	3075	2862	0	0	0	35	0	0	0	949	1666	0	0	1348	0	0	3	1	0	8562	0	0	0	0	0	0	3503	4	0	1	0	135	0	0	0	239	183	0	7487	0	0	0
496	GTEX	1KXAM	0	87	39	0	729	1426	4287	0	0	0	48	1	0	0	1228	3539	0	0	979	0	0	5	0	0	11914	0	1	0	0	0	0	4039	12	1	2	0	402	0	0	1	60	330	0	14418	0	0	8
497	GTEX	1L5NE	1	139	30	0	4472	3728	1485	0	0	0	16	0	1	0	932	5002	0	0	651	0	0	3	0	0	12772	0	2	0	0	0	0	2174	9	0	1	0	779	0	0	0	141	127	0	21366	0	0	4
498	GTEX	1LB8K	0	96	523	0	1799	4655	3732	0	0	0	37	0	0	0	980	2256	0	0	812	2	0	3	0	0	6222	0	0	0	0	0	0	3738	4	0	0	0	119	0	0	0	215	155	0	8764	0	0	2
499	GTEX	1LBAC	1	161	44	0	2758	2006	2905	0	0	1	27	0	0	0	1199	3715	0	1	867	0	0	1	0	0	7869	0	0	0	0	0	0	1529	5	0	2	0	402	0	0	0	140	150	0	14288	0	0	2
500	GTEX	1LC47	0	154	86	0	2452	8591	4386	0	0	0	58	0	0	1	2897	4690	1	0	2694	0	0	4	0	0	27506	0	0	0	0	0	0	14087	6	0	0	0	2224	0	0	0	116	375	0	22609	0	0	4
501	GTEX	1LG7Y	1	68	287	0	4488	3241	5037	0	0	0	28	0	0	0	1390	3530	0	0	1174	2	0	8	0	0	7928	0	0	0	0	0	0	6824	13	0	0	0	366	0	0	0	243	127	0	13313	0	0	0
502	GTEX	1LG7Z	1	60	129	0	4711	2406	3077	0	0	0	46	0	0	1	1798	4204	0	0	2346	5	0	17	0	0	31897	0	0	1	0	2	0	3988	15	0	2	0	336	0	0	0	175	314	3	14605	0	0	7
503	GTEX	1LGOU	0	32	99	0	837	3026	1749	0	0	0	20	0	0	0	664	2340	0	0	1230	0	0	11	0	0	11540	0	0	0	0	0	0	4922	2	0	4	0	323	0	0	0	33	256	0	8385	0	0	2
504	GTEX	1LGRB	0	53	47	0	3215	7456	8252	0	0	0	41	0	0	1	964	4324	0	0	2200	0	0	6	0	0	9860	0	0	0	0	0	1	6861	10	0	0	0	544	0	0	0	55	236	2	13670	0	0	16
505	GTEX	1LH75	1	47	34	0	1298	2454	2098	0	0	0	32	0	0	0	550	1718	0	0	778	0	0	5	0	0	5351	0	1	0	0	0	0	2921	9	0	0	0	1589	0	0	0	97	86	0	8291	0	0	0
506	GTEX	1LNCM	1	97	45	0	1257	2338	2865	0	0	0	2	0	0	0	1203	1486	0	0	578	0	0	0	0	0	2433	0	3	0	0	0	0	3057	4	0	3	0	340	0	0	0	143	120	0	6445	0	0	0
507	GTEX	1LSNL	0	33	847	0	2297	1595	2266	0	0	0	26	0	0	0	805	1812	0	2	789	0	0	4	0	0	3531	0	0	0	0	0	0	3866	8	0	1	0	145	0	0	0	135	83	0	6770	0	0	1
508	GTEX	1LSNM	1	62	143	0	5322	4047	2385	0	0	0	54	0	0	1	891	3474	0	2	1797	0	0	3	0	0	11251	0	0	1	0	0	1	2687	22	0	0	1	451	0	0	0	189	198	0	7571	0	0	5
509	GTEX	1LVA9	0	107	1024	1	2890	5496	3983	0	0	0	47	0	0	0	1823	2555	0	0	1580	0	0	4	1	0	13395	0	0	0	0	0	0	4221	8	0	0	0	201	0	0	0	310	193	0	8658	0	0	2
510	GTEX	1LVAM	0	84	73	0	5884	3065	4953	0	0	0	19	0	0	0	1422	4485	0	0	891	1	0	1	0	0	11587	0	2	0	0	0	0	3262	4	0	0	0	344	0	0	0	149	145	0	8464	0	0	1
511	GTEX	1LVAN	1	38	74	0	1161	3553	4186	0	0	0	37	0	0	0	1552	4301	1	0	1095	2	0	3	0	0	10800	0	0	0	0	0	0	3870	10	0	2	0	358	0	0	0	155	182	0	15671	0	0	0
512	GTEX	1LVAO	0	90	126	0	1826	1212	2538	0	0	0	212	0	0	1	3211	2613	0	0	7338	0	0	18	1	0	17220	0	5	2	0	0	0	6815	7	0	0	0	2036	0	0	0	203	379	0	17325	0	0	3
513	GTEX	1M4P7	0	80	137	0	4187	3519	2273	0	0	0	57	0	0	0	1728	2332	0	0	2081	4	0	9	0	0	14302	0	2	0	0	0	0	8999	6	0	0	1	444	0	0	0	399	482	0	12177	0	0	2
514	GTEX	1M5QR	0	82	145	0	4160	2500	3670	0	0	0	35	0	0	0	870	4545	0	0	736	2	0	2	0	0	14568	0	0	0	0	2	0	3561	17	0	0	0	359	0	0	0	57	268	0	11748	0	0	4
515	GTEX	1MA7W	0	107	207	0	13328	6219	4111	0	0	0	67	0	0	0	1134	3245	0	0	1223	2	0	6	0	0	10448	0	0	0	0	0	0	4152	19	0	5	2	327	0	0	0	123	189	0	7671	0	0	4
516	GTEX	1MCC2	1	94	75	2	933	2856	2763	0	0	0	11	0	0	0	1290	2887	0	0	903	0	0	4	0	0	16566	0	0	0	0	0	0	2651	18	0	0	0	119	0	0	0	26	183	0	13937	0	0	2
517	GTEX	1MCQQ	0	65	78	0	5134	3205	4103	0	0	0	42	0	0	0	1295	1625	0	0	1485	0	0	20	0	0	11618	0	4	8	0	0	0	5409	4	0	0	0	436	0	0	0	190	197	0	11552	0	0	1
518	GTEX	1MCYP	1	55	149	0	1211	4158	2690	0	0	0	12	0	0	0	1452	5279	0	3	1231	2	0	13	0	0	15436	0	1	0	0	0	0	2933	2	0	1	0	467	0	0	0	63	288	0	17535	0	0	11
519	GTEX	1MJIX	0	97	46	0	5365	1968	2214	0	0	0	60	0	0	0	931	2143	0	0	2459	2	0	13	0	0	16423	0	3	2	0	0	0	3561	1	0	0	1	421	0	0	1	236	343	0	10242	0	0	0
520	GTEX	1MJK3	0	50	83	0	466	1783	2810	0	0	0	26	0	0	0	468	2523	0	0	737	0	0	0	1	0	5727	0	0	0	0	0	0	1988	7	0	0	0	359	0	0	0	34	122	0	9081	0	0	0
521	GTEX	1MUQO	0	120	63	0	2844	2045	4231	0	0	0	27	0	0	0	1634	4721	0	0	865	0	0	7	0	0	17816	0	0	0	0	0	0	3138	17	0	0	0	215	0	0	0	83	196	1	10975	0	0	4
522	GTEX	1N2DV	0	52	68	0	2781	2677	2817	0	0	0	59	0	0	0	1449	3704	1	0	1404	2	0	8	0	0	15908	0	2	2	0	0	0	4246	7	0	5	0	320	0	0	0	225	221	0	10571	0	0	1
523	GTEX	1N2DW	0	35	313	0	3868	4129	2839	0	0	0	23	0	0	0	1062	2658	0	0	1382	0	0	4	0	0	6359	0	0	0	0	0	0	5705	16	0	0	0	288	0	0	0	534	169	0	9197	0	0	4
524	GTEX	1N2EF	0	91	208	0	10245	3586	4283	2	0	0	43	0	0	0	1650	3602	0	0	7255	0	0	4	0	0	39776	0	1	0	0	0	1	3688	10	0	4	0	847	0	0	1	807	128	0	23760	0	0	0
525	GTEX	1NHNU	0	138	86	0	5623	2801	4432	0	0	0	11	0	0	0	1440	4911	0	1	2393	0	0	9	0	0	18931	0	1	0	0	0	0	4299	8	0	1	0	284	0	0	0	59	226	0	13295	0	0	4
526	GTEX	1NUQO	0	70	129	0	3445	3415	4297	0	0	0	33	0	0	0	719	3312	0	0	855	0	0	14	0	0	9563	0	0	0	0	0	0	5329	4	0	6	0	343	0	0	0	77	209	0	16072	0	0	1
527	GTEX	1O9I2	0	62	58	0	4688	3498	1980	0	0	0	43	0	0	0	776	1943	0	0	1441	0	0	8	0	0	5637	0	0	0	0	0	0	8781	11	0	2	0	779	0	0	0	164	151	0	15182	0	0	1
528	GTEX	1OFPY	0	55	86	0	1505	1110	2527	0	0	0	17	0	0	0	949	3474	0	1	1497	0	0	0	0	0	13045	0	0	0	0	0	1	2654	9	0	0	0	228	0	0	0	80	117	0	14219	0	0	6
529	GTEX	1P4AB	0	127	78	0	979	1840	2894	0	0	0	76	0	0	0	1050	2756	0	0	1723	0	0	8	0	0	11505	0	2	0	0	0	1	3421	4	0	1	0	887	0	0	0	156	240	0	13210	0	0	0
530	GTEX	1PBJJ	1	119	74	0	1725	1554	3710	0	0	0	66	0	0	0	1224	2569	0	0	1178	0	0	11	0	0	5894	0	0	0	0	0	0	5005	6	0	2	0	937	0	0	0	57	120	0	14876	0	0	0
531	GTEX	1PDJ9	1	54	231	0	4036	2953	2882	0	0	0	16	0	0	0	1337	4316	0	0	904	2	0	5	0	0	12328	0	0	0	0	0	0	3716	14	0	3	0	409	0	0	0	34	253	0	8591	0	1	2
532	GTEX	1PIEJ	0	55	86	0	12965	3128	2430	0	0	0	27	0	0	0	1292	4706	0	0	1272	2	0	16	0	0	5279	0	0	0	0	0	0	3422	6	0	1	0	296	0	0	0	99	167	0	10064	0	0	2
533	GTEX	1PIGE	0	73	168	0	2017	2671	3022	0	0	0	28	0	0	0	1442	3017	0	0	719	0	0	5	0	0	6977	0	0	0	0	0	0	3323	6	0	0	0	113	0	0	0	70	188	0	5930	0	0	0
534	GTEX	1PIIG	1	84	96	0	3730	3621	4450	0	0	0	25	0	0	0	1148	2312	0	0	608	0	0	3	1	0	8175	0	5	0	0	0	0	4980	2	0	0	0	133	0	0	0	192	249	2	8666	0	0	2
535	GTEX	1PPGY	0	95	585	0	5783	3504	3931	0	0	0	21	0	0	0	1127	3326	0	0	1132	0	0	3	0	0	8435	0	4	0	0	0	0	4592	13	0	0	0	237	0	0	0	239	153	0	11536	0	0	0
536	GTEX	1PPH7	1	73	70	0	1213	4628	4498	0	0	0	29	0	0	0	1420	3268	0	0	1257	0	0	2	0	0	16628	0	0	0	0	0	0	4624	3	0	1	1	694	0	0	0	55	160	0	11382	0	0	0
537	GTEX	1PPH8	2	125	52	0	1905	2353	2316	0	0	0	35	0	0	0	563	4607	0	1	1173	2	0	6	0	0	13507	0	0	0	0	0	0	3897	19	0	1	0	733	0	0	0	39	181	0	12612	0	0	0
538	GTEX	1PWST	1	76	105	0	2747	1849	7274	0	0	0	24	0	0	0	689	4417	0	0	4475	0	0	11	0	0	20997	0	0	0	0	1	0	12754	6	0	2	0	1789	0	0	0	57	166	0	26335	0	0	1
539	GTEX	1QAET	0	67	119	0	4280	1919	4074	0	0	0	42	0	0	0	1387	5112	0	1	1653	0	0	12	0	0	21210	0	0	0	0	0	0	11012	4	0	2	1	1892	0	0	0	186	207	0	18029	0	0	9
540	GTEX	1QCLY	0	200	143	0	2429	6051	5917	0	0	0	18	0	0	0	2013	5197	0	0	1533	0	0	21	0	0	23940	0	1	0	0	0	0	6629	82	0	1	0	362	0	0	0	173	134	2	16058	0	0	10
541	GTEX	1QCLZ	0	77	107	0	1255	1876	2936	0	0	0	16	0	0	0	503	4199	0	0	692	0	0	10	1	0	15259	0	0	0	0	0	0	4909	2	0	0	0	365	0	0	0	50	237	0	15084	0	0	0
542	GTEX	1QEPI	0	126	195	0	9602	2730	3988	2	0	0	134	0	0	0	1449	3736	0	0	1975	2	0	5	0	1	16367	0	4	4	0	0	0	5793	16	0	7	0	460	0	0	0	518	296	1	12543	0	0	4
543	GTEX	1QMI2	0	26	158	0	5502	2418	3297	0	0	0	33	0	0	0	822	2963	2	1	997	0	0	5	0	0	8687	0	2	0	0	0	0	5953	4	0	4	0	139	0	0	0	241	243	0	8183	0	0	2
544	GTEX	1QP28	0	45	73	0	1299	2228	2358	0	0	0	15	0	0	0	583	3029	0	0	650	2	0	5	0	0	8113	0	0	0	0	0	0	2558	10	0	3	0	277	0	0	0	53	166	0	8305	0	0	0
545	GTEX	1QP2A	0	59	76	0	1276	1753	2516	0	0	0	8	0	0	0	497	2585	0	0	523	0	0	2	0	0	11897	0	3	0	0	0	0	2022	2	0	0	0	209	0	0	0	34	202	0	12490	0	0	0
546	GTEX	1QP66	0	145	215	0	4793	6422	7022	0	0	0	103	0	0	0	2227	5103	0	0	1237	0	0	10	0	0	5964	0	2	0	0	0	0	12261	17	0	0	0	1917	0	0	0	464	342	0	21387	0	0	6
547	GTEX	1QP67	0	103	136	0	769	2620	1999	0	0	0	33	0	0	0	963	2347	1	1	685	0	0	1	0	0	6414	0	0	0	0	0	0	5846	11	0	0	0	455	0	0	0	141	125	0	9427	0	0	0
548	GTEX	1QP6S	0	131	83	0	5894	4699	4737	0	0	0	22	0	0	0	913	2242	0	0	583	1	0	5	0	0	6781	0	8	0	0	1	0	4535	4	0	2	0	203	0	0	0	82	232	0	7543	0	0	4
549	GTEX	1QP9N	0	84	85	0	2291	2787	2389	0	0	0	20	0	0	0	488	3108	0	0	448	0	0	5	0	1	7377	0	0	0	0	0	0	2945	6	0	4	0	123	0	0	0	32	246	0	6328	0	0	1
550	GTEX	1QPFJ	0	138	562	1	860	2194	1826	0	0	0	39	0	0	0	1785	4258	0	0	4486	0	0	11	0	0	29559	0	2	0	0	0	0	3408	8	0	2	0	757	0	0	0	164	244	0	20265	0	0	1
551	GTEX	1QW4Y	1	63	119	2	3366	2611	2631	0	0	0	49	0	0	0	1837	6236	0	0	2139	0	0	6	0	0	11995	0	2	0	0	0	0	4894	10	0	0	0	443	0	0	1	452	235	2	10766	0	0	4
552	GTEX	1R46S	0	55	264	0	1711	2062	3723	0	0	0	24	0	1	0	965	1941	0	0	1482	0	0	5	0	0	4058	0	0	1	0	0	0	5875	6	0	0	0	848	0	0	0	78	140	0	13387	0	0	2
553	GTEX	1R7EU	1	106	238	0	1920	1803	2304	0	0	0	61	0	0	0	1609	3055	1	0	3782	2	0	1	0	0	18106	0	1	1	0	0	0	2351	6	0	0	0	577	0	0	0	158	154	0	10633	0	0	2
554	GTEX	1R7EV	0	153	91	0	2548	1431	1609	0	0	0	55	0	0	0	804	3158	0	0	772	0	0	9	0	0	10448	0	2	2	0	0	0	2852	1	0	2	0	342	0	0	0	113	221	0	10125	0	0	0
555	GTEX	1R9JW	0	88	183	0	3318	5666	5152	0	0	0	41	0	0	0	1792	3782	2	0	1479	0	0	8	0	0	10308	0	0	0	0	0	1	12363	10	0	4	0	950	0	0	0	201	177	0	14105	0	0	0
556	GTEX	1R9K4	0	49	164	0	4608	2501	3838	0	0	0	55	0	0	0	1348	3222	0	0	1802	1	0	2	0	0	12855	0	0	0	0	0	0	5660	9	0	3	0	485	0	0	0	427	235	0	16550	0	0	0
557	GTEX	1R9K5	1	57	627	0	2974	2035	2745	2	0	0	48	0	0	0	2063	5938	0	0	5877	0	0	19	0	0	30411	0	0	0	0	0	0	3799	16	0	0	0	749	0	2	0	503	381	0	31834	0	0	2
558	GTEX	1R9PM	0	77	51	0	2301	2050	2246	0	0	0	28	0	0	0	1556	3018	0	0	997	0	0	0	0	0	6150	0	1	0	0	0	0	1268	4	0	0	0	351	0	0	0	256	190	0	8142	0	0	0
559	GTEX	1R9PN	0	151	62	0	6805	4795	11848	0	0	0	48	1	0	0	2355	6657	0	0	1788	0	0	8	0	1	17484	0	6	0	0	1	0	3427	74	0	0	0	489	0	0	0	177	160	4	14630	0	0	7
560	GTEX	1R9PO	1	91	79	0	6063	2080	5174	0	0	0	39	0	0	0	1452	4184	0	0	1677	0	0	10	0	0	12574	0	0	1	0	0	0	11810	8	0	1	1	816	0	0	0	86	253	0	19476	0	0	3
561	GTEX	1RAZA	0	92	336	0	1261	2748	3843	0	0	0	51	0	0	0	1503	3878	0	0	1751	0	0	11	0	0	14464	0	0	0	0	0	0	3057	6	0	2	0	330	0	0	0	146	214	0	10607	0	0	1
562	GTEX	1RAZQ	1	95	104	0	2153	1993	3617	0	0	0	64	0	0	0	1091	2754	0	1	728	0	0	7	0	0	8617	0	0	0	0	0	0	1986	8	0	1	0	252	0	0	0	97	145	0	12324	0	0	2
563	GTEX	1RAZR	0	73	69	0	6209	2371	4504	0	0	0	85	0	0	0	1662	8521	1	0	1654	1	0	1	0	0	15011	0	1	0	0	0	0	8565	14	0	1	0	532	0	0	0	175	356	0	14458	0	0	4
564	GTEX	1RB15	0	78	33	0	2551	1368	2901	0	0	0	20	0	0	0	959	3646	0	0	872	0	0	0	0	0	5551	0	0	0	0	0	0	3529	9	0	2	0	207	0	0	0	119	93	0	8191	0	0	2
565	GTEX	1RQEC	0	42	259	0	3955	4132	4274	0	0	0	35	0	0	0	1499	2699	0	0	1368	0	0	3	0	0	7849	0	1	1	0	0	0	5607	12	0	0	0	186	0	0	0	257	273	0	9791	0	0	0
566	GTEX	1RQED	1	58	786	0	4252	2991	3018	0	0	0	13	0	0	0	1163	2692	0	0	1104	0	0	8	0	0	8476	0	4	0	0	0	0	4965	24	0	2	0	160	0	0	0	262	155	0	8646	0	0	8
567	GTEX	1S5VW	0	136	61	0	8412	6467	6877	0	0	1	21	0	0	0	1355	4090	0	0	860	0	0	4	0	0	7961	0	0	0	0	0	0	4638	26	0	2	0	1031	0	0	0	223	113	2	13009	0	0	1
568	GTEX	1S5ZA	1	111	182	0	3819	2832	3967	0	0	0	42	1	0	1	1812	4311	0	0	1333	0	2	9	0	0	7220	0	1	0	0	0	0	6601	14	1	0	0	309	0	0	0	106	200	0	10286	0	0	4
569	GTEX	1S82P	0	92	112	0	3327	2604	2729	0	0	0	15	0	0	0	1767	3879	2	0	1056	0	0	6	1	0	7229	0	0	0	0	0	0	4537	17	0	0	0	432	0	0	0	120	147	0	10261	0	0	0
570	GTEX	1S82U	0	83	69	0	4084	2370	3409	0	0	0	31	0	0	0	1533	5014	0	0	2047	0	0	11	0	0	27091	0	0	0	0	0	0	6723	23	0	2	0	188	0	0	0	154	131	2	12097	0	0	4
571	GTEX	1S82Y	0	54	195	0	2105	4098	4380	0	0	0	98	0	0	0	2430	3463	0	0	2254	2	0	13	0	0	11743	0	0	0	0	0	0	5020	10	0	1	0	672	0	0	0	261	273	2	10816	0	0	4
572	GTEX	1S83E	0	91	100	0	2008	2020	3763	0	0	0	55	0	0	0	1350	4336	1	0	1469	1	0	15	0	0	10360	0	0	0	0	2	0	3387	9	0	0	0	423	0	0	1	71	227	0	11739	0	0	3
573	GTEX	N7MS	2	27	509	0	6786	1728	2505	0	0	0	44	0	0	1	1734	1982	0	0	1892	0	0	15	0	0	14178	0	2	0	0	0	0	2884	4	0	0	0	132	0	0	0	401	152	0	7564	0	0	0
574	GTEX	NFK9	1	59	134	1	1406	3448	1898	0	0	0	7	0	0	0	1056	3259	0	0	1726	1	0	15	0	0	5040	0	0	0	0	0	0	3868	19	0	3	0	222	0	0	1	106	165	0	12304	0	0	5
575	GTEX	O5YT	0	76	37	0	3630	2677	4923	0	0	0	27	0	0	0	526	3583	0	0	1170	0	0	3	0	0	10480	0	0	0	0	0	0	3047	2	0	0	0	604	0	0	0	90	503	0	14314	0	0	2
576	GTEX	O5YV	0	56	80	0	1565	3806	1445	0	0	0	15	0	0	0	482	2273	0	1	682	0	0	8	0	0	6448	0	1	0	0	0	0	2007	2	0	3	0	247	0	0	0	74	96	0	5951	0	0	1
577	GTEX	OHPK	0	36	45	4	1302	2726	2277	0	0	0	9	0	0	0	704	2437	0	1	620	0	0	4	0	0	11126	0	0	0	0	1	0	3547	2	1	1	0	115	0	0	0	63	223	3	6710	0	0	2
578	GTEX	OHPL	0	22	79	0	7341	2147	2622	0	0	0	19	2	0	0	1052	4206	0	0	1785	0	0	5	1	0	21819	0	0	0	0	0	0	3079	16	0	0	0	321	0	0	0	85	212	0	12552	0	0	8
579	GTEX	OHPN	1	168	198	0	11852	1995	5393	0	0	0	277	0	0	1	1945	7385	1	0	3915	0	0	22	0	0	7708	0	5	6	0	0	1	9359	13	0	2	0	1886	0	0	0	337	660	0	30972	0	0	5
580	GTEX	OIZF	0	88	56	0	2168	2614	4717	0	0	0	16	0	0	0	853	2944	0	0	894	0	0	14	0	0	11228	0	1	0	0	0	0	4216	6	0	3	0	151	0	0	0	116	117	0	9377	0	0	0
581	GTEX	OIZG	0	33	48	0	1626	2379	2974	0	0	0	43	0	0	0	1130	2376	0	0	1221	0	0	3	0	0	9035	0	1	0	0	0	1	1977	13	0	1	0	200	0	0	0	99	104	0	8517	0	0	5
582	GTEX	OIZH	3	51	54	1	2460	3932	2641	0	0	0	9	1	0	0	986	3958	0	0	812	2	0	0	0	0	15069	0	0	0	0	0	0	2020	13	0	3	0	211	0	0	0	79	207	1	13547	0	0	4
583	GTEX	OIZI	0	53	50	0	2884	2099	1956	0	0	0	18	0	0	0	513	2818	0	0	860	0	0	1	0	0	7238	0	0	0	0	1	0	3830	2	0	1	0	234	0	0	0	62	594	0	9901	0	0	3
584	GTEX	OOBJ	1	45	46	0	713	2427	2769	0	0	0	12	0	0	0	557	2945	0	2	466	3	0	6	0	0	3760	0	0	0	0	0	1	1996	3	0	0	0	242	0	0	1	55	106	0	5767	0	0	0
585	GTEX	OOBK	0	18	30	0	1913	2330	3301	0	0	0	5	0	0	0	639	2193	0	0	593	1	0	3	0	0	4083	0	0	0	0	0	0	1851	6	0	0	0	409	0	0	0	60	100	0	7373	0	0	2
586	GTEX	OXRK	2	17	124	0	1041	1882	1665	0	0	0	12	0	0	3	748	1860	0	3	672	0	0	4	1	0	8237	0	3	0	0	0	0	2936	4	0	0	0	150	0	0	0	20	136	0	5394	0	0	5
587	GTEX	OXRL	0	39	117	0	1650	2087	2372	0	0	0	22	0	0	0	810	3634	0	0	815	0	0	4	2	1	19660	0	0	0	0	0	0	3301	2	0	0	0	134	0	0	0	53	468	0	5577	0	0	0
588	GTEX	OXRN	1	62	434	0	1261	2289	4770	0	0	0	56	0	0	0	2107	2759	0	1	2480	0	0	1	0	0	14558	0	0	1	0	0	0	8344	5	0	4	0	935	0	0	0	233	169	0	12427	0	0	1
589	GTEX	OXRO	0	172	559	2	2346	753	7233	0	0	6	235	0	0	0	40820	5497	0	0	11444	5	0	49	0	0	27687	0	4	10	0	0	1	11991	11	0	0	0	1598	0	0	0	246	366	1	48344	0	0	3
590	GTEX	OXRP	0	21	16	0	1557	1437	1363	0	0	0	3	0	0	0	203	786	0	0	414	0	0	2	1	0	2773	0	0	0	0	0	0	800	3	0	1	0	68	0	0	0	52	49	0	2372	0	0	0
591	GTEX	P44G	0	39	28	0	486	681	2788	0	0	0	14	1	0	0	1286	1990	0	1	1380	0	0	11	0	0	7309	0	5	0	0	0	0	3551	5	0	1	0	275	0	0	0	52	84	0	9338	0	0	2
592	GTEX	P44H	0	54	18	0	3484	2274	4463	0	0	0	24	0	0	0	411	4990	0	0	989	0	0	7	0	0	9967	0	0	0	0	0	0	11301	20	0	5	0	1020	0	0	0	85	314	1	34568	0	0	7
593	GTEX	P4PP	0	96	96	0	328	1162	3336	0	0	0	94	1	0	0	6180	4255	1	0	1657	0	0	25	1	0	19750	0	0	0	0	0	0	6110	12	0	3	0	908	0	0	0	82	195	0	15206	0	0	4
594	GTEX	P4PQ	4	84	137	2	2345	1982	3312	0	0	0	119	0	0	0	1205	5432	0	0	1533	1	0	8	0	0	18754	0	0	1	0	1	3	9397	4	0	2	0	411	0	0	0	58	232	0	11086	0	0	10
595	GTEX	P4QS	0	29	47	0	271	1406	1298	0	0	0	11	0	0	0	331	1686	0	0	512	0	0	3	0	0	5679	0	0	0	0	0	0	1855	4	0	0	0	221	0	0	0	33	126	0	5469	0	0	2
596	GTEX	P4QT	0	87	48	0	267	1966	2548	0	0	0	31	0	0	0	803	2795	0	0	1205	0	0	8	0	0	9884	0	0	0	0	0	0	2541	4	0	0	0	1011	0	0	0	81	175	0	17388	0	0	2
597	GTEX	P78B	2	55	31	0	1994	2006	2468	0	0	0	28	0	0	0	861	4263	0	0	547	0	0	3	0	0	5081	0	0	0	0	0	0	5180	4	0	4	0	331	0	0	0	72	131	0	10662	0	0	1
598	GTEX	PLZ4	1	54	37	0	1825	2086	1930	0	0	0	37	0	0	0	1099	2360	0	0	892	0	0	10	0	0	4552	0	4	0	0	0	0	2184	0	0	0	0	600	0	0	0	100	117	2	7772	0	0	4
599	GTEX	PLZ5	1	27	72	0	802	2925	2447	0	0	0	7	0	0	0	551	2394	0	0	466	0	0	3	0	0	4611	0	2	0	0	0	0	1381	8	0	4	0	124	0	0	0	40	185	0	5234	0	0	1
600	GTEX	PLZ6	0	35	75	0	379	1259	991	0	0	0	5	0	0	2	426	1734	0	0	541	0	0	0	0	0	4056	0	0	0	0	0	0	2452	5	0	0	0	137	0	0	0	47	231	0	4331	0	0	2
601	GTEX	POMQ	0	111	87	0	5713	5555	2842	0	0	0	22	0	0	0	1620	2979	0	0	1059	4	0	10	0	0	10431	0	1	0	1	1	0	3026	2	0	1	0	250	0	0	0	178	272	4	8613	0	0	3
602	GTEX	POYW	1	250	240	0	1734	5536	4360	0	0	0	48	0	0	0	1806	7766	0	0	1702	0	0	5	0	0	39808	0	6	0	0	0	0	14176	3	0	0	0	939	0	0	1	107	770	0	32115	0	0	11
603	GTEX	PSDG	1	82	112	0	962	3426	1581	0	0	0	34	0	0	0	1186	2075	0	0	1411	1	0	9	0	0	7829	0	0	0	0	0	0	2053	9	0	2	0	559	0	0	0	72	247	0	11526	0	0	1
604	GTEX	PW2O	0	23	90	0	111	1227	1348	0	0	0	6	0	0	0	366	890	0	0	323	0	0	11	0	0	2616	0	1	0	0	0	0	706	3	0	0	0	81	0	0	0	47	50	0	2851	0	1	2
605	GTEX	PWCY	1	103	110	0	1870	3352	2713	0	0	0	16	0	0	0	787	3907	0	0	597	0	0	7	0	0	7779	0	1	0	0	0	0	3409	10	0	1	0	320	0	0	0	152	214	0	8876	0	0	0
606	GTEX	PWN1	0	12	118	0	1194	1463	1448	0	0	0	6	0	0	0	304	1697	0	0	436	0	0	9	0	1	9177	0	0	0	0	0	0	899	4	0	1	0	36	0	0	0	25	127	2	4683	0	0	3
607	GTEX	PX3G	0	17	39	0	1815	616	2277	0	0	0	14	0	0	0	477	1236	0	2	600	3	0	9	0	0	3485	0	0	0	0	0	0	3724	8	0	2	0	142	0	0	0	56	106	0	7247	0	0	1
608	GTEX	Q2AG	1	12	65	0	493	1185	1012	0	0	2	14	0	0	0	359	834	0	0	409	2	0	6	1	0	4041	0	0	0	0	0	0	1570	2	0	0	0	60	0	0	0	83	88	2	2832	0	0	0
609	GTEX	Q2AH	0	59	30	0	3547	3054	4814	0	0	0	16	0	0	0	707	3126	0	0	1219	0	0	11	0	0	16210	0	0	0	0	0	0	2981	6	0	0	0	441	0	0	0	62	160	0	10983	0	0	6
610	GTEX	Q2AI	0	25	36	0	817	1736	1133	0	0	0	2	0	0	0	264	2053	0	0	169	1	0	2	0	0	9112	0	6	0	0	0	0	1645	0	0	0	0	122	0	0	0	20	186	0	5858	0	0	0
611	GTEX	Q734	0	57	173	0	698	2531	4389	0	0	0	36	1	0	1	1536	3103	0	0	979	0	0	5	0	0	6411	0	0	0	0	0	0	5208	11	0	2	0	429	0	0	0	183	296	0	12137	0	0	4
612	GTEX	QCQG	0	86	173	0	1377	1685	2651	0	0	0	24	0	0	0	983	4298	0	0	676	0	0	8	0	0	21004	0	2	0	0	0	0	3157	4	0	0	0	219	0	0	0	53	415	0	10683	0	0	2
613	GTEX	QDT8	4	118	71	0	4499	1972	3532	0	0	0	22	0	1	0	1289	3886	2	2	2583	0	0	16	0	1	14277	0	0	0	0	0	2	11137	8	0	0	0	792	0	0	0	378	408	0	20652	0	0	2
614	GTEX	QDVJ	0	49	160	0	4251	2097	1886	0	0	0	18	0	0	0	794	3149	0	0	991	1	0	4	1	0	9509	0	0	0	0	0	0	1952	1	0	0	0	175	0	0	0	42	245	0	10974	0	0	7
615	GTEX	QDVN	1	70	108	0	1645	3313	2941	0	0	0	20	0	0	0	955	5195	1	0	2254	0	0	9	0	0	15549	0	6	0	0	0	0	5590	9	0	0	0	1224	0	0	1	60	259	2	15241	0	0	2
616	GTEX	QEG4	0	24	106	0	4036	2947	2644	0	0	0	15	0	0	0	587	1691	0	0	522	0	0	7	0	0	5152	0	1	0	0	0	0	2565	6	0	3	0	106	0	0	0	73	140	0	5835	0	0	1
617	GTEX	QEG5	0	28	167	0	21131	7194	5617	0	0	0	10	0	0	0	608	2869	0	2	1753	0	0	3	0	0	10972	0	0	0	0	0	1	3052	7	0	4	0	1892	0	0	1	25	133	0	12238	0	0	6
618	GTEX	QEL4	0	36	35	0	3524	1860	1064	0	0	0	8	0	0	0	440	2831	0	0	500	0	0	5	0	0	4365	0	0	0	0	0	0	1751	0	0	0	0	361	0	0	0	144	121	0	9986	0	0	2
619	GTEX	QESD	0	7	63	0	3463	2872	2184	0	0	0	12	0	0	0	257	1289	0	0	567	0	0	0	0	0	3025	0	0	0	0	0	0	1333	4	0	0	0	115	0	0	0	59	51	1	6577	0	0	0
620	GTEX	QLQ7	0	27	102	0	1793	1398	2909	0	0	0	22	0	1	0	655	2328	0	0	814	0	0	4	1	0	9547	0	0	0	0	0	0	1980	5	0	0	0	147	0	0	0	93	178	2	6464	0	0	5
621	GTEX	QLQW	0	17	12	0	282	698	694	0	0	0	6	0	0	0	301	812	0	0	309	0	0	0	0	0	3640	0	0	0	0	0	0	564	13	0	0	0	60	0	0	0	27	74	0	5485	0	0	2
622	GTEX	QV31	0	28	68	0	1515	1334	1476	0	0	0	6	0	0	0	292	1352	0	0	403	0	0	0	0	0	3878	0	0	0	0	0	0	1859	5	0	2	0	65	0	0	0	46	131	0	3167	0	0	2
623	GTEX	QV44	0	40	48	0	256	1922	4739	0	0	0	42	0	0	0	1141	3058	0	0	925	0	0	14	0	0	8515	0	1	0	0	0	0	5327	8	0	2	0	367	0	0	0	170	239	0	12520	0	0	3
624	GTEX	QVJO	0	64	32	0	557	497	1548	0	0	0	30	0	0	0	607	1549	0	0	595	1	0	4	0	0	6411	0	0	0	0	0	0	3123	0	0	0	0	227	0	0	0	102	164	0	7013	0	0	0
625	GTEX	QVUS	1	108	47	0	1594	1447	2329	0	0	0	13	0	0	1	1275	2806	0	0	836	0	0	8	0	0	4512	0	0	0	0	0	0	9627	0	0	0	0	812	0	0	0	233	262	0	16401	0	0	3
626	GTEX	QXCU	5	27	143	0	2940	1661	2268	0	0	0	19	1	0	0	805	1609	0	0	1526	0	0	6	0	0	9202	0	0	2	0	1	1	2406	10	0	0	0	35	0	0	0	197	80	1	7254	0	0	2
627	GTEX	R3RS	0	70	214	0	5861	2252	4766	0	0	0	6	0	0	0	1282	3419	0	0	1260	0	0	16	0	0	10179	0	0	0	0	0	0	5803	2	0	2	0	882	0	0	0	244	331	0	18262	0	0	1
628	GTEX	R53T	0	76	51	0	958	3145	2261	0	0	0	29	0	0	0	895	2217	0	0	504	2	0	2	0	0	3078	0	1	0	0	0	0	2681	2	0	2	0	245	0	0	0	175	205	0	8346	0	0	2
629	GTEX	R55C	1	59	51	0	676	1198	1930	0	0	0	14	0	0	0	288	2287	0	0	345	0	0	2	0	0	7779	0	1	0	0	0	0	1234	1	0	0	0	113	0	0	0	54	178	0	5920	0	0	7
630	GTEX	R55D	3	136	171	0	779	3355	5334	0	0	0	38	0	0	1	983	3840	0	0	672	0	0	10	0	0	13779	0	2	0	0	0	0	2841	7	1	0	0	282	0	0	1	123	308	0	18007	0	0	7
631	GTEX	R55E	1	42	221	0	2092	2886	2798	0	0	0	26	0	0	0	780	1729	0	0	897	0	0	2	0	0	7735	0	1	0	0	0	0	2963	10	0	0	0	107	0	0	0	170	238	0	6575	0	0	4
632	GTEX	R55G	0	21	137	0	621	1085	1177	0	0	0	9	0	0	0	320	1602	0	0	496	0	0	6	0	0	9078	0	1	0	0	0	0	791	5	0	0	0	111	0	0	0	43	89	0	5459	0	0	2
633	GTEX	REY6	0	41	76	0	2380	1184	5177	0	0	0	11	0	0	0	449	2372	0	0	661	0	0	5	0	0	11981	0	0	0	0	0	0	3204	4	0	2	0	190	0	0	0	65	106	0	17236	0	0	2
634	GTEX	RM2N	0	24	44	0	506	1685	1853	0	0	0	25	0	0	0	372	2886	2	2	673	0	0	9	0	0	13934	0	2	0	0	0	0	2667	4	0	0	0	105	0	0	0	63	127	0	7631	0	0	2
635	GTEX	RN64	1	38	101	0	3069	2417	2489	0	0	0	35	0	0	0	722	2090	0	0	798	0	0	5	0	0	5963	0	8	0	0	0	0	3469	7	0	0	0	109	0	0	0	175	213	0	5163	0	0	7
636	GTEX	RNOR	1	30	140	0	3770	2960	2602	0	0	0	16	0	0	0	837	2452	0	0	666	0	0	1	0	0	6981	0	13	0	0	0	0	4430	0	0	0	0	61	0	0	0	148	243	0	7819	0	0	0
637	GTEX	RTLS	0	57	54	0	2563	1289	2917	2	0	0	51	2	0	0	698	1896	0	1	866	4	0	13	0	0	6918	0	1	0	0	0	0	5084	15	1	0	0	460	0	0	0	102	199	1	9254	0	0	8
638	GTEX	RU1J	0	60	55	0	944	1856	1040	0	0	0	13	0	1	0	454	1369	0	0	472	1	0	3	0	0	4097	0	0	0	0	0	0	549	5	0	0	0	178	0	0	0	89	89	0	6402	0	0	4
639	GTEX	RU72	0	9	121	0	1749	2034	1383	0	0	0	23	0	0	0	806	1617	0	0	1070	0	0	2	0	0	7335	0	0	0	0	0	1	3767	7	0	1	0	212	0	0	1	65	107	1	5588	0	0	5
640	GTEX	RUSQ	0	17	32	0	1657	671	1870	0	0	0	6	0	0	0	167	1184	0	0	212	0	0	3	0	0	8417	0	1	0	0	0	0	1395	3	1	0	0	391	1	0	0	55	57	0	4766	0	0	4
641	GTEX	RWS6	0	84	133	0	1103	2313	1877	0	0	0	18	0	0	1	546	2290	0	0	1301	0	0	6	0	0	12569	0	2	0	0	0	0	3190	3	1	0	0	152	0	0	0	76	351	0	7949	0	0	3
642	GTEX	RWSA	0	25	145	0	3461	3194	1879	0	0	0	9	0	0	0	828	1697	0	0	959	1	0	0	0	0	8030	0	2	5	0	0	0	2239	5	0	1	0	21	0	0	0	73	185	0	6314	0	0	1
643	GTEX	S32W	0	129	102	0	2380	2031	4942	0	0	0	22	0	1	1	555	4968	2	0	999	0	0	17	0	0	29203	0	0	0	0	1	0	5787	5	0	7	0	1609	0	0	0	65	474	0	25903	0	0	13
644	GTEX	S33H	1	45	39	0	2869	3311	4240	0	0	0	13	0	0	0	1745	3875	0	0	1460	0	0	6	0	0	9561	0	0	0	0	0	0	2761	2	0	4	0	300	0	0	0	268	229	0	9852	0	0	2
645	GTEX	S7PM	1	43	67	0	2774	2988	5496	0	0	0	30	0	0	0	1030	2317	0	0	1282	2	0	8	1	0	15270	0	0	0	0	0	0	3698	5	0	0	2	188	0	0	0	180	437	0	13498	0	0	7
646	GTEX	S95S	0	35	139	0	1217	1959	3031	0	0	0	17	0	0	1	454	1883	0	0	588	0	0	2	2	0	14520	0	0	1	0	0	0	2293	7	0	3	0	130	0	0	0	56	218	0	6067	0	0	2
647	GTEX	SE5C	0	156	50	0	2772	1965	4624	0	0	0	73	0	0	0	951	3006	0	0	2335	0	0	1	0	0	16005	0	0	0	0	0	2	2447	2	0	2	0	242	0	0	0	155	186	0	10919	0	0	3
648	GTEX	SIU8	2	85	296	0	4368	2011	3182	0	0	0	25	0	0	0	971	2476	0	0	679	0	0	8	0	0	5960	0	1	2	0	1	0	2813	2	0	1	0	88	0	0	0	145	184	0	8943	0	0	1
649	GTEX	SJXC	0	47	399	0	3145	5348	4312	0	0	0	20	0	0	0	1155	3329	0	0	1124	0	0	0	0	0	11915	0	0	0	0	0	0	7249	3	0	8	0	207	0	0	0	456	607	0	19737	0	0	3
650	GTEX	SN8G	0	127	96	0	2868	2304	5410	0	0	0	61	0	0	0	755	3113	0	0	1116	0	0	15	0	0	17829	0	0	0	0	1	0	10901	5	0	3	0	490	0	0	0	172	407	0	29796	0	0	5
651	GTEX	SNMC	0	162	110	0	4063	6090	3636	0	0	0	50	0	0	0	892	4567	0	1	571	1	0	7	0	0	7572	0	5	0	1	0	0	4059	11	0	3	0	232	0	0	0	89	514	0	10835	0	0	7
652	GTEX	SNOS	0	60	162	0	5777	1798	1682	0	0	0	19	0	0	0	534	2521	0	0	808	0	0	7	0	0	8338	0	1	1	0	0	1	1267	1	0	2	0	132	0	0	0	50	94	1	6908	0	0	3
653	GTEX	SSA3	0	162	21	0	3454	1389	4303	0	0	0	74	0	1	0	1106	4495	0	0	2416	32	0	24	0	0	10052	0	31	6	0	0	0	14340	3	0	12	0	304	0	0	0	1132	530	2	16931	0	0	4
654	GTEX	SUCS	1	88	162	0	4284	4673	3420	0	0	0	35	0	0	1	1290	5032	0	0	1485	2	0	8	0	0	16847	0	1	0	0	0	1	3937	9	0	2	0	557	0	0	0	80	229	0	17173	0	0	4
655	GTEX	T2IS	0	146	185	0	4673	4361	3405	0	0	0	34	0	0	0	1261	3563	0	0	1451	0	0	11	0	0	13200	0	0	0	0	0	0	5403	3	0	2	0	219	0	0	0	406	368	0	10715	0	0	5
656	GTEX	T5JC	0	80	451	0	7704	6755	4452	0	0	0	31	0	0	0	1124	2761	0	0	2196	0	0	8	0	0	11515	0	2	0	0	0	0	4697	8	0	1	0	315	0	0	0	242	251	0	7323	0	1	6
657	GTEX	T5JW	0	104	218	0	2485	2218	2790	0	0	0	48	0	0	0	719	3276	0	0	1358	0	0	4	0	0	25916	0	0	0	0	0	0	2395	5	0	0	0	174	0	0	0	111	330	0	11451	0	0	4
658	GTEX	T6MN	1	14	38	0	2414	1184	1388	0	0	0	16	0	0	1	306	786	0	0	472	0	0	0	0	0	3866	0	0	0	0	3	0	1604	3	0	0	0	26	0	0	1	97	88	0	3383	0	0	4
659	GTEX	T8EM	0	153	188	0	3262	6730	4978	0	0	0	48	0	0	0	1429	4779	0	0	1243	0	0	7	0	0	14928	0	1	0	0	0	0	6850	3	0	0	0	332	0	0	1	145	496	0	17417	0	0	11
660	GTEX	TKQ1	0	99	143	0	596	4033	1812	0	0	0	22	0	0	0	735	3553	0	0	687	1	0	1	1	0	10754	0	0	0	0	0	0	2010	8	0	0	0	697	0	0	0	62	307	0	16088	0	0	10
661	GTEX	TKQ2	2	122	94	0	7655	3427	4232	0	0	0	30	0	0	0	964	5769	0	0	787	0	0	5	0	0	11650	0	8	0	0	0	0	3211	2	0	0	0	164	0	0	0	153	359	0	10976	0	0	2
662	GTEX	TML8	2	97	129	0	2670	2201	5584	0	0	0	38	0	0	1	1305	5243	0	0	764	2	0	7	0	0	8503	0	0	0	0	0	0	13917	1	0	1	0	339	0	0	0	175	429	2	15239	0	0	9
663	GTEX	TMMY	0	158	153	0	1239	5802	5538	0	0	0	44	0	0	1	974	5972	0	0	1723	0	0	17	1	0	22157	0	12	0	0	0	0	5663	8	0	0	0	1519	0	0	1	253	400	0	31401	0	0	0
664	GTEX	TMZS	0	33	33	0	590	1206	1146	0	0	0	17	0	0	1	1900	996	0	0	416	0	0	5	2	0	2499	0	5	0	0	0	0	1652	0	2	0	0	86	0	0	0	144	122	0	3695	0	0	0
665	GTEX	TSE9	3	83	43	0	1383	2220	2873	0	0	0	31	0	0	0	1023	2429	0	0	988	2	0	7	1	0	8751	0	0	0	0	0	0	6127	20	2	2	0	1013	0	0	0	205	165	1	15570	0	0	6
666	GTEX	U3ZG	1	101	130	0	2166	2149	3239	0	0	0	52	0	0	0	2621	1964	0	1	1962	0	0	12	0	0	6252	0	8	0	0	0	0	6695	3	1	0	1	348	0	0	0	380	325	0	9797	0	0	0
667	GTEX	U3ZH	0	125	94	0	875	936	4262	2	0	0	42	0	0	0	2409	2996	0	0	1593	0	0	8	0	0	14472	0	0	0	0	0	0	8958	2	0	1	0	392	0	0	1	160	180	0	16220	0	0	2
668	GTEX	U3ZM	0	39	89	0	2253	2546	2868	0	0	0	13	0	0	0	497	3999	0	1	960	0	0	6	0	0	16105	0	0	0	0	0	0	2402	5	0	0	0	165	0	0	0	118	298	0	8400	0	0	1
669	GTEX	U3ZN	0	129	178	1	16355	5807	8114	0	0	0	87	0	0	1	1685	5756	0	1	1595	0	0	18	1	0	15224	0	2	0	0	0	0	9399	11	0	1	1	576	0	0	0	232	789	0	18831	0	1	0
670	GTEX	U412	0	77	61	0	3182	1877	3519	0	0	0	47	0	0	0	1070	2531	0	2	1515	0	0	4	0	0	7641	0	1	0	0	0	1	3881	2	0	0	0	398	0	0	0	155	200	0	15898	0	0	2
671	GTEX	U4B1	1	65	50	0	2043	2296	2770	0	0	0	27	0	1	0	1039	2928	0	0	807	0	0	1	0	0	10626	0	2	0	0	0	0	2252	0	0	0	0	657	0	0	0	89	221	0	10891	0	0	4
672	GTEX	U8T8	1	85	282	0	6793	2879	4838	0	0	0	11	0	0	0	1062	3521	0	0	1122	0	0	5	1	0	23577	0	2	0	0	0	0	2278	0	0	2	0	1147	0	0	0	59	199	0	22409	0	0	6
673	GTEX	U8XE	1	42	124	0	10935	1553	4049	0	0	0	7	1	0	0	442	4160	0	0	972	0	0	5	0	0	7484	0	0	0	0	0	0	1529	5	0	1	0	1213	0	0	0	27	54	0	6858	0	0	3
674	GTEX	UJHI	0	52	192	0	1548	4229	4105	0	0	0	20	0	0	0	1659	3548	0	0	738	0	0	6	0	0	9016	0	0	0	0	0	0	3365	4	0	0	0	206	0	0	0	50	181	2	9771	0	0	1
675	GTEX	UJMC	0	169	118	0	1445	4222	3306	0	0	0	14	0	0	0	593	4511	0	0	735	0	0	3	0	0	9023	0	0	0	0	0	0	4031	2	1	4	0	311	0	0	0	54	665	0	17600	0	0	2
676	GTEX	UPJH	1	39	155	0	1220	1520	1962	0	0	0	15	0	0	0	662	1056	0	0	631	0	0	6	0	0	5241	0	0	0	0	0	0	4044	4	0	0	0	157	0	0	0	75	112	0	6338	0	0	0
677	GTEX	UTHO	0	149	52	0	1577	3052	2431	0	0	0	48	0	0	1	1272	3050	0	0	878	0	0	6	0	0	5297	0	7	0	0	0	0	3979	2	0	2	2	723	0	0	0	206	253	0	15151	0	0	3
678	GTEX	V1D1	0	131	58	0	1391	1389	2036	0	0	0	26	0	0	0	510	4702	0	0	395	0	0	8	0	0	16107	0	0	0	0	0	0	4579	2	0	0	0	500	0	0	0	123	273	0	16956	0	0	5
679	GTEX	V955	0	208	163	0	2392	5855	3650	0	0	0	31	1	0	0	1642	4775	0	0	2526	12	0	13	0	0	20988	0	0	0	0	0	0	6133	2	0	1	1	566	0	0	0	213	622	0	21302	0	0	1
680	GTEX	VJWN	0	84	108	0	2373	2618	3086	0	0	0	35	0	0	0	674	1710	0	0	522	0	0	0	0	0	3655	0	0	0	0	0	0	3362	0	0	0	0	219	0	0	0	94	197	0	9260	0	0	4
681	GTEX	VJYA	0	36	43	0	2466	1118	3256	0	0	0	2	0	0	0	422	2360	0	0	298	0	0	0	0	0	10102	0	0	0	0	0	0	2400	0	0	1	0	154	0	0	0	89	178	0	10132	0	0	3
682	GTEX	VUSG	0	69	118	0	1783	2456	2022	0	0	0	28	0	0	0	1917	3195	0	1	2523	0	0	3	0	0	15625	0	0	0	0	0	0	3100	4	0	0	0	1018	0	0	0	296	190	0	15826	0	0	0
683	GTEX	W5WG	0	115	222	0	1097	2274	3333	0	0	0	29	0	0	0	741	4617	0	0	1000	0	1	2	0	0	30022	0	0	0	0	0	0	4961	1	0	4	0	123	0	0	0	50	196	0	9547	0	0	1
684	GTEX	WEY5	1	148	232	0	2150	3815	7231	0	0	0	44	0	0	0	913	7824	0	0	1719	0	0	0	1	0	46005	0	3	1	0	0	3	7984	13	0	8	0	296	0	0	0	85	611	0	21152	0	0	1
685	GTEX	WFG7	0	27	37	0	1294	1453	1279	0	0	0	7	0	0	0	212	1840	0	0	403	0	1	0	0	0	4420	0	2	0	0	0	0	1725	6	0	1	0	81	0	0	0	80	179	1	5974	0	0	3
686	GTEX	WFG8	0	66	95	0	2615	1799	1647	0	0	0	33	0	0	0	254	2864	0	0	798	1	0	9	0	0	9480	0	0	0	0	0	0	5008	4	0	1	0	146	0	0	0	25	300	0	11690	0	0	8
687	GTEX	WFON	0	78	131	0	5518	2962	3248	0	0	0	59	0	0	0	1387	3905	0	0	1158	0	0	8	0	0	24521	0	0	0	0	0	1	3539	10	0	3	0	202	0	0	0	121	237	0	10323	0	0	0
688	GTEX	WHPG	0	65	88	0	6089	2523	5703	0	0	0	26	0	0	0	1130	3358	0	0	1177	2	0	13	0	0	9269	0	1	0	0	0	0	3799	0	0	3	0	256	0	0	0	145	237	0	6605	0	0	0
689	GTEX	WHSB	0	55	82	0	3410	2819	4778	0	0	0	22	0	0	0	1520	4769	0	0	1663	0	0	5	0	0	12771	0	0	0	0	0	0	3581	10	0	2	0	319	0	0	0	55	324	0	15438	0	0	0
690	GTEX	WHSE	1	53	268	0	4572	2564	3215	0	0	0	24	0	0	0	851	2161	0	0	3278	0	0	6	0	0	10821	0	3	0	0	0	0	2680	6	0	1	0	1033	0	0	1	85	118	0	12375	0	0	1
691	GTEX	WK11	0	65	118	0	10286	5754	4132	0	0	0	34	0	0	0	1142	2739	0	0	917	0	0	3	0	0	11350	0	1	0	0	0	0	4747	3	0	1	0	107	0	0	0	236	366	2	7653	0	0	0
692	GTEX	WL46	1	74	556	0	7807	6082	3803	0	0	0	29	0	0	0	1687	3169	0	0	1518	0	0	5	1	0	12135	0	14	0	0	0	0	5732	2	0	2	0	152	0	0	1	392	316	2	9951	0	0	0
693	GTEX	WOFL	0	121	159	0	1973	1508	3039	0	0	0	171	0	0	1	4161	4686	0	2	5327	1	0	18	0	0	24883	0	2	2	0	0	1	14267	7	0	7	0	1839	0	0	0	366	771	0	27980	0	0	5
694	GTEX	WOFM	1	89	151	0	550	7027	4819	0	0	0	30	0	0	0	1558	4406	0	0	1458	1	0	11	0	0	10957	0	0	0	0	0	1	15659	14	1	11	0	823	0	0	0	81	803	0	25898	0	0	11
695	GTEX	WRHK	0	78	117	0	1216	1721	2319	0	0	0	33	0	0	0	1102	4536	0	0	1240	0	0	9	0	0	15700	0	1	0	0	0	0	6407	5	0	0	0	344	0	0	0	171	391	0	13673	0	0	2
696	GTEX	WRHU	0	48	363	0	5264	5035	3239	0	0	4	49	0	0	0	1598	3252	2	0	2238	0	0	12	0	0	28450	0	2	0	0	0	0	4925	13	0	3	0	178	0	0	1	363	312	0	10641	0	0	0
697	GTEX	WWTW	2	143	161	0	2480	4480	3789	2	0	0	90	0	0	0	1163	2005	0	0	2712	0	0	6	0	0	3825	0	0	2	0	0	0	8276	4	0	2	0	1383	0	0	0	130	182	0	9382	0	0	1
698	GTEX	WWYW	0	193	283	0	3393	5197	5909	0	0	0	18	0	0	1	1297	3422	0	0	1606	0	0	4	0	2	5793	0	3	0	0	0	0	3782	1	0	0	0	766	0	0	0	171	254	0	11610	0	0	1
699	GTEX	WXYG	5	155	160	0	4096	4010	3315	0	0	0	15	0	0	0	1036	4175	0	0	863	0	0	0	0	0	6807	0	0	0	0	0	1	3124	4	1	0	0	218	0	0	1	58	287	0	16763	0	0	8
700	GTEX	WY7C	0	155	158	0	7542	6899	5457	0	0	0	15	0	0	0	2252	5177	0	0	1180	1	0	3	0	0	14732	0	1	0	0	0	0	3268	2	0	0	0	188	0	0	1	89	317	0	11173	0	0	12
701	GTEX	WYJK	0	122	84	0	800	3100	3209	0	0	0	21	0	0	0	670	3231	0	0	1301	1	0	3	0	0	12184	0	0	0	0	0	0	4668	8	0	0	0	329	0	0	0	93	275	1	12564	0	0	7
702	GTEX	WYVS	1	48	703	0	836	2058	3420	0	0	0	67	0	0	0	1099	4193	1	0	1478	2	0	5	0	0	6031	0	0	0	0	0	6	8976	9	0	2	0	440	0	0	0	186	231	0	14403	0	0	5
703	GTEX	WZTO	3	31	183	0	5311	2560	4319	0	0	0	30	0	0	0	1052	3187	0	0	1672	0	0	3	1	1	8813	0	0	1	0	0	0	5459	11	0	1	0	189	0	0	0	289	335	0	10696	0	0	5
704	GTEX	X261	0	67	115	0	3867	6418	2816	0	0	0	13	0	0	0	1495	5208	0	0	1031	0	0	10	0	1	30164	0	0	0	0	0	0	4543	0	0	0	0	2335	0	0	0	84	154	0	43019	0	0	2
705	GTEX	X4EO	2	58	114	0	1773	2330	4260	0	0	0	33	1	0	0	1270	3178	0	1	1394	0	0	14	0	0	9551	0	0	0	0	0	0	6946	7	0	3	0	370	0	0	0	406	232	0	17508	0	0	0
706	GTEX	X4XX	0	108	207	0	1019	5924	9082	0	0	0	61	1	0	0	3618	4705	0	0	2473	0	0	12	0	0	12904	0	7	0	1	0	0	2914	6	0	2	0	690	0	0	0	229	406	0	15160	0	0	1
707	GTEX	X4XY	0	50	202	0	12725	2305	3284	0	0	0	15	0	0	0	902	3441	0	2	1799	0	0	8	0	0	15619	0	2	0	0	0	0	2115	7	0	0	0	1508	0	0	0	53	103	0	21769	0	0	5
708	GTEX	X5EB	0	34	45	0	2105	1296	1955	0	0	0	9	0	0	0	546	1319	0	0	456	0	0	5	0	0	6160	0	0	0	0	0	0	2879	0	0	0	0	222	0	0	0	47	128	2	11393	0	0	1
709	GTEX	X638	0	121	99	0	1217	849	2952	0	0	0	90	0	0	0	1368	4406	0	0	1955	0	0	5	0	0	9728	0	0	1	0	0	0	6106	9	0	0	0	299	0	0	0	217	253	0	10465	1	0	2
710	GTEX	X88G	0	136	75	0	1146	1658	3302	0	0	0	150	0	0	0	1705	2999	0	0	1605	2	0	12	0	0	10519	0	1	2	0	0	0	7737	2	0	4	0	675	0	0	0	381	264	0	11047	0	0	4
711	GTEX	X8HC	0	128	32	0	4954	1695	5652	0	0	0	49	0	0	0	1068	3110	0	0	2571	1	0	9	0	0	13236	0	0	1	0	0	0	5698	5	0	1	0	983	0	0	0	254	125	0	22861	0	0	4
712	GTEX	XAJ8	0	80	185	0	2826	2805	2849	0	0	0	34	0	0	0	778	2052	0	2	1265	1	0	4	0	0	8059	0	0	0	0	0	0	1074	8	0	0	0	296	0	0	0	99	122	1	9645	0	0	2
713	GTEX	XBEC	0	66	185	0	3452	1240	2606	0	0	0	24	0	0	0	935	1624	0	0	1034	0	0	7	0	0	4973	0	0	2	0	0	0	2641	0	0	0	0	110	0	0	0	52	134	0	10457	0	0	1
714	GTEX	XBED	1	31	110	0	1648	2761	4771	0	0	0	6	0	0	0	729	2445	0	0	878	0	0	2	0	0	13268	0	2	0	0	0	0	2292	0	0	0	0	158	0	0	0	52	243	1	9101	0	0	3
715	GTEX	XBEW	1	67	138	0	6753	4129	3685	0	0	0	59	0	0	0	1366	6360	1	0	1061	0	1	8	0	0	18820	0	1	0	1	0	1	4362	2	0	4	0	242	0	0	0	92	331	0	12101	0	0	1
716	GTEX	XGQ4	0	39	31	9	1510	1036	1614	0	0	0	75	3	0	0	672	2036	0	0	613	2	0	16	0	0	5874	0	0	2	0	4	0	3335	10	0	1	0	277	0	1	0	365	171	0	10851	0	0	2
717	GTEX	XMD1	0	219	126	0	797	3769	4284	0	0	0	122	0	0	0	3292	3817	0	0	3331	0	0	15	0	0	9705	0	0	0	0	0	0	7788	11	0	0	0	3394	0	0	0	339	345	0	18691	0	0	3
718	GTEX	XMD2	1	126	53	2	1359	636	2554	0	0	5	37	1	0	0	3304	2655	0	0	1270	2	0	13	0	0	4153	0	0	2	0	5	0	7155	2	0	2	0	1040	0	0	0	111	259	1	13631	0	0	2
719	GTEX	XOT4	0	48	118	0	2629	2340	5303	0	0	1	23	1	0	0	1130	2793	0	0	1028	0	0	4	1	0	8967	0	1	0	0	0	0	4760	2	0	2	0	317	0	0	1	209	235	0	11999	0	0	1
720	GTEX	XPT6	0	77	122	0	1876	4941	3583	0	0	1	19	0	0	0	1400	3574	0	2	1203	0	0	12	0	0	8294	0	0	2	0	0	1	8472	10	0	0	0	386	0	0	0	58	250	0	6751	0	0	4
721	GTEX	XPVG	1	113	319	0	1636	3251	2939	0	0	0	59	0	0	0	1228	3965	0	0	1367	0	0	7	0	0	18873	0	1	0	0	0	0	3341	11	0	2	0	304	0	0	1	97	273	0	11996	0	0	0
722	GTEX	XQ3S	0	45	110	0	5111	2310	3019	0	0	0	18	0	0	0	1076	1749	0	0	608	0	0	2	0	0	6128	0	0	0	0	1	1	1927	2	0	1	0	93	0	0	0	164	106	2	4468	0	0	0
723	GTEX	XQ8I	0	53	112	0	761	1823	2848	0	0	0	19	0	0	0	751	2860	0	0	1138	0	0	7	0	1	8544	0	0	1	0	0	0	4688	0	0	0	0	1050	0	0	1	39	123	0	13056	0	0	4
724	GTEX	XUW1	0	77	30	0	646	1640	2187	0	0	0	9	0	0	0	1265	2706	0	0	1155	0	1	9	0	0	18310	0	0	0	0	0	0	3749	1	0	4	0	287	0	0	1	94	114	0	9299	0	0	0
725	GTEX	XUYS	0	78	153	0	2785	1056	1261	0	0	0	23	0	0	0	719	1277	0	0	804	2	0	4	0	0	9495	0	0	0	0	0	0	3560	3	0	2	0	70	0	0	0	269	120	0	5519	0	0	1
726	GTEX	XUZC	0	59	111	0	846	1527	2136	2	0	2	21	0	0	0	455	2334	0	0	847	0	0	2	0	0	13234	0	0	0	0	0	0	1786	5	0	0	0	234	0	0	0	51	116	0	8015	0	0	5
727	GTEX	XV7Q	1	56	59	0	4014	4468	3590	0	0	0	50	0	0	0	1455	3286	2	0	1408	0	0	7	0	0	4598	0	0	0	0	2	0	6475	5	0	0	0	1025	1	0	0	143	206	0	8757	0	0	0
728	GTEX	XYKS	0	77	83	0	1676	3486	4292	0	0	0	14	0	0	0	1809	3288	0	2	1821	0	0	15	0	0	35436	0	0	0	0	0	0	3789	3	0	2	0	292	0	0	0	67	288	4	7042	0	0	0
729	GTEX	Y111	0	83	202	0	4382	3377	3833	0	0	0	37	0	0	0	1156	2234	0	0	1304	0	0	2	0	0	11070	0	3	0	0	0	0	4634	4	0	0	0	167	0	0	0	243	192	0	9041	0	0	0
730	GTEX	Y114	0	68	224	0	3285	2967	3089	0	0	0	13	0	0	0	857	4644	0	2	1316	0	0	16	0	0	10341	0	0	0	0	0	0	2126	1	0	2	0	416	0	0	0	70	245	2	17843	0	0	0
731	GTEX	Y3I4	0	46	99	0	2085	1474	3120	0	0	0	2	0	0	0	475	1676	1	0	945	0	0	11	0	0	7449	0	3	0	0	0	0	2645	1	0	4	0	189	0	0	0	34	201	0	5986	0	0	2
732	GTEX	Y3IK	0	86	56	0	3358	3078	3557	0	0	0	24	0	0	0	599	1916	1	0	1251	2	0	11	0	0	3179	0	0	0	0	0	0	6376	19	0	1	0	477	0	0	0	80	116	0	16430	0	0	4
733	GTEX	Y5LM	1	162	107	2	1814	2239	807	0	0	0	18	0	0	0	736	4054	0	0	1610	2	0	4	0	0	4220	0	0	0	0	0	0	3450	8	0	0	0	1213	0	0	0	64	244	0	16917	0	0	4
734	GTEX	Y5V5	4	78	88	0	4697	2947	5728	0	0	0	174	0	0	0	1742	5650	0	0	3077	0	0	3	0	0	23248	0	1	6	0	2	0	8986	12	0	4	1	503	0	0	0	539	355	0	13496	0	0	7
735	GTEX	Y5V6	0	47	70	0	3729	1561	5264	0	0	0	17	0	0	0	782	2481	0	0	614	0	0	2	0	0	12619	0	1	0	0	0	0	2212	2	0	2	0	143	0	0	0	52	108	0	7867	0	0	2
736	GTEX	Y8DK	0	58	66	0	7276	4373	4040	0	0	0	5	0	0	0	882	2505	0	0	1228	0	0	3	0	0	12707	0	0	0	0	0	0	4695	3	0	1	1	146	0	0	0	191	188	0	7453	0	0	0
737	GTEX	Y8E4	1	64	90	0	7024	4137	4332	0	0	0	36	0	0	0	938	4796	0	0	1107	2	0	7	0	0	6710	0	0	0	0	0	0	6937	19	0	2	0	403	0	0	0	238	315	0	8679	0	0	4
738	GTEX	Y8E5	0	193	81	0	693	885	2789	0	0	0	50	0	0	0	2800	2399	2	0	4199	0	0	14	0	0	8201	0	0	4	0	0	0	12963	7	0	0	0	1060	0	0	0	551	270	0	14551	0	0	2
739	GTEX	Y8LW	0	60	275	0	1777	2364	3653	0	0	0	35	0	0	0	726	2557	0	2	1210	0	0	7	0	0	33241	0	0	0	0	0	0	3711	1	0	1	0	651	0	0	0	135	387	0	13286	0	0	0
740	GTEX	Y9LG	0	89	57	0	444	2919	3233	0	0	0	53	0	0	0	971	2030	0	0	836	2	0	6	0	0	8910	0	1	0	0	0	0	4244	8	0	2	0	589	0	0	0	56	280	0	11975	0	0	4
741	GTEX	YB5E	1	71	153	0	936	2943	3555	0	0	0	35	0	0	0	992	2793	2	0	1114	0	0	12	0	0	7999	0	1	0	0	0	0	3034	2	0	0	0	440	0	0	0	69	218	0	11002	0	0	4
742	GTEX	YB5K	0	70	92	0	2075	2762	2430	0	0	0	25	0	0	0	491	2318	0	0	1080	0	0	7	0	0	13708	0	0	0	0	0	0	2088	12	0	1	0	160	0	0	0	80	241	2	8647	0	0	4
743	GTEX	YBZK	3	47	79	0	1256	937	4838	0	0	0	58	0	0	0	2069	3995	0	0	3899	4	0	6	0	0	18797	0	4	0	0	0	0	10248	11	0	0	2	570	0	0	0	943	344	0	15788	0	0	1
744	GTEX	YEC3	1	55	91	0	1559	1848	1887	0	0	0	26	0	0	0	562	3164	0	0	964	1	0	2	0	0	9796	0	3	0	0	1	1	3133	10	0	3	0	244	0	0	1	54	167	0	12255	0	0	3
745	GTEX	YEC4	0	53	38	0	1246	2117	2692	0	0	0	28	0	0	0	721	2490	0	0	978	0	0	1	2	0	22943	0	0	0	0	0	0	2551	4	0	5	0	198	0	0	0	62	296	0	6190	0	0	0
746	GTEX	YECK	0	42	301	0	5842	2657	3012	0	0	0	60	1	0	0	892	2467	0	0	1299	0	0	14	0	0	4264	0	4	0	0	0	0	4944	7	0	6	0	207	0	0	0	284	234	0	9832	0	0	2
747	GTEX	YF7O	1	45	110	0	614	2731	3032	0	0	0	11	0	0	0	565	3271	0	0	1418	0	0	8	0	0	9512	0	3	0	0	0	0	7573	2	0	1	0	521	0	0	0	78	214	0	11959	0	0	2
748	GTEX	YFC4	0	46	121	0	2896	3255	3230	0	0	0	17	0	0	0	1018	2717	0	0	654	0	0	0	0	0	5806	0	1	0	0	0	0	5636	6	0	2	0	318	0	0	0	218	163	0	10192	0	0	0
749	GTEX	YFCO	1	69	50	0	495	2868	2294	0	0	0	31	0	0	0	789	3252	0	0	1666	0	0	0	0	0	6560	0	3	0	0	0	1	3297	8	0	2	0	503	0	0	0	104	156	0	11420	0	0	6
750	GTEX	YJ8O	1	31	81	0	2487	2149	1815	0	0	0	19	0	0	0	659	1160	0	0	842	0	0	6	2	0	5380	0	0	0	0	0	0	2492	10	0	3	1	94	0	0	0	103	99	0	5364	0	0	5
751	GTEX	Z93S	0	29	80	0	3217	2019	2436	0	0	0	34	0	0	0	846	1873	0	0	1049	2	0	5	0	0	6939	0	0	0	0	0	0	4081	12	0	0	0	153	0	0	0	133	140	0	7665	0	0	4
752	GTEX	Z9EW	1	18	50	0	3271	1126	1729	0	0	0	16	0	0	0	838	2124	0	0	610	0	0	3	0	0	11338	0	0	0	0	0	0	1647	11	0	1	0	108	0	0	1	41	196	0	5782	0	0	1
753	GTEX	ZA64	0	44	111	0	801	2104	2383	0	0	0	24	0	0	0	609	2395	0	0	1228	0	0	5	0	0	12615	0	0	0	0	0	0	4564	5	0	0	0	330	0	0	0	64	245	0	9806	0	0	0
754	GTEX	ZAB4	1	90	31	0	2330	1581	2995	0	0	2	34	0	0	0	881	1977	0	1	1720	0	0	15	0	0	9094	0	0	0	0	0	0	5438	22	0	1	0	464	0	0	0	401	107	0	16232	0	0	0
755	GTEX	ZAB5	0	62	107	0	894	2958	3501	0	0	0	31	0	0	0	1595	2895	0	0	1289	0	0	5	0	0	10723	0	0	0	0	0	0	2514	7	0	0	0	779	0	0	0	138	135	0	9172	0	0	7
756	GTEX	ZAJG	0	59	20	0	2081	3431	3400	0	0	0	8	0	0	0	667	2325	0	0	785	0	0	0	0	0	4637	0	1	0	0	0	0	7888	0	0	0	0	1209	0	0	0	117	127	0	12795	0	0	1
757	GTEX	ZAK1	0	36	695	0	3274	2164	2074	0	0	0	19	0	0	0	893	1777	0	0	768	1	0	3	0	0	5698	0	0	2	0	0	0	3408	4	0	0	0	87	0	0	0	124	182	0	6920	0	0	2
758	GTEX	ZAKK	0	73	41	0	3531	1112	2380	0	0	0	56	0	0	0	1131	2555	0	0	1287	8	0	4	0	0	9401	0	7	0	0	0	0	4913	8	0	0	0	166	0	0	0	172	195	0	6848	0	0	0
759	GTEX	ZC5H	0	46	51	0	1650	1656	4969	0	0	0	13	0	0	0	933	3520	0	1	1557	0	0	3	0	0	8134	0	4	0	0	1	0	7035	8	0	1	1	1300	0	0	0	145	126	0	15654	0	0	0
760	GTEX	ZDTS	0	39	54	0	6510	3050	3249	0	0	0	22	0	0	1	929	2053	0	0	898	0	0	0	0	0	8376	0	3	0	0	1	0	3682	8	0	4	0	153	0	0	0	300	153	0	8157	0	0	0
761	GTEX	ZDXO	0	78	59	0	8664	1204	3371	1	0	0	81	0	0	0	855	2519	0	0	1388	0	0	7	0	0	16330	0	1	13	0	0	0	5217	2	0	4	1	164	0	0	0	277	243	0	7947	0	0	2
762	GTEX	ZDYS	0	29	116	0	2197	927	1999	0	0	0	25	0	0	1	853	2098	0	0	1544	0	0	0	0	0	9964	0	0	0	0	0	0	1856	2	0	1	0	129	0	0	1	62	223	0	6878	0	0	0
763	GTEX	ZE7O	0	167	70	0	3553	2440	1804	0	0	0	46	0	0	0	1470	1911	0	0	2361	0	0	9	0	0	6025	0	0	0	0	0	0	5008	7	0	1	0	534	0	0	0	619	181	0	8632	0	0	1
764	GTEX	ZE9C	0	49	100	0	5378	2443	2259	0	0	2	39	1	0	0	1634	2093	0	1	1196	1	0	4	0	0	4485	0	0	0	0	0	0	6535	8	0	0	0	736	0	0	0	236	249	1	10349	0	0	1
765	GTEX	ZEX8	0	105	72	0	2419	2363	2823	0	0	0	62	0	0	0	1733	5138	0	0	1862	0	0	8	1	0	14725	0	0	0	0	0	1	4579	7	0	3	0	826	0	0	0	153	208	2	13652	0	0	0
766	GTEX	ZF28	0	111	49	0	1333	3056	3807	0	0	0	97	0	0	0	1436	2816	0	0	4560	2	0	3	0	0	17315	0	1	0	0	0	0	7199	6	0	3	0	1343	0	0	0	225	231	0	14174	0	0	0
767	GTEX	ZF29	0	42	99	0	1390	2909	4810	0	0	0	31	0	0	0	742	3049	0	1	1497	0	0	15	0	0	13597	0	0	0	0	0	0	3472	4	0	5	0	303	0	0	0	80	276	0	17598	0	0	0
768	GTEX	ZF2S	0	75	198	0	782	1916	3778	0	0	0	61	0	0	0	1348	4300	0	2	1495	0	0	10	0	0	11880	0	2	0	0	0	0	7316	5	0	3	0	729	0	0	0	247	273	0	13206	0	0	2
769	GTEX	ZF3C	0	42	86	0	1511	1872	3857	0	0	0	63	0	0	0	635	2571	0	0	1075	0	0	4	0	0	8019	0	0	0	0	0	0	4926	13	0	2	0	1134	0	0	0	57	100	0	9753	0	0	4
770	GTEX	ZGAY	1	51	86	0	1754	2388	2838	0	0	0	15	0	0	0	668	3681	0	0	817	0	0	10	0	0	8981	0	0	0	0	0	0	3431	7	0	0	0	286	0	0	0	51	196	0	11334	0	0	2
771	GTEX	ZLFU	0	84	66	0	911	3974	2865	0	0	0	15	0	0	0	956	3808	0	2	840	0	0	4	0	0	12020	0	0	0	0	0	0	2651	9	0	0	0	394	0	0	0	84	192	0	21534	0	0	4
772	GTEX	ZLV1	0	125	157	0	889	2619	4299	0	0	0	44	0	0	0	1287	6444	0	1	1115	0	2	7	0	0	21351	0	1	0	0	0	0	6917	11	0	3	0	381	0	0	0	69	317	0	11316	0	0	0
773	GTEX	ZLWG	0	151	80	0	1766	2939	2674	0	0	0	17	0	0	0	976	4238	0	0	809	0	0	4	0	0	11961	0	0	0	0	0	2	3696	6	0	0	0	369	0	0	0	154	155	0	9654	0	0	2
774	GTEX	ZP4G	0	70	75	0	1279	3340	3780	0	0	1	56	0	0	1	1698	3102	0	0	1534	0	0	8	0	0	5285	0	4	0	0	0	0	2441	5	1	0	1	465	0	0	0	128	241	0	15037	0	0	1
775	GTEX	ZPCL	0	44	79	0	1867	2247	2278	0	0	0	13	0	0	0	926	2428	0	0	598	0	0	0	0	0	8270	0	1	1	0	0	0	2434	7	0	0	0	243	0	0	0	135	163	0	8583	0	0	0
776	GTEX	ZPIC	1	60	63	0	1851	1092	1459	0	0	0	21	0	0	0	459	2355	0	0	1076	0	0	4	1	0	16435	0	0	0	0	1	0	3982	0	0	1	0	163	0	0	0	62	253	0	10430	0	0	1
777	GTEX	ZQG8	1	76	201	0	1233	2994	2742	0	0	0	49	0	0	0	1193	5224	0	0	803	0	0	7	0	0	10825	0	0	0	0	0	0	4821	21	0	0	0	398	0	0	0	112	239	0	10137	0	0	1
778	GTEX	ZQUD	0	312	236	0	548	1812	1519	0	0	0	36	0	0	0	541	2634	0	1	1816	0	0	9	0	0	1193	0	0	0	0	0	2	6816	14	0	1	0	558	0	0	0	33	156	0	9526	0	0	3
779	GTEX	ZT9X	1	57	18	0	3009	3100	3083	0	0	0	18	0	0	0	1104	2811	0	0	636	0	0	1	0	0	6781	0	0	0	0	0	0	3674	6	0	1	0	367	0	0	0	142	245	0	8088	0	0	2
780	GTEX	ZTPG	0	77	51	0	3044	5974	3348	0	0	0	20	0	0	0	685	1976	0	0	1364	0	0	4	0	0	6969	0	0	1	0	0	1	6871	5	0	0	0	1034	0	0	0	67	128	0	14209	0	0	0
781	GTEX	ZTX8	2	43	25	0	4763	3110	2177	0	0	1	18	0	0	0	447	2469	0	1	796	0	0	4	0	0	5540	0	0	1	0	0	0	1925	3	0	0	0	801	0	0	0	42	163	0	9344	0	0	2
782	GTEX	ZUA1	1	34	148	0	3012	2301	2843	0	0	0	35	0	0	0	1088	2061	2	0	1452	0	0	8	0	0	10440	0	0	0	0	1	0	3461	17	0	2	0	155	0	0	0	193	171	2	9520	0	0	1
783	GTEX	ZV68	0	56	581	0	1465	1745	3015	0	0	0	19	0	0	0	1427	1778	0	0	843	0	0	4	0	0	4679	0	1	0	0	0	0	6185	10	1	0	1	237	0	0	0	193	122	0	10073	0	0	7
784	GTEX	ZV6S	0	61	90	0	5434	3675	1861	0	0	0	20	0	0	0	766	4344	0	3	1002	0	0	1	0	0	11057	0	0	0	0	0	0	1860	0	0	0	0	1373	0	0	0	72	161	0	15720	0	0	1
785	GTEX	ZV7C	1	60	35	0	1015	2843	3894	0	0	0	26	0	1	0	603	2309	0	0	568	0	0	6	0	0	6829	0	4	0	0	0	0	1898	4	0	3	0	398	0	0	0	18	264	0	7019	0	0	2
786	GTEX	ZVE1	0	112	64	0	1166	2757	3833	0	0	0	29	0	0	0	2173	2050	0	0	2223	0	0	11	0	0	7641	0	0	0	0	0	0	6614	9	0	1	0	1650	0	0	0	96	109	2	13715	0	0	0
787	GTEX	ZVE2	0	103	131	0	1047	2454	3107	0	0	0	25	0	0	0	1428	2691	0	0	1748	0	1	12	0	0	5457	0	0	0	0	0	0	5505	3	0	2	0	884	0	0	0	111	162	0	12717	0	0	0
788	GTEX	ZVP2	0	60	70	0	751	1704	2121	0	0	0	10	0	0	0	449	2223	0	0	332	0	0	2	1	0	7560	0	2	0	0	0	0	1818	7	0	0	0	234	0	0	0	78	210	1	9673	0	0	0
789	GTEX	ZVT2	1	38	59	0	1518	1446	4664	0	0	0	14	0	0	0	705	2461	0	0	699	0	0	3	0	0	4267	0	0	0	0	0	0	3013	6	0	0	0	266	0	0	0	46	113	0	8885	0	0	4
790	GTEX	ZVT3	0	34	116	0	2274	2080	3140	0	0	0	14	0	0	0	965	1802	0	0	693	0	0	1	0	0	3865	0	2	0	0	0	0	4204	5	0	0	0	103	0	0	0	98	142	1	5095	0	0	2
791	GTEX	ZVT4	0	32	171	0	1429	1884	2361	0	0	0	10	0	0	0	472	1767	0	1	1215	0	0	0	0	0	4917	0	1	0	0	0	0	3527	5	0	2	0	171	0	0	0	116	96	0	12030	0	0	2
792	GTEX	ZVTK	0	31	68	0	1862	1894	1570	0	0	0	19	0	0	0	430	1164	0	0	397	0	0	3	0	0	4696	0	0	0	0	0	0	2209	6	0	1	0	83	0	0	0	104	75	0	4928	0	0	0
793	GTEX	ZVZO	1	75	88	0	4541	1643	3976	0	0	0	71	0	0	0	2145	2466	2	0	2620	1	0	10	0	0	12713	0	0	0	0	0	0	7469	8	0	2	0	546	0	0	0	176	225	0	12605	0	0	0
794	GTEX	ZVZP	1	108	112	0	1998	1864	2829	0	0	0	38	0	0	0	1001	3783	0	0	1011	0	0	3	0	0	19650	0	0	0	0	0	0	2834	8	1	2	0	502	0	0	0	53	158	0	20570	0	0	1
795	GTEX	ZWKS	2	168	43	0	625	1603	2041	0	0	0	38	0	0	0	2130	2073	0	1	2074	0	0	4	0	0	17504	0	2	0	0	0	0	1095	4	0	0	0	1192	0	0	0	168	175	0	15283	0	0	0
796	GTEX	ZXG5	0	52	60	2	1542	2342	3448	0	0	0	39	0	0	0	1579	2778	0	0	1252	1	0	5	0	0	9303	0	0	0	0	0	0	5736	14	0	0	0	573	0	0	0	117	165	0	10062	0	0	6
797	GTEX	ZY6K	3	223	199	0	10036	2587	4808	0	0	4	130	1	0	0	2250	4986	0	0	1619	2	0	3	0	0	13362	0	2	0	0	0	16	5794	8	0	1	0	1020	0	0	0	392	232	0	23306	0	0	3
798	GTEX	ZYFC	1	69	160	0	2743	2171	1959	0	0	0	15	0	0	0	521	1427	0	0	567	0	0	0	0	0	5111	0	2	0	0	0	0	3479	1	0	0	0	115	0	0	0	172	109	0	5916	0	0	1
799	GTEX	ZYFD	0	32	111	0	1692	829	1615	0	0	0	4	0	0	0	388	1354	2	0	654	0	0	0	0	0	5361	0	2	0	0	0	0	1872	2	0	4	0	307	0	0	0	51	50	0	7381	0	0	0
800	GTEX	ZYFG	0	47	141	0	1320	1602	3255	0	0	0	16	0	0	0	1065	3460	0	0	948	0	0	5	0	0	14649	0	1	2	0	0	0	4622	8	0	1	0	216	0	0	0	52	123	0	7203	0	0	0
801	GTEX	ZYT6	0	27	47	0	4944	2455	1901	0	0	0	6	0	0	0	903	1420	1	0	703	0	0	7	0	0	5022	0	0	0	0	0	0	2894	10	0	0	0	59	0	0	0	113	118	0	4701	0	0	2
802	GTEX	ZYW4	0	44	93	0	2980	1908	2946	0	0	0	35	0	0	0	600	1939	0	0	2037	0	0	5	0	0	7096	0	0	0	0	0	0	5148	3	0	1	0	936	0	0	0	126	138	0	15573	0	0	0
803	GTEX	ZYY3	0	65	50	0	4198	1092	3573	0	0	0	25	0	0	0	973	3806	0	0	920	4	0	6	0	0	15435	0	0	0	0	0	0	9067	17	0	5	0	753	0	0	0	110	149	0	19304	0	0	2
804	GTEX	ZZ64	0	74	141	0	1665	1625	1691	0	0	0	25	0	0	0	661	2851	0	0	1373	0	0	11	1	0	11297	0	2	0	0	1	0	1983	17	0	0	0	227	0	0	0	71	221	1	8473	0	0	6
805	GTEX	ZZPT	1	99	47	0	185	2048	3153	0	0	0	57	0	0	0	1838	2254	0	0	2197	0	0	5	0	0	9163	0	0	0	0	0	0	3923	8	0	0	0	1702	0	0	0	170	295	0	14055	0	1	2
806	GTEX	ZZPU	1	34	59	0	1080	1134	2300	0	0	0	16	0	0	0	845	2928	0	0	727	0	0	6	0	0	26873	0	0	0	0	0	0	2807	18	0	0	0	173	0	0	0	55	173	2	11720	0	0	3
[truncated: 2,232 more columns]
